# Supplementary material for: Insight into genetic predisposition to chronic lymphocytic leukemia from integrative epigenomics
Source: Nat Commun. 2019 Aug 9;10:3615. doi: 10.1038/s41467-019-11582-2 (PMC6689100; doi:10.1038/s41467-019-11582-2)
Supplement: Supplementary file 3 — Supplementary Data 1 [file 41467_2019_11582_MOESM3_ESM.xlsx]

## Sheet: Supplementary Data 1
Supplementary Data 1. Position and characteristics of 42 risk loci
Genomic co-ordinates are listed according to GRCh38
Probes were assigned to TADs based on their location on the HGU219 arrays
LD0.2 = linkage disequilibrium regions spanning all SNPs with an r2 ≥ 0.2 with sentinel SNP
AA = CLL patients homozygous for non-risk allele, AB = CLL patients heterozygous for risk allele, BB = CLL patients homozygous for risk allele
TAD = topologically associated domain
Sentinel SNP	Chromosome	Position	Directly genotyped or imputed (D/I)	Non-risk allele (A)	Risk allele (B)	LD0.2 upstream boundary	LD0.2 downstream boundary	Number of GM12878 TADs covering LD0.2 region	GM12878 TAD(s) upstream boundary covering LD0.2 region	GM12878 TAD(s) downstream boundary covering LD0.2 region	Probes in GM12878 TAD(s)/LD0.2 region (probe_id, affymetrix_HGU219_array)	Genes in GM12878 TAD(s)/LD0.2 region (gene_symbol, affymetrix_HGU219_array)	Chromatin states number of patients (out of 5 genotyped patients) (AA,AB,BB,NA)	H3K27ac number of patients (out of 97 genotyped patients) (AA,AB,BB,NA)	ATAC-seq number of patients (out of 99 genotyped patients) (AA,AB,BB,NA)	DNA methylation number of patients (out of 486 genotyped patients) (AA,AB,BB,NA)	RNA arrays number of patients (out of 452 genotyped patients) (AA,AB,BB,NA)
rs34676223	1	23617245	I	A	C	23614562	23676484	1	23473507	24023510	11716666_a_at,11754008_x_at,11757404_x_at,200010_PM_at,11762759_at,11716907_s_at,11756446_a_at,11734086_a_at,11734087_x_at,11753268_a_at,11756250_s_at,11758531_x_at,11716988_s_at,11716989_s_at,11721759_a_at,11748366_a_at,11715626_a_at,11727494_at,11727495_at,11723641_a_at,11740101_at,11755695_a_at,11757005_a_at,11724078_at,11724079_s_at	ID3,RPL11,PITHD1,GALE,HMGCL,PNRC2,ASAP3,TCEB3,FUCA1,CNR2,E2F2	0,3,2,0	8,43,45,1	8,43,47,1	36,208,233,9	33,192,219,8
rs41271473	1	228744549	I	A	G	228515535	228782738	2	227462299	229564253	11725622_s_at,11725623_s_at,11744621_s_at,11726694_a_at,11726695_a_at,200075_PM_s_at,11729480_a_at,11729481_s_at,11756553_a_at,11757299_x_at,11764059_at,11764060_x_at,11759735_at,11761136_at,11737898_a_at,11741236_a_at,11734595_at,11732989_at,11732990_x_at,11758356_s_at,11730196_at,11730197_at,11759020_s_at,11717416_a_at,11717417_s_at,11743887_s_at,11761941_at,11743108_a_at,11743109_x_at,11753504…	JMJD4,LOC100130093 /// SNAP47,C1orf35,GUK1,GJC2,OBSCN,TRIM17,HIST3H3,HIST3H2BB,HIST3H2A,RNF187,RHOU,RAB4A /// SPHAR,CCSAP,ACTA1,PRSS38,WNT9A,ARF1,MRPL55,IBA57,RAB4A,ABCB10,WNT3A,ZNF678,NUP133,TRIM11	1,0,4,0	4,25,68,0	4,25,70,0	11,133,337,5	9,125,313,5
rs888096	2	37376658	I	G	A	37365485	37449528	1	37122857	38772858	11720409_s_at,11720410_s_at,11720411_s_at,11745721_s_at,11747104_s_at,11727826_a_at,11727827_x_at,11733036_a_at,11746711_a_at,11756012_a_at,11719827_a_at,11719828_x_at,11760750_at,11749585_a_at,11749586_x_at,11763511_a_at,11763512_x_at,11761935_at,11717293_x_at,11717294_a_at,11751602_a_at,11751603_x_at,11755600_a_at,11730991_a_at,11730992_x_at,11739581_at,11739582_at,11739583_s_at,11739584_s_at,1…	CYP1B1,NDUFAF7,CEBPZ,SULT6B1,QPCT,PRKD3,RMDN2,HNRNPLL,SRSF7,GEMIN6,EIF2AK2,CDC42EP3,ATL2,GALM	1,0,1,3	12,18,6,61	11,19,6,63	49,64,23,350	45,62,22,323
rs1002015	2	110859042	D	T	C	110829439	110982644	1	110792423	111742423	11735894_a_at,11735895_at,11762576_at,11718078_a_at,11718079_a_at,11718080_a_at,11745162_s_at,11751830_a_at,11753710_x_at,11753863_s_at,11759889_a_at,11763068_at,11763069_x_at,11763147_x_at,11715224_s_at,11737596_x_at,11742234_x_at,11759446_at	BCL2L11,ACOXL	0,3,2,0	11,47,39,0	11,48,40,0	60,226,198,2	53,213,184,2
rs58055674	2	111074216	I	T	C	110963990	111099196	1	110792423	111742423	11735894_a_at,11735895_at,11762576_at,11718078_a_at,11718079_a_at,11718080_a_at,11745162_s_at,11751830_a_at,11753710_x_at,11753863_s_at,11759889_a_at,11763068_at,11763069_x_at,11763147_x_at,11715224_s_at,11737596_x_at,11742234_x_at,11759446_at	BCL2L11,ACOXL	1,4,0,0	58,27,10,2	59,28,10,2	275,169,31,11	256,159,27,10
rs6708784	2	111169802	I	A	G	111104726	111272164	1	110792423	111742423	11735894_a_at,11735895_at,11762576_at,11718078_a_at,11718079_a_at,11718080_a_at,11745162_s_at,11751830_a_at,11753710_x_at,11753863_s_at,11759889_a_at,11763068_at,11763069_x_at,11763147_x_at,11715224_s_at,11737596_x_at,11742234_x_at,11759446_at	BCL2L11,ACOXL	0,3,2,0	22,47,27,1	23,47,28,1	121,228,131,6	116,214,116,6
rs7558911	2	201159226	I	G	A	200807647	201340018	3	199885277	202185277	11716465_a_at,11753336_a_at,11764061_s_at,11764137_at,11729696_at,11729697_at,11724054_a_at,11724055_x_at,11727686_a_at,11727687_s_at,11727688_a_at,11753254_a_at,11756912_a_at,11744775_x_at,11748735_s_at,11729210_at,11729211_a_at,11730437_a_at,11746739_a_at,11717159_a_at,11763960_a_at,11728056_a_at,11728057_a_at,11742104_a_at,11742105_at,11745653_a_at,11753252_a_at,11754126_x_at,11756996_x_at,117…	NIF3L1,NDUFB3,C2orf69,SGOL2,KCTD18,AOX1,BZW1,ORC2,PPIL3,CASP10,CFLAR,CASP8,ALS2CR12,STRADB,MPP4,ALS2,CDK15,KIAA2012,C2orf47 /// C2orf69,C2orf47,TYW5,TRAK2,FAM126B,CLK1,FZD7,TMEM237,ALS2CR11,SPATS2L	0,4,1,0	18,50,28,1	18,50,30,1	105,229,146,6	97,214,135,6
rs34004493	2	230289297	I	A	G	230218456	230366636	1	229735284	230835285	11757065_x_at,11725662_a_at,11725663_a_at,11752801_a_at,11752802_x_at,11728515_a_at,11732913_a_at,11751605_a_at,11751606_x_at,11744783_a_at,11745015_a_at,11747301_a_at,11759828_s_at,11760564_at,11754917_a_at,11745552_a_at,11715998_s_at,11715999_a_at,11722512_a_at,11729657_a_at,11729658_a_at,11731124_at,11731125_a_at,11735249_x_at,11737256_at,11737511_a_at,11744673_a_at,11752201_s_at,11759663_x_at…	BANF1,SLC16A14,SP110,SP140,SP100,SP140L,CAB39,FBXO36,SP140 /// SP140L,TRIP12	3,2,0,0	38,46,12,1	38,47,13,1	221,204,52,9	202,196,46,8
rs3755397	2	241355498	I	A	G	241213243	241531061	1	240810583	241907849	11762478_at,11734464_a_at,11755890_x_at,11757505_a_at,11758610_s_at,11731481_a_at,11744622_x_at,11747385_a_at,11747386_x_at,11748030_x_at,11760167_a_at,11757568_x_at,11716642_s_at,11730957_a_at,11735509_at,11731623_s_at,11761132_at,11742965_a_at,11742966_a_at,11742967_a_at,11747110_a_at,11750148_a_at,11753247_a_at,11759719_at,11735103_a_at,11735104_x_at,11737351_a_at,11755821_x_at,11756611_a_at,2…	AGXT,ANO7,HDLBP,STK25,ATG4B,DTYMK,NEU4,RTP5,MTERF4,PASK,SNED1,PPP1R7,SEPT2,BOK,THAP4,GAL3ST2,D2HGDH,ING5,PDCD1,KIF1A,C2orf54,FARP2	4,1,0,0	72,25,0,0	74,25,0,0	371,105,5,5	346,97,5,4
rs9880772	3	27736288	I	G	A	27715527	27790487	1	27708509	28358509	11737237_a_at,11737238_s_at,11737239_x_at,11750304_a_at,11750731_a_at,11750811_x_at,11722010_a_at,11728994_a_at,11755585_a_at,11722476_x_at	EOMES,AZI2,CMC1	3,2,0,0	27,50,16,4	27,51,16,5	124,235,90,37	111,220,86,35
rs1317082	3	169779797	I	G	A	169674535	169881779	2	168882212	170382212	11730502_at,11763375_at,11758436_s_at,11759919_at,11759920_at,11729192_a_at,11729193_s_at,11729194_s_at,11733607_a_at,11733608_x_at,11737674_at,11738135_a_at,11738136_x_at,11747003_x_at,11749019_a_at,11756315_a_at,11715109_at,11731449_s_at,11731450_s_at,11731451_at,11731452_s_at,11731453_at,11731454_a_at,11747209_s_at,11752899_s_at,11727146_at,11727181_a_at,11741553_a_at,11755242_a_at,11753040_a_…	ACTRT3,SEC62,PHC3,MYNN,LRRC34,LRRIQ4,LRRC31,SAMD7,GPR160,SKIL,MECOM,PRKCI	0,1,3,1	4,32,59,2	4,32,61,2	16,145,316,9	15,129,299,9
rs73192661	3	188411006	I	T	C	188353162	188420085	1	187182212	189232211	11734481_at,11750072_s_at,11715481_a_at,11753469_at,11756053_a_at,11763886_s_at,11739111_at,11744244_a_at,11744245_x_at,11747974_a_at,11749805_a_at,11750715_a_at,11756901_a_at,11725240_at,11738019_at,11720745_a_at,11720746_s_at,11739841_a_at,11750749_a_at,11759322_at,11739525_at,11739526_a_at,11734867_a_at,11734868_at	RTP1,SST,FLJ42393,LPP,LOC100132319,MASP1,RTP4,RTP2,BCL6,TPRG1	1,2,2,0	18,53,25,1	19,53,26,1	100,248,131,7	97,227,121,7
rs71597109	4	101819845	I	T	C	101789531	102163446	1	100078843	102428843	11724796_at,11753060_a_at,11724249_a_at,11724250_a_at,11724251_x_at,11724252_s_at,11734800_at,11740764_at,11725652_at,11725653_a_at,11722847_s_at,11722848_a_at,11722849_a_at,11751254_a_at,11726203_a_at,11740912_a_at	DDIT4L,BANK1,SLC39A8,EMCN,PPP3CA	0,2,3,0	4,37,55,1	4,38,56,1	20,186,272,8	19,177,248,8
rs7690934	4	108104709	I	T	C	107932228	108189037	2	106328843	108628844	11758384_s_at,11718123_at,11718124_a_at,11718125_a_at,11718126_s_at,11748307_a_at,11727372_at,11727373_s_at,11751595_a_at,11722153_s_at,11722154_a_at,11722155_a_at,11723778_at,11723779_a_at,11745402_a_at,11762709_at,11763839_a_at,200026_PM_at,11743266_a_at,11751545_a_at,11728088_at,11728089_a_at,11722555_s_at,11750103_a_at,11726332_a_at,11726333_s_at,11736566_a_at,11736567_a_at,11736568_x_at,1174…	CYP2U1,AIMP1,PAPSS1,SGMS2,RPL34,RPL34-AS1,DKK2,HADH,LEF1	1,2,2,0	8,44,44,1	8,45,45,1	52,213,218,3	49,197,203,3
rs1476569	4	113777540	I	A	G	113762688	113944291	1	113278844	114128844	11733190_a_at,11745032_a_at,11746862_x_at,11746863_x_at,11725326_a_at,11725327_a_at,11740063_a_at,11746540_a_at,11743918_a_at,11745539_a_at,11745540_x_at,11748364_a_at,11755331_a_at	ARSJ,CAMK2D,ANK2	2,3,0,0	39,45,10,3	42,45,9,3	213,210,56,7	193,198,54,7
rs57214277	4	184333619	I	C	T	184244319	184341587	1	184228847	184578846	11754330_a_at,11748754_a_at,11761370_at	IRF2,LOC728175	1,3,1,0	32,36,13,16	33,37,13,16	151,200,70,65	140,185,67,60
rs7705526	5	1285859	I	C	A	1277462	1296371	1	899885	1699885	11757977_s_at,11760571_at,11763783_x_at,11735421_a_at,11753256_a_at,11722779_a_at,11722780_at,11722781_at,11730710_a_at,11732930_a_at,11752055_a_at,11718420_a_at,11715638_s_at,11763793_s_at,11731525_at,11731526_s_at,11727356_a_at,11727357_at,11727358_a_at,11727359_at	SLC12A7,LOC100506766,LOC728613,NKD2,SLC6A19,TERT,SLC6A18,CLPTM1L,LPCAT1,LOC728613 /// PDCD6,TRIP13,SLC6A3	1,0,1,3	15,16,7,59	14,16,8,61	45,74,20,347	46,67,19,320
rs9392504	6	412802	I	G	A	382559	450902	1	250000	550000	11719637_a_at,11763794_a_at,11717508_at,11717509_at,11722267_s_at,11750944_a_at,11755556_a_at	DUSP22,IRF4,EXOC2	0,4,1,0	17,51,25,4	17,52,26,4	96,218,154,18	91,205,142,14
rs73718779	6	2969044	I	C	T	2937392	3010513	1	2749766	3099766	11742665_x_at,11729008_at,11729009_at,11744855_at,11748280_a_at,11762425_at,11729262_a_at,11729263_x_at,11743957_a_at,11744751_a_at,11754378_x_at,11757897_x_at,11763824_at,11737938_a_at,11737939_a_at,11737940_s_at,11750849_a_at,11756807_a_at,11717541_s_at,11722053_a_at	MYLK4,SERPINB9P1,SERPINB1,WRNIP1,SERPINB9,SERPINB6,RIPK1,NQO2	5,0,0,0	74,19,0,4	77,18,0,4	401,70,2,13	371,66,2,13
rs210143	6	33579153	I	T	C	33353889	33742261	2	33232223	35232223	11716873_a_at,11716874_x_at,11726055_at,11727890_a_at,11749196_a_at,11748487_a_at,11757321_a_at,11719376_a_at,11729435_a_at,11738202_x_at,11747723_a_at,11716721_a_at,11716722_a_at,11756325_a_at,11746208_a_at,11748849_a_at,11762913_a_at,11745904_a_at,11760171_at,11760172_at,11760173_a_at,11760174_at,11760175_at,11756475_a_at,11757410_s_at,11757330_x_at,11758650_s_at,11763982_at,11763983_x_at,11716…	WDR46,B3GALT4,PFDN6,RGL2,TAPBP,DAXX,ZBTB22,PHF1,CUTA,BAK1,UQCC2,C6orf1,C6orf106,SNRPC,VPS52,RPS18,KIFC1,SYNGAP1,ITPR3,IP6K3,LEMD2,MLN,GRM4,RPS10 /// RPS10-NUDT3,SPDEF,UHRF1BP1,TAF11,TCP11,SCUBE3,SYNGAP1 /// ZBTB9,NUDT3 /// RPS10-NUDT3,PACSIN1,RPL35,HMGA1,ANKS1A,LINC00336,GGNBP1	0,3,2,0	9,33,54,1	9,34,55,1	32,172,276,6	31,161,254,6
rs3800461	6	34648545	I	G	C	34497438	35133421	1	33732223	35232223	11756475_a_at,11757410_s_at,11757330_x_at,11758650_s_at,11763982_at,11763983_x_at,11730620_a_at,11731356_a_at,11741576_a_at,11741577_a_at,11743335_s_at,11753741_a_at,11750311_a_at,11750713_a_at,11754969_x_at,11757758_x_at,11715364_a_at,11715365_x_at,11752674_a_at,11728426_s_at,11734691_a_at,11734692_x_at,11745426_a_at,11748535_x_at,11727578_a_at,11728431_a_at,11755019_s_at,11722380_at,11739858_a_…	C6orf1,C6orf106,SNRPC,IP6K3,LEMD2,MLN,GRM4,RPS10 /// RPS10-NUDT3,SPDEF,UHRF1BP1,TAF11,TCP11,SCUBE3,NUDT3 /// RPS10-NUDT3,PACSIN1,RPL35,HMGA1,ANKS1A	5,0,0,0	76,18,2,1	78,18,2,1	387,91,3,5	358,86,3,5
rs4869818	6	154150090	I	A	G	154144513	154265343	1	154128865	154378866	11735124_a_at,11735125_a_at,11755676_a_at	IPCEF1,CNKSR3 /// IPCEF1	2,2,1,0	22,53,21,1	24,54,20,1	147,240,95,4	137,221,90,4
rs2267708	7	124752458	D	C	T	124727525	125251578	2	123959946	127309946	11738841_a_at,11733704_at,11733705_at,11738204_a_at,11738205_at,11733079_a_at,11733080_a_at,11737992_s_at,11741651_a_at,11751962_s_at,11729743_a_at,11755833_a_at	SPAM1,TMEM229A,POT1,GPR37,GRM8	2,2,1,0	29,50,17,1	29,49,20,1	118,261,106,1	114,244,93,1
rs2511713	8	102565637	I	A	G	102563008	102580838	1	102237772	102837772	11736857_at,11736192_at,11736193_a_at,11736194_a_at,11748815_a_at,11753420_a_at,11753752_x_at,11753877_x_at,11763272_at,11733068_s_at,11743682_s_at,11725106_s_at,11739093_a_at,11742705_a_at	ODF1,RRM2B,UBR5,KLF10,AZIN1	2,2,1,0	48,36,6,7	51,35,6,7	240,199,37,10	226,186,30,10
rs2466029	8	127188726	I	C	G	127141482	127200349	1	126787755	129787754	11745021_a_at,11759974_at,11728951_at	MYC,TMEM75,GSDMC	2,1,2,0	33,42,14,8	34,42,15,8	160,231,79,16	151,214,71,16
rs1679013	9	22206988	I	T	C	22206988	22447656	2	22050001	26650002	11755172_s_at,11755953_a_at,11724629_at,11732756_a_at	CDKN2B-AS1,DMRTA1,TUSC1,ELAVL2	1,2,2,0	18,46,28,5	19,47,28,5	97,226,142,21	89,211,134,18
rs6586163	10	88992261	I	C	A	88981858	89024998	1	88890243	89240243	11732519_at,11738644_a_at,11725998_a_at,11725999_s_at,11760186_at,11741555_s_at,11722352_s_at,11745775_a_at,11758869_at	CH25H,STAMBPL1,FAS,ACTA2,LIPA	0,3,2,0	17,55,24,1	17,57,24,1	106,248,127,5	97,232,118,5
rs2651823	11	2300420	I	G	A	2285453	2306926	1	850000	3428770	11755014_a_at,11755931_a_at,11735638_a_at,11735639_x_at,11750368_a_at,11750369_x_at,11738568_at,11738353_s_at,11738891_at,11751551_x_at,11738600_at,11764253_s_at,11755925_s_at,11757307_s_at,11757848_s_at,11733749_s_at,11755119_a_at,11757345_s_at,11758022_s_at,11763109_x_at,11717024_at,11753726_s_at,11756003_x_at,11758400_s_at,11733440_a_at,11735391_a_at,11735392_x_at,11741851_s_at,11742938_at,117…	AP2A2,DUSP8,KRTAP5-2,KRTAP5-3,KRTAP5-5,KRTAP5-4,KRTAP5-6,IFITM10,CTSD,TNNI2,SYT8,LOC102724828 /// MRPL23,IGF2 /// INS-IGF2,TH,INS /// INS-IGF2,ASCL2,C11orf21,CDKN1C,PHLDA2,SNORA54,MRGPRE,TSPAN4,CHID1,MUC6,MUC2,MUC5B,MOB2,BRSK2,KRTAP5-1,LSP1,TNNT3,IGF2-AS,INS-IGF2,TSPAN32,CD81,TSSC4,TRPM5,KCNQ1OT1,NAP1L4,SLC22A18AS,SLC22A18,CARS,OSBPL5,ZNF195,TOLLIP,KCNQ1	0,0,1,4	5,10,7,75	5,10,7,77	27,51,25,383	24,51,22,355
rs61904987	11	113646481	I	C	T	113585570	113991735	2	112179277	114279278	11742015_at,11762217_at,11760835_at,11760506_at,11761909_at,11742649_at,11727087_a_at,11755376_a_at,11730479_a_at,11730480_a_at,11742088_at,11724427_a_at,11751179_a_at,11756540_x_at,11728817_x_at,11728818_a_at,11748720_a_at,11752525_a_at,11726229_a_at,11739827_a_at,11741287_at,11730558_a_at,11730559_a_at,11727914_s_at,11727915_a_at,11730720_a_at,11730721_a_at,11730722_a_at,11730723_a_at,11762705_…	PLET1,LOC100132686,NCAM1-AS1,TMPRSS5,CLDN25,PTS,TTC12,DRD2,ANKK1,USP28,HTR3A,HTR3B,BCO2,NCAM1,LOC100128226,ZW10,ZBTB16,NNMT	5,0,0,0	67,21,0,9	70,20,0,9	342,99,5,40	318,89,5,40
rs35923643	11	123484683	I	A	G	123470881	123525966	1	123079292	123579292	11729308_at,11729309_a_at,11750125_a_at,11753039_a_at,11763323_x_at	CLMP,GRAMD1B	3,2,0,0	43,42,6,6	44,42,7,6	242,187,33,24	222,173,33,24
rs6489882	12	112943571	I	A	G	112903793	113042705	1	112862195	113462195	11719588_a_at,11724255_a_at,11724256_s_at,11740891_a_at,11755496_a_at,11758039_s_at,11726201_a_at,11726778_at,11736134_a_at,11736135_at,11736136_s_at,11720939_a_at,11720940_at,11720941_at,11720942_x_at,11729554_at,11731058_a_at,11750696_a_at,11718090_a_at,11747544_a_at,11750682_a_at,11755616_a_at,11760943_at,11724173_at,11726092_at,11720265_a_at,11723698_a_at,11723699_s_at,11723700_at,11724930_a_…	OAS1,RITA1,SDS,OAS2,DDX54,CFAP73,RASAL1,TPCN1,SLC8B1,SDSL,PLBD2,OAS2 /// OAS3,OAS3,DTX1,IQCD,RPH3A	2,1,2,0	28,40,14,15	29,42,14,14	130,203,84,69	120,185,79,68
rs8024033	15	40111456	I	G	C	40095527	40181094	1	39757799	40457801	200007_PM_at,11718663_s_at,11757592_x_at,11731309_at,11757772_x_at,11756884_a_at,11728126_x_at,11725864_at,11754556_x_at,11737438_a_at,11737439_x_at,11737440_a_at,11750060_a_at,11722131_a_at,11722501_a_at,11722502_a_at,11737975_x_at,11742045_a_at,11745930_a_at,11750570_x_at,11754492_x_at,11759840_at,11716157_at,11720642_a_at,11720643_a_at,11743373_a_at,11720647_a_at,11725881_a_at,11736656_a_at,11…	SRP14,C15orf56,RPLP0,C15orf52,PHGR1,DISP2,EIF2AK4,BMF,PLCB2,PAK6,BAHD1,IVD,KNSTRN,BUB1B,GPR176,FSIP1	1,2,1,1	7,49,33,8	7,49,34,9	57,221,150,58	51,207,138,56
rs142215530	15	56485493	I	A	G	56048149	56968251	2	55507802	57557802	11758440_s_at,11728177_a_at,11735677_x_at,11715197_s_at,11725574_a_at,11750554_a_at,11748108_a_at,11762388_at,11721955_at,11721956_at,11728010_at,11728011_at,11728012_at,11735016_a_at,11759358_at,11720580_a_at,11720581_s_at,11720582_a_at,11720583_s_at,11720584_x_at,11726957_a_at,11729258_at,11730963_a_at,11734230_a_at,11741209_a_at,11744738_a_at,11745727_a_at,11745728_s_at,11745861_a_at,11745862_…	RFX7,DYX1C1,PYGO1,NEDD4,TEX9,LOC145783 /// ZNF280D,PRTG,TCF12,MNS1,CGNL1	5,0,0,0	74,22,1,0	75,23,1,0	362,112,10,2	342,101,8,1
rs11637565	15	69728186	I	A	G	69671700	69756772	1	69457661	70557661	11758215_s_at,11726665_a_at	TLE3	2,2,0,1	33,44,18,2	32,46,19,2	153,243,88,2	140,227,83,2
rs391855	16	85895015	I	T	A	85863265	85927853	1	85766394	86066394	11761920_at,200086_PM_s_at,11715377_x_at,11719303_a_at,11719304_a_at,11759584_a_at,11717872_a_at,11717873_x_at,11717874_a_at	COX4I1,EMC8,IRF8	0,1,4,0	10,38,44,5	9,39,46,5	56,213,189,28	53,196,177,26
rs1036935	18	50317164	I	G	A	50293810	50434183	2	49923630	50773630	11747767_a_at,11748954_x_at,11749180_a_at,11749181_x_at,11755322_a_at,11755323_x_at,11759747_a_at,11761026_x_at,11756831_a_at,11756929_a_at,11729503_at,11722069_a_at,11751569_x_at,11726454_s_at,11726455_x_at,11726456_at,11745395_a_at,11745396_x_at,11723181_a_at,11751129_a_at	MBD1,CXXC1,CFAP53,SKA1,MYO5B,MAPK4	1,1,0,3	17,20,1,59	17,20,1,61	78,57,7,344	78,50,7,317
rs4368253	18	59955055	D	T	C	59877728	59962240	1	59432768	62132767	11724509_a_at,11724510_at,11735468_at,11754563_a_at,11733423_x_at,11732768_at,11732769_at,11735226_a_at,11724972_a_at,11755893_a_at	PMAIP1,MC4R,CCBE1,RNF152,CDH20,PIGN	0,2,3,0	1,37,58,1	1,37,60,1	31,191,258,6	28,178,240,6
rs77551289	18	63121512	I	G	A	63115978	63150646	1	62132767	63482767	11758265_s_at,11762677_at,11759801_at,11763464_at,11738350_a_at,11738351_x_at,11729837_a_at,11729838_at,11729839_at,11729840_s_at,11730180_s_at,11730181_s_at,11751627_a_at,11736061_a_at,11749983_a_at,11762171_at,11719250_s_at,11719251_at,11722881_at,11735293_x_at,11739262_at,11739263_x_at,11739264_a_at,11721374_a_at,11721375_a_at,11721376_at,11721377_x_at,11724972_a_at	KIAA1468,ZCCHC2,BCL2,KDSR,SERPINB5,PHLPP1,TNFRSF11A,VPS4B,PIGN	0,2,3,0	0,17,79,1	0,17,81,1	0,64,413,9	0,62,381,9
rs4987852	18	63126688	D	T	C	63040931	63126688	1	62132767	63482767	11758265_s_at,11762677_at,11759801_at,11763464_at,11738350_a_at,11738351_x_at,11729837_a_at,11729838_at,11729839_at,11729840_s_at,11730180_s_at,11730181_s_at,11751627_a_at,11736061_a_at,11749983_a_at,11762171_at,11719250_s_at,11719251_at,11722881_at,11735293_x_at,11739262_at,11739263_x_at,11739264_a_at,11721374_a_at,11721375_a_at,11721376_at,11721377_x_at,11724972_a_at	KIAA1468,ZCCHC2,BCL2,KDSR,SERPINB5,PHLPP1,TNFRSF11A,VPS4B,PIGN	5,0,0,0	87,9,0,1	88,10,0,1	397,79,3,7	376,67,2,7
rs7254272	19	4069121	I	G	A	3975489	4120925	1	3500002	4250003	11729788_at,11729789_at,11742066_a_at,11731908_at,11715826_x_at,11744661_a_at,11744662_x_at,11752579_x_at,11718499_at,11732655_x_at,11728866_a_at,200094_PM_s_at,11757678_s_at,11715346_at,11724896_a_at,11724897_a_at,11719734_x_at,11723913_a_at,11723914_x_at,11723915_a_at,11726869_a_at,11729082_at,11729083_at,11735342_s_at,11742274_x_at,11745056_x_at,11750971_a_at,11750972_x_at,11752118_x_at,117312…	DOHH,FZR1,C19orf71,HMG20B,TBXA2R,MRPL54,RAX2,NMRK2,EEF2,EBI3,MFSD12,CACTIN,GIPC3,MATK,TJP3,APBA3,ATCAY,ZFR2,PIAS4,DAPK3,MAP2K2,SIRT6,CREB3L3,CCDC94,PIP5K1C,ZBTB7A,ANKRD24	2,0,0,3	18,17,1,61	17,17,2,63	81,52,6,347	80,46,6,320
rs874460	19	46673495	I	A	C	46648467	46795258	1	46596743	47246743	11725958_s_at,11725959_x_at,11725960_s_at,11753706_a_at,11726062_at,11758292_s_at,11735964_at,11760805_at,11722222_at,11725007_at,11716560_a_at,11716561_x_at,11716865_a_at,11716866_x_at,11739362_a_at,11739363_a_at,11740714_a_at,11748949_a_at,11751148_a_at,11751149_x_at,11716610_a_at,11716611_x_at,11755456_a_at,11738837_x_at,11727706_a_at,11727707_a_at,11724666_at,11725420_at,11725421_a_at,1172542…	CALM2 /// CALM3,PTGIR,GNG8,TMEM160,DACT3,STRN4,SLC1A5,FKRP,AP2S1,NPAS1,BBC3,ZC3H4,ARHGAP35,SAE1,PRKD2	0,2,3,0	3,18,75,1	3,19,76,1	8,92,379,7	7,85,354,6
rs140522	22	50532837	I	C	T	50496653	50565942	1	49756352	50761572	11716071_s_at,11721107_a_at,11724583_a_at,11746262_a_at,11760337_a_at,11749718_x_at,11757464_x_at,11753644_a_at,11742739_a_at,11745562_x_at,11753272_a_at,11719128_a_at,11719972_at,11722449_x_at,11754752_a_at,11760977_a_at,11761147_at,11732717_at,11733255_a_at,11724942_x_at,11735424_a_at,11735425_x_at,11752427_a_at,11726503_a_at,11749080_a_at,11749081_x_at,11719327_a_at,11722274_a_at,11722275_s_at…	PIM3,TRABD,HDAC10,MAPK12,PLXNB2,ADM2,MIOX,LMF2,SCO2,TYMP,ODF3B,SYCE3,CHKB-CPT1B /// CPT1B,MAPK8IP2,ARSA,CRELD2,ZBED4,ALG12,IL17REL,MLC1,MOV10L1,TUBGCP6,PANX2,MAPK11,SELO,DENND6B,SBF1,NCAPH2,CHKB /// CHKB-CPT1B,ACR,BRD1,PPP6R2,SHANK3,KLHDC7B	4,0,1,0	38,36,14,9	38,38,14,9	224,198,46,18	206,185,44,17
