# Supplementary material for: Insight into genetic predisposition to chronic lymphocytic leukemia from integrative epigenomics
Source: Nat Commun. 2019 Aug 9;10:3615. doi: 10.1038/s41467-019-11582-2 (PMC6689100; doi:10.1038/s41467-019-11582-2)
Supplement: Supplementary file 4 — Supplementary Data 2 [file 41467_2019_11582_MOESM4_ESM.xlsx]

## Sheet: Supplementary Data 2
Supplementary Data 2. Chromatin states in CLL at SNPs in LD with r2≥0.2 with sentinel SNP
Genomic co-ordinates are listed according to GRCh38
SNP = SNP that is in LD at r2≥0.2 with sentinel SNP
LD0.2 = linkage disequilibrium regions spanning all SNPs with an r2 ≥ 0.2 with sentinel SNP
ActProm = Active Promoter, WkProm = Weak Promoter, PoisProm = poised Promoter, StrEnh1 = Strong Enhancer 1, StrEnh2 = Strong Enhancer 2, WkEnh = Weak Enhancer
Txn_Trans = Transcription Transition, Txn_Elong = Transcription Elongation, Wk_Txn = Weak Transcription, H3K9me3_Repr = H3K9me3 Repressed, H3K27me3_Repr = H3K27me3 Repressed, Het;LowSign = Heterochromatin;Low Signal
Active regulatory elements = ActProm, StrEnh1 and StrEnh2
SNP	Chromosome	Position	Sentinel SNP	LD with sentinel SNP (r2)	CLLs with active regulatory elements	Number of CLLs with active regulatory elements (out of 7)	Number of CLLs with ActProm	Number of CLLs with WkProm	Number of CLLs with PoisProm	Number of CLLs with StrEnh1	Number of CLLs with StrEnh2	Number of CLLs with WkEnh	Number of CLLs with Txn_Trans	Number of CLLs with Txn_Elong	Number of CLLs with Wk_Txn	Number of CLLs with H3K9me3_Repr	Number of CLLs with H3K27me3_Repr	Number of CLLs with Het;LowSign
rs7534452	1	23614562	rs34676223	0.3826	YES	7	0	0	0	1	6	0	0	0	0	0	0	0
rs12040769	1	23615245	rs34676223	0.6358	YES	7	0	0	0	0	7	0	0	0	0	0	0	0
rs66681081	1	23616047	rs34676223	0.4306	YES	6	0	0	0	0	6	1	0	0	0	0	0	0
rs6677615	1	23616312	rs34676223	1	YES	6	0	0	0	0	6	1	0	0	0	0	0	0
rs61777285	1	23616636	rs34676223	0.4306	YES	6	0	0	0	0	6	1	0	0	0	0	0	0
rs112505721	1	23616879	rs34676223	0.4306	YES	6	0	0	0	0	6	1	0	0	0	0	0	0
rs34676223	1	23617245	rs34676223	1	YES	6	0	0	0	0	6	1	0	0	0	0	0	0
rs77410397	1	23618629	rs34676223	0.4261	YES	7	0	0	0	1	6	0	0	0	0	0	0	0
rs2813876	1	23619424	rs34676223	0.2809	YES	7	2	0	0	3	2	0	0	0	0	0	0	0
rs75569736	1	23619530	rs34676223	0.3882	YES	7	2	0	0	3	2	0	0	0	0	0	0	0
rs72663260	1	23619953	rs34676223	0.3896	YES	7	1	0	0	2	4	0	0	0	0	0	0	0
rs34004603	1	23622577	rs34676223	0.3397	YES	5	0	0	0	0	5	2	0	0	0	0	0	0
rs61777299	1	23623188	rs34676223	0.2114	YES	5	0	0	0	0	5	2	0	0	0	0	0	0
rs61777300	1	23623199	rs34676223	0.2114	YES	5	0	0	0	0	5	2	0	0	0	0	0	0
rs71638902	1	23623350	rs34676223	0.3367	YES	5	0	0	0	0	5	2	0	0	0	0	0	0
rs12139553	1	23623394	rs34676223	0.2105	YES	5	0	0	0	0	5	2	0	0	0	0	0	0
rs55691953	1	23623920	rs34676223	0.2073	YES	5	0	0	0	0	5	2	0	0	0	0	0	0
rs34797488	1	23624274	rs34676223	0.3337	YES	6	0	0	0	0	6	1	0	0	0	0	0	0
rs9424331	1	23625393	rs34676223	0.232	YES	5	0	0	0	0	5	2	0	0	0	0	0	0
rs6701131	1	23628961	rs34676223	0.5809	YES	6	0	0	0	0	6	1	0	0	0	0	0	0
rs2811955	1	23629985	rs34676223	0.2931	YES	6	0	0	0	0	6	1	0	0	0	0	0	0
rs2811956	1	23630828	rs34676223	0.5784	YES	4	0	0	0	0	4	3	0	0	0	0	0	0
rs2811957	1	23630952	rs34676223	0.2931	YES	4	0	0	0	0	4	3	0	0	0	0	0	0
rs2811958	1	23631169	rs34676223	0.5835	YES	6	0	0	0	0	6	1	0	0	0	0	0	0
rs2999568	1	23631819	rs34676223	0.2023	YES	1	0	0	0	0	1	1	0	0	5	0	0	0
rs2683063	1	23632431	rs34676223	0.2931	YES	5	0	0	0	0	5	2	0	0	0	0	0	0
rs2492598	1	23632458	rs34676223	0.5784	YES	5	0	0	0	0	5	2	0	0	0	0	0	0
rs2813879	1	23633769	rs34676223	0.2931	YES	2	0	0	0	0	2	5	0	0	0	0	0	0
rs2811960	1	23637164	rs34676223	0.5368	YES	2	0	0	0	0	2	3	0	0	2	0	0	0
rs1317345	1	23640669	rs34676223	0.5368	NO	0	0	0	0	0	0	0	0	1	2	0	0	4
rs2864099	1	23646119	rs34676223	0.2837	NO	0	0	0	0	0	0	0	0	0	3	0	0	4
rs7529626	1	23646795	rs34676223	0.2837	NO	0	0	0	0	0	0	0	0	0	3	0	0	4
rs10917406	1	23650745	rs34676223	0.2381	NO	0	0	0	0	0	0	0	0	0	0	0	0	7
rs141469716	1	23654328-23654330	rs34676223	0.2258	NO	0	0	0	0	0	0	0	0	0	0	0	1	6
rs7539756	1	23656353	rs34676223	0.2258	NO	0	0	0	0	0	0	0	0	0	0	0	0	7
rs6684096	1	23658819	rs34676223	0.223	NO	0	0	0	0	0	0	0	0	0	0	0	0	7
rs6696491	1	23659360	rs34676223	0.223	NO	0	0	0	0	0	0	0	0	0	0	0	0	7
rs12127594	1	23661411	rs34676223	0.2051	NO	0	0	0	0	0	0	0	0	0	0	0	0	7
rs6682946	1	23663681	rs34676223	0.2051	NO	0	0	0	0	0	0	0	0	0	0	0	0	7
rs10799800	1	23665396	rs34676223	0.2051	NO	0	0	0	0	0	0	2	0	0	0	0	0	5
rs6661681	1	23666396	rs34676223	0.2051	NO	0	0	0	0	0	0	0	0	0	0	0	0	7
rs12143968	1	23666831	rs34676223	0.2051	NO	0	0	0	0	0	0	0	0	0	0	0	0	7
rs2902663	1	23667711	rs34676223	0.2051	NO	0	0	0	0	0	0	0	0	0	0	0	0	7
rs6703825	1	23669963	rs34676223	0.2028	NO	0	0	0	0	0	0	0	0	0	0	0	0	7
rs6673098	1	23671150	rs34676223	0.2039	NO	0	0	0	0	0	0	0	0	0	0	0	0	7
rs6675800	1	23671403	rs34676223	0.2039	NO	0	0	0	0	0	0	0	0	0	0	0	0	7
rs10917410	1	23675220	rs34676223	0.2039	NO	0	0	0	0	0	0	0	0	0	0	0	0	7
rs1320320	1	23676484	rs34676223	0.2039	NO	0	0	0	0	0	0	0	0	0	0	0	1	6
rs12136157	1	228515535	rs41271473	0.3361	NO	0	0	0	0	0	0	0	0	0	0	0	0	7
rs12138930	1	228523410	rs41271473	0.3361	NO	0	0	0	0	0	0	0	0	0	0	0	0	7
rs150338736	1	228526578	rs41271473	0.3361	NO	0	0	0	0	0	0	0	0	0	0	0	1	6
rs149157081	1	228526725	rs41271473	0.3361	NO	0	0	0	0	0	0	0	0	0	0	0	1	6
rs10916337	1	228527201	rs41271473	0.3361	NO	0	0	0	0	0	0	0	0	0	0	0	2	5
rs10916339	1	228529193	rs41271473	0.3361	NO	0	0	0	0	0	0	0	0	0	0	0	3	4
rs12062779	1	228529961	rs41271473	0.3361	NO	0	0	0	0	0	0	0	0	0	0	0	3	4
rs12139881	1	228530249	rs41271473	0.3287	NO	0	0	0	0	0	0	0	0	0	0	0	3	4
rs12143324	1	228530250	rs41271473	0.3287	NO	0	0	0	0	0	0	0	0	0	0	0	3	4
rs72763990	1	228531370	rs41271473	0.398	NO	0	0	0	0	0	0	0	0	0	0	0	3	4
rs12143098	1	228533264	rs41271473	0.3361	NO	0	0	0	0	0	0	0	0	0	0	0	2	5
rs10916341	1	228533934	rs41271473	0.3361	NO	0	0	0	0	0	0	0	0	0	0	0	2	5
rs55913041	1	228534436	rs41271473	0.3361	NO	0	0	0	0	0	0	0	0	0	0	0	2	5
rs10916343	1	228540260	rs41271473	0.3361	NO	0	0	0	0	0	0	0	0	0	0	0	1	6
rs1925720	1	228540676	rs41271473	0.3361	NO	0	0	0	0	0	0	0	0	0	0	0	1	6
rs142765178	1	228542378-228542380	rs41271473	0.3387	NO	0	0	0	0	0	0	0	0	0	0	0	2	5
rs942852	1	228543047	rs41271473	0.3387	NO	0	0	0	0	0	0	0	0	0	0	0	3	4
rs942853	1	228543248	rs41271473	0.3361	NO	0	0	0	0	0	0	0	0	0	0	0	3	4
rs2147954	1	228546148	rs41271473	0.3361	NO	0	0	0	0	0	0	0	0	0	0	0	1	6
rs2182202	1	228546258	rs41271473	0.3361	NO	0	0	0	0	0	0	0	0	0	0	0	1	6
rs10916344	1	228549788	rs41271473	0.3335	NO	0	0	0	0	0	0	0	0	0	0	0	0	7
rs56220347	1	228551166	rs41271473	0.3361	NO	0	0	0	0	0	0	0	0	0	0	0	0	7
rs12076213	1	228554158	rs41271473	0.3402	NO	0	0	0	0	0	0	0	0	0	0	1	0	6
rs12062033	1	228554170	rs41271473	0.3402	NO	0	0	0	0	0	0	0	0	0	0	1	0	6
rs72765760	1	228555521	rs41271473	0.3335	NO	0	0	0	0	0	0	0	0	0	0	5	0	2
rs28593014	1	228555875	rs41271473	0.3361	NO	0	0	0	0	0	0	0	0	0	0	5	0	2
rs28593474	1	228556092	rs41271473	0.3361	NO	0	0	0	0	0	0	0	0	0	0	5	0	2
rs55724370	1	228646883	rs41271473	0.3411	YES	1	1	6	0	0	0	0	0	0	0	0	0	0
rs56043220	1	228647727	rs41271473	0.3438	NO	0	0	2	4	0	0	0	0	0	0	0	1	0
rs4550017	1	228653484	rs41271473	0.3815	NO	0	0	0	0	0	0	0	0	0	0	0	3	4
rs12133951	1	228655432	rs41271473	0.7275	NO	0	0	0	0	0	0	0	0	0	0	0	1	6
rs58104566	1	228665969-228665970	rs41271473	0.3815	NO	0	0	0	0	0	0	0	0	0	0	0	0	7
rs55908861	1	228666140	rs41271473	0.3815	NO	0	0	0	0	0	0	0	0	0	0	0	0	7
rs61825697	1	228671158	rs41271473	0.4012	NO	0	0	0	0	0	0	0	0	0	0	0	0	7
rs112067113	1	228671236	rs41271473	0.7339	NO	0	0	0	0	0	0	0	0	0	0	0	0	7
rs1543419	1	228672404	rs41271473	0.6041	NO	0	0	0	0	0	0	0	0	0	0	0	0	7
rs12144495	1	228675190	rs41271473	0.746	NO	0	0	0	0	0	0	0	0	0	0	0	0	7
rs72750015	1	228675571	rs41271473	0.746	NO	0	0	0	0	0	0	0	0	0	0	0	0	7
rs7516651	1	228677214	rs41271473	0.4138	NO	0	0	0	0	0	0	0	0	0	0	0	0	7
rs72750016	1	228681039	rs41271473	0.7318	NO	0	0	0	0	0	0	0	0	0	0	0	1	6
rs113295343	1	228681909	rs41271473	0.7318	NO	0	0	0	0	0	0	0	0	0	0	0	1	6
rs10916354	1	228683210	rs41271473	0.2005	NO	0	0	0	0	0	0	0	0	0	0	0	0	7
rs17352535	1	228686537	rs41271473	0.7472	NO	0	0	0	0	0	0	0	0	0	0	0	0	7
rs17437060	1	228686627	rs41271473	0.7472	NO	0	0	0	0	0	0	0	0	0	0	0	0	7
rs11585206	1	228689101	rs41271473	0.7748	NO	0	0	0	0	0	0	0	0	0	0	0	0	7
rs7526487	1	228689225	rs41271473	0.4246	NO	0	0	0	0	0	0	0	0	0	0	0	0	7
rs150133105	1	228690168-228690171	rs41271473	0.7525	NO	0	0	0	0	0	0	0	0	0	0	0	0	7
rs11803118	1	228691084	rs41271473	0.7683	NO	0	0	0	0	0	0	0	0	0	0	0	0	7
rs12028277	1	228693910	rs41271473	0.6744	NO	0	0	0	0	0	0	0	0	0	0	0	0	7
rs12082771	1	228695030	rs41271473	0.7872	NO	0	0	0	0	0	0	0	0	0	0	0	1	6
rs7555155	1	228698890	rs41271473	0.2402	NO	0	0	0	0	0	0	0	0	0	0	0	0	7
rs6669943	1	228701089	rs41271473	0.3271	NO	0	0	0	0	0	0	0	0	0	0	0	1	6
rs6701917	1	228703257	rs41271473	0.3223	NO	0	0	0	0	0	0	0	0	0	0	2	0	5
rs61825705	1	228703480	rs41271473	0.9113	NO	0	0	0	0	0	0	0	0	0	0	0	0	7
rs58113113	1	228703538-228703539	rs41271473	0.3123	NO	0	0	0	0	0	0	0	0	0	0	0	0	7
rs6660442	1	228706102	rs41271473	0.323	NO	0	0	0	0	0	0	0	0	0	0	0	0	7
rs7521879	1	228707770	rs41271473	0.317	NO	0	0	0	0	0	0	0	0	0	0	0	0	7
rs4654721	1	228709990	rs41271473	0.323	NO	0	0	0	0	0	0	0	0	0	0	0	0	7
rs10916358	1	228712360	rs41271473	0.4528	NO	0	0	0	0	0	0	0	0	0	0	0	0	7
rs10916359	1	228712361	rs41271473	0.431	NO	0	0	0	0	0	0	0	0	0	0	0	0	7
rs10916360	1	228713481	rs41271473	0.321	NO	0	0	0	0	0	0	0	0	0	0	0	0	7
rs4654645	1	228715524	rs41271473	0.323	NO	0	0	0	0	0	0	0	0	0	0	0	0	7
rs2180161	1	228717918	rs41271473	0.323	NO	0	0	0	0	0	0	0	0	0	0	0	0	7
rs6692032	1	228718237	rs41271473	0.4616	NO	0	0	0	0	0	0	0	0	0	0	0	1	6
rs72750042	1	228718391	rs41271473	0.9588	NO	0	0	0	0	0	0	0	0	0	0	0	1	6
rs76436368	1	228720722	rs41271473	0.3497	NO	0	0	0	0	0	0	0	0	0	0	0	0	7
rs7518941	1	228724100	rs41271473	0.3183	NO	0	0	0	0	0	0	0	0	0	0	0	0	7
rs10916361	1	228724224	rs41271473	0.484	NO	0	0	0	0	0	0	0	0	0	0	0	0	7
rs56221905	1	228726522	rs41271473	0.9587	NO	0	0	0	0	0	0	0	0	0	0	0	2	5
rs10158991	1	228727363	rs41271473	0.5295	NO	0	0	0	0	0	0	0	0	0	0	0	2	5
rs55730631	1	228729916	rs41271473	0.9588	NO	0	0	0	0	0	0	0	0	0	0	0	3	4
rs72751907	1	228731901	rs41271473	0.9588	NO	0	0	0	0	0	0	0	0	0	0	0	4	3
rs6701241	1	228732730	rs41271473	0.9863	NO	0	0	0	0	0	0	0	0	0	0	0	4	3
rs6665334	1	228732827	rs41271473	0.9588	NO	0	0	0	0	0	0	0	0	0	0	0	4	3
rs12047916	1	228733368	rs41271473	0.3244	NO	0	0	0	0	0	0	0	0	0	0	0	4	3
rs5781517	1	228734191	rs41271473	0.853	NO	0	0	0	0	0	0	0	0	0	0	0	4	3
rs151192724	1	228734625-228734626	rs41271473	0.9588	NO	0	0	0	1	0	0	1	0	0	0	0	4	1
rs3840437	1	228734950-228734951	rs41271473	0.9588	NO	0	0	0	4	0	0	1	0	0	0	0	1	1
rs3738073	1	228735946	rs41271473	0.9588	YES	1	1	1	3	0	0	1	0	0	0	0	1	0
rs55956922	1	228736802	rs41271473	0.9656	NO	0	0	0	0	0	0	0	0	0	0	0	2	5
rs60203629	1	228736833-228736834	rs41271473	0.9725	NO	0	0	0	0	0	0	0	0	0	0	0	2	5
rs3215603	1	228737894	rs41271473	0.577	NO	0	0	0	0	0	0	0	0	0	0	0	2	5
rs2295256	1	228738302	rs41271473	0.577	NO	0	0	0	0	0	0	0	0	0	0	0	3	4
rs6667487	1	228738331	rs41271473	0.3455	NO	0	0	0	0	0	0	0	0	0	0	0	3	4
rs7527878	1	228739540	rs41271473	0.3271	NO	0	0	0	0	0	0	0	0	0	0	0	2	5
rs12078883	1	228739820	rs41271473	0.577	NO	0	0	0	0	0	0	0	0	0	0	0	2	5
rs16848862	1	228740452	rs41271473	0.3257	NO	0	0	0	0	0	0	0	0	0	0	0	0	7
rs12065058	1	228740601	rs41271473	0.3271	NO	0	0	0	0	0	0	0	0	0	0	0	0	7
rs17352654	1	228742446	rs41271473	0.9725	NO	0	0	0	0	0	0	0	0	0	0	0	0	7
rs4500282	1	228742628	rs41271473	0.5741	NO	0	0	0	0	0	0	0	0	0	0	0	0	7
rs4391637	1	228742632	rs41271473	0.5741	NO	0	0	0	0	0	0	0	0	0	0	0	0	7
rs4391638	1	228742734	rs41271473	0.9725	NO	0	0	0	0	0	0	0	0	0	0	0	0	7
rs4531263	1	228742775	rs41271473	0.344	NO	0	0	0	0	0	0	0	0	0	0	0	0	7
rs4388674	1	228742816	rs41271473	0.577	NO	0	0	0	0	0	0	0	0	0	0	0	0	7
rs4641285	1	228742916	rs41271473	0.9725	NO	0	0	0	0	0	0	0	0	0	0	0	0	7
rs4993975	1	228742922	rs41271473	0.9725	NO	0	0	0	0	0	0	0	0	0	0	0	0	7
rs12402303	1	228743088	rs41271473	0.3257	NO	0	0	0	0	0	0	0	0	0	0	0	0	7
rs41270187	1	228743124	rs41271473	1	NO	0	0	0	0	0	0	0	0	0	0	0	0	7
rs41270189	1	228743141	rs41271473	0.9725	NO	0	0	0	0	0	0	0	0	0	0	0	0	7
rs1062060	1	228744274	rs41271473	0.9725	NO	0	0	0	0	0	0	0	0	0	0	0	1	6
rs11578216	1	228744351	rs41271473	0.9725	NO	0	0	0	0	0	0	0	0	0	0	0	1	6
rs11583565	1	228744388	rs41271473	0.9725	NO	0	0	0	0	0	0	0	0	0	0	0	1	6
rs41271473	1	228744549	rs41271473	1	NO	0	0	0	0	0	0	0	0	0	0	0	1	6
rs11580020	1	228744719	rs41271473	0.9725	NO	0	0	0	0	0	0	0	0	0	0	0	1	6
rs13349	1	228745382	rs41271473	0.5709	NO	0	0	0	0	0	0	0	0	0	0	0	1	6
rs35637401	1	228747831	rs41271473	0.577	NO	0	0	0	0	0	0	0	0	0	0	0	2	5
rs35832347	1	228747991	rs41271473	0.577	NO	0	0	0	0	0	0	0	0	0	0	0	2	5
rs11393602	1	228748322-228748323	rs41271473	0.5305	NO	0	0	0	0	0	0	0	0	0	0	0	1	6
rs72751929	1	228748611	rs41271473	0.9725	NO	0	0	0	0	0	0	0	0	0	0	0	1	6
rs10916364	1	228748658	rs41271473	0.5829	NO	0	0	0	0	0	0	0	0	0	0	0	1	6
rs881298	1	228750732	rs41271473	0.2953	NO	0	0	0	0	0	0	0	0	0	0	0	1	6
rs9660783	1	228751133	rs41271473	0.4222	NO	0	0	0	0	0	0	0	0	0	0	0	1	6
rs72751931	1	228751382	rs41271473	0.7196	NO	0	0	0	0	0	0	0	0	0	0	0	2	5
rs4440831	1	228751775	rs41271473	0.4093	NO	0	0	0	0	0	0	1	0	0	0	0	1	5
rs4606285	1	228751797	rs41271473	0.4125	NO	0	0	0	0	0	0	1	0	0	0	0	1	5
rs7535661	1	228751920	rs41271473	0.5135	NO	0	0	0	0	0	0	1	0	0	0	0	1	5
rs1006796	1	228752421	rs41271473	0.2809	NO	0	0	0	0	0	0	0	0	0	0	0	2	5
rs34725173	1	228753333	rs41271473	0.2809	NO	0	0	0	0	0	0	0	0	0	0	0	2	5
rs17352829	1	228753917	rs41271473	0.7759	NO	0	0	0	0	0	0	0	0	0	0	0	2	5
rs1006322	1	228754444	rs41271473	0.2821	NO	0	0	0	0	0	0	0	0	0	0	0	2	5
rs9426533	1	228754693	rs41271473	0.2766	NO	0	0	0	0	0	0	0	0	0	0	0	3	4
rs6676800	1	228755356	rs41271473	0.2755	NO	0	0	0	0	0	0	0	0	0	0	0	4	3
rs6426515	1	228755537	rs41271473	0.2766	NO	0	0	0	0	0	0	0	0	0	0	0	4	3
rs763520	1	228757068	rs41271473	0.2834	NO	0	0	0	0	0	0	0	0	0	0	0	1	6
rs763519	1	228757108	rs41271473	0.444	NO	0	0	0	0	0	0	0	0	0	0	0	1	6
rs7537983	1	228757982	rs41271473	0.2765	NO	0	0	0	0	0	0	0	0	0	0	0	2	5
rs6699462	1	228758094	rs41271473	0.2765	NO	0	0	0	0	0	0	0	0	0	0	0	2	5
rs10916366	1	228758828	rs41271473	0.3965	NO	0	0	0	0	0	0	0	0	0	0	0	2	5
rs9426583	1	228758956	rs41271473	0.2711	NO	0	0	0	0	0	0	0	0	0	0	0	2	5
rs9426584	1	228759083	rs41271473	0.2711	NO	0	0	0	0	0	0	0	0	0	0	0	2	5
rs4654626	1	228759361	rs41271473	0.2678	NO	0	0	0	0	0	0	0	0	0	0	0	3	4
rs4654627	1	228759559	rs41271473	0.2765	NO	0	0	0	0	0	0	0	0	0	0	0	3	4
rs4654648	1	228759839	rs41271473	0.2765	NO	0	0	0	0	0	0	0	0	0	0	0	2	5
rs4654649	1	228759958	rs41271473	0.2765	NO	0	0	0	0	0	0	0	0	0	0	0	2	5
rs4654650	1	228760113	rs41271473	0.2765	NO	0	0	0	0	0	0	0	0	0	0	0	3	4
rs9426534	1	228760673	rs41271473	0.2791	NO	0	0	0	0	0	0	0	0	0	0	0	2	5
rs7514017	1	228761049	rs41271473	0.4226	NO	0	0	0	0	0	0	0	0	0	0	0	2	5
rs2318800	1	228761916	rs41271473	0.2791	NO	0	0	0	0	0	0	0	0	0	0	0	0	7
rs7519778	1	228762393	rs41271473	0.2791	NO	0	0	0	0	0	0	0	0	0	0	0	0	7
rs147646453	1	228762698	rs41271473	0.2275	NO	0	0	0	0	0	0	0	0	0	0	0	0	7
rs4654651	1	228763035	rs41271473	0.2845	NO	0	0	0	0	0	0	0	0	0	0	0	0	7
rs112695438	1	228763050-228763051	rs41271473	0.4226	NO	0	0	0	0	0	0	0	0	0	0	0	0	7
rs4654652	1	228763381	rs41271473	0.2791	NO	0	0	0	0	0	0	0	0	0	0	0	0	7
rs7556624	1	228763617	rs41271473	0.4153	NO	0	0	0	0	0	0	0	0	0	0	0	0	7
rs11584348	1	228765610	rs41271473	0.547	YES	1	0	0	0	0	1	3	0	0	0	0	0	3
rs72751952	1	228765968	rs41271473	0.547	YES	1	0	0	0	0	1	3	0	0	0	0	0	3
rs11585991	1	228769075	rs41271473	0.4823	NO	0	0	0	0	0	0	0	0	0	0	0	1	6
rs72751955	1	228769388	rs41271473	0.4904	NO	0	0	0	0	0	0	0	0	0	0	0	1	6
rs72751956	1	228770003	rs41271473	0.4904	NO	0	0	0	0	0	0	0	0	0	0	0	0	7
rs6663301	1	228771544	rs41271473	0.4904	NO	0	0	0	0	0	0	0	0	0	0	0	0	7
rs6696887	1	228771685	rs41271473	0.4904	NO	0	0	0	0	0	0	0	0	0	0	0	0	7
rs7519138	1	228774762	rs41271473	0.2399	NO	0	0	0	0	0	0	0	0	0	0	0	0	7
rs72751961	1	228777520	rs41271473	0.4904	NO	0	0	0	0	0	0	0	0	0	0	0	1	6
rs72751962	1	228777614	rs41271473	0.4904	NO	0	0	0	0	0	0	0	0	0	0	0	1	6
rs72751963	1	228777815	rs41271473	0.4904	NO	0	0	0	0	0	0	0	0	0	0	0	1	6
rs72754025	1	228779855	rs41271473	0.4846	NO	0	0	0	0	0	0	0	0	0	0	0	1	6
rs201035194	1	228782366	rs41271473	0.4673	NO	0	0	0	0	0	0	0	0	0	0	0	0	7
rs241317	1	228782738	rs41271473	0.2971	NO	0	0	0	0	0	0	0	0	0	0	0	0	7
rs2373000	2	37365485	rs888096	0.2413	NO	0	0	0	0	0	0	0	0	0	0	0	0	7
rs3770745	2	37368946	rs888096	0.2017	NO	0	0	0	0	0	0	0	0	0	0	0	0	7
rs888096	2	37376658	rs888096	1	YES	1	0	4	0	1	0	2	0	0	0	0	0	0
rs10189370	2	37385745	rs888096	0.2651	NO	0	0	0	0	0	0	0	0	0	0	0	0	7
rs12476654	2	37409147	rs888096	0.3053	NO	0	0	0	0	0	0	0	0	0	0	0	0	7
rs6544076	2	37409923	rs888096	0.3082	NO	0	0	0	0	0	0	0	0	0	0	0	0	7
rs4670713	2	37426812	rs888096	0.2596	NO	0	0	0	0	0	0	0	0	0	0	0	0	7
rs10181043	2	37427267	rs888096	0.2583	NO	0	0	0	0	0	0	0	0	0	0	0	0	7
rs4490163	2	37427934	rs888096	0.263	NO	0	0	0	0	0	0	0	0	0	0	0	0	7
rs2192948	2	37440661	rs888096	0.2487	NO	0	0	0	0	0	0	0	0	0	0	1	0	6
rs4670719	2	37442344	rs888096	0.2482	NO	0	0	0	0	0	0	0	0	0	0	1	3	3
rs2216116	2	37446497	rs888096	0.2438	NO	0	0	0	0	0	0	0	0	0	0	0	0	7
rs13019075	2	37446888	rs888096	0.2386	NO	0	0	0	0	0	0	0	0	0	0	0	0	7
rs6726898	2	37448885	rs888096	0.2167	NO	0	0	0	0	0	0	0	0	0	0	0	1	6
rs12712533	2	37449343	rs888096	0.2391	NO	0	0	0	0	0	0	0	0	0	0	0	1	6
rs7568035	2	37449528	rs888096	0.2253	NO	0	0	0	0	0	0	0	0	0	0	0	1	6
rs4494791	2	110829439	rs1002015	0.2328	NO	0	0	0	0	0	0	0	0	0	0	0	0	7
rs13397695	2	110832068	rs1002015	0.2416	NO	0	0	0	0	0	0	0	0	0	0	0	0	7
rs62162654	2	110832118	rs1002015	0.23	NO	0	0	0	0	0	0	0	0	0	0	0	0	7
rs10048703	2	110832983	rs1002015	0.2405	NO	0	0	0	0	0	0	0	0	0	0	0	0	7
rs10048706	2	110833459	rs1002015	0.2397	NO	0	0	0	0	0	0	0	0	0	0	0	0	7
rs4849105	2	110833754	rs1002015	0.2489	NO	0	0	0	0	0	0	0	0	0	0	0	0	7
rs6730627	2	110834200	rs1002015	0.3198	NO	0	0	0	0	0	0	0	0	0	0	0	0	7
rs1543107	2	110834697	rs1002015	0.3198	NO	0	0	0	0	0	0	4	0	0	0	0	0	3
rs2175824	2	110834830	rs1002015	0.3209	NO	0	0	0	0	0	0	4	0	0	0	0	0	3
rs13417566	2	110835029	rs1002015	0.3209	NO	0	0	0	0	0	0	3	0	0	0	0	0	4
rs12463442	2	110837912	rs1002015	0.3341	NO	0	0	0	0	0	0	0	0	0	0	0	1	6
rs12463526	2	110838161	rs1002015	0.3284	NO	0	0	0	0	0	0	0	0	0	0	0	0	7
rs2612696	2	110838360	rs1002015	0.3219	NO	0	0	0	0	0	0	0	0	0	0	0	0	7
rs999641	2	110840830	rs1002015	0.3471	NO	0	0	0	0	0	0	0	0	0	0	0	0	7
rs1554005	2	110841381	rs1002015	0.2722	NO	0	0	0	0	0	0	0	0	0	0	0	0	7
rs10210955	2	110841705	rs1002015	0.623	NO	0	0	0	0	0	0	0	0	0	0	0	0	7
rs4849120	2	110842024	rs1002015	0.3452	NO	0	0	0	0	0	0	0	0	0	0	0	0	7
rs4849121	2	110842129	rs1002015	0.6814	NO	0	0	0	0	0	0	0	0	0	0	0	0	7
rs13395354	2	110842942	rs1002015	0.2722	NO	0	0	0	0	0	0	1	0	0	0	0	0	6
rs11892748	2	110843417	rs1002015	0.3452	NO	0	0	0	0	0	0	6	0	0	0	0	0	1
rs10185010	2	110844221	rs1002015	0.2551	NO	0	0	0	0	0	0	4	0	0	0	0	0	3
rs10180551	2	110844469	rs1002015	0.3452	NO	0	0	0	0	0	0	4	0	0	0	0	0	3
rs72290322	2	110844551	rs1002015	0.3363	NO	0	0	0	0	0	0	4	0	0	0	0	0	3
rs151158957	2	110846788-110846789	rs1002015	0.2239	YES	2	0	0	0	0	2	5	0	0	0	0	0	0
rs13396472	2	110847661	rs1002015	0.2551	YES	2	0	0	0	0	2	5	0	0	0	0	0	0
rs13397960	2	110849026	rs1002015	0.2551	NO	0	0	0	0	0	0	0	0	0	2	0	0	5
rs72832868	2	110850099	rs1002015	0.2551	NO	0	0	0	0	0	0	0	0	0	2	0	0	5
rs7588925	2	110850957	rs1002015	0.267	NO	0	0	0	0	0	0	0	0	0	2	0	0	5
rs12151613	2	110851808	rs1002015	0.4117	NO	0	0	0	0	0	0	4	0	0	0	0	0	3
rs12468564	2	110852042	rs1002015	0.4081	NO	0	0	0	0	0	0	5	0	0	0	0	0	2
rs10179923	2	110852113	rs1002015	0.267	NO	0	0	0	0	0	0	5	0	0	0	0	0	2
rs10180020	2	110852181	rs1002015	0.267	NO	0	0	0	0	0	0	5	0	0	0	0	0	2
rs10197140	2	110852366	rs1002015	0.4081	NO	0	0	0	0	0	0	5	0	0	0	0	0	2
rs10193050	2	110853521	rs1002015	0.4081	NO	0	0	0	0	0	0	5	0	0	0	0	0	2
rs145946844	2	110854473-110854474	rs1002015	0.4081	NO	0	0	0	0	0	0	5	0	0	0	0	0	2
rs17465162	2	110855568	rs1002015	0.4063	NO	0	0	0	0	0	0	6	0	0	0	0	0	1
rs12711785	2	110856159	rs1002015	0.267	NO	0	0	0	0	0	0	0	0	0	2	0	0	5
rs4849134	2	110857438	rs1002015	0.267	NO	0	0	0	0	0	0	0	0	0	3	0	0	4
rs4849135	2	110857502	rs1002015	0.267	NO	0	0	0	0	0	0	0	0	0	3	0	0	4
rs62159471	2	110857844	rs1002015	0.4081	NO	0	0	0	0	0	0	1	0	0	2	0	0	4
rs1533300	2	110858348	rs1002015	0.267	YES	2	0	2	0	0	2	3	0	0	0	0	0	0
rs17465210	2	110858410	rs1002015	0.4081	YES	2	0	3	0	0	2	2	0	0	0	0	0	0
rs13401811	2	110858527	rs1002015	0.2722	YES	2	0	3	0	0	2	2	0	0	0	0	0	0
rs1533298	2	110858727	rs1002015	0.2711	YES	3	1	1	0	2	0	3	0	0	0	0	0	0
rs1002015	2	110859042	rs1002015	1	YES	1	0	3	0	1	0	3	0	0	0	0	0	0
rs1533297	2	110859115	rs1002015	0.2261	YES	1	0	3	0	1	0	3	0	0	0	0	0	0
rs952249	2	110859574	rs1002015	0.4326	NO	0	0	1	1	0	0	5	0	0	0	0	0	0
rs1810229	2	110860345	rs1002015	0.3569	NO	0	0	0	0	0	0	4	0	0	1	0	1	1
rs35684470	2	110861604-110861606	rs1002015	0.3601	NO	0	0	0	0	0	0	0	0	0	0	0	3	4
rs17525147	2	110861945	rs1002015	0.3636	NO	0	0	0	0	0	0	0	0	0	0	0	4	3
rs11898005	2	110862673	rs1002015	0.3636	NO	0	0	0	0	0	0	0	0	0	0	0	4	3
rs932078	2	110863376	rs1002015	0.3654	NO	0	0	0	0	0	0	0	0	0	0	0	4	3
rs932077	2	110863541	rs1002015	0.3654	NO	0	0	0	0	0	0	0	0	0	0	0	4	3
rs932076	2	110863663	rs1002015	0.3045	NO	0	0	0	0	0	0	1	0	0	0	0	4	2
rs11123211	2	110863986	rs1002015	0.3654	NO	0	0	0	0	0	0	2	0	0	0	0	4	1
rs2612698	2	110864858	rs1002015	0.2108	NO	0	0	0	0	0	0	3	0	0	0	0	0	4
rs10204997	2	110865211	rs1002015	0.3654	NO	0	0	4	0	0	0	3	0	0	0	0	0	0
rs12476335	2	110865653	rs1002015	0.3654	NO	0	0	0	0	0	0	6	0	0	0	0	0	1
rs13424637	2	110867021	rs1002015	0.3045	NO	0	0	0	0	0	0	0	0	0	0	0	2	5
rs13429695	2	110867071	rs1002015	0.3045	NO	0	0	0	0	0	0	0	0	0	0	0	2	5
rs13429892	2	110867189	rs1002015	0.3045	NO	0	0	0	0	0	0	0	0	0	0	0	2	5
rs10164695	2	110868114	rs1002015	0.3636	NO	0	0	0	0	0	0	0	0	0	0	0	0	7
rs12104528	2	110868771	rs1002015	0.3654	NO	0	0	0	0	0	0	0	0	0	0	0	0	7
rs2341873	2	110869157	rs1002015	0.2081	NO	0	0	0	0	0	0	0	0	0	0	0	0	7
rs880507	2	110869546	rs1002015	0.3636	NO	0	0	0	0	0	0	0	0	0	0	0	0	7
rs880506	2	110869723	rs1002015	0.3669	NO	0	0	0	0	0	0	0	0	0	0	0	0	7
rs10171765	2	110870411	rs1002015	0.3669	NO	0	0	0	0	0	0	0	0	0	0	0	1	6
rs10169852	2	110870878	rs1002015	0.201	NO	0	0	0	0	0	0	0	0	0	0	0	1	6
rs10169926	2	110870903	rs1002015	0.3636	NO	0	0	0	0	0	0	0	0	0	0	0	1	6
rs10177582	2	110870975	rs1002015	0.3636	NO	0	0	0	0	0	0	0	0	0	0	0	1	6
rs10208020	2	110871159	rs1002015	0.3636	NO	0	0	0	0	0	0	0	0	0	0	0	1	6
rs1872062	2	110872912	rs1002015	0.3636	NO	0	0	0	0	0	0	3	0	0	0	0	2	2
rs10185326	2	110874658	rs1002015	0.3654	NO	0	0	0	0	0	0	6	0	0	0	0	0	1
rs2612700	2	110874755	rs1002015	0.2127	NO	0	0	0	0	0	0	6	0	0	0	0	0	1
rs10165663	2	110874990	rs1002015	0.3028	YES	1	0	1	0	0	1	4	0	0	0	0	0	1
rs7563488	2	110875340	rs1002015	0.3669	NO	0	0	2	0	0	0	5	0	0	0	0	0	0
rs750225	2	110876290	rs1002015	0.3636	NO	0	0	0	0	0	0	2	0	0	1	0	0	4
rs12465068	2	110876434	rs1002015	0.3636	NO	0	0	0	0	0	0	2	0	0	1	0	0	4
rs62159472	2	110877011	rs1002015	0.3636	NO	0	0	0	1	0	0	3	0	0	0	0	1	2
rs62159473	2	110877386	rs1002015	0.3028	NO	0	0	2	1	0	0	1	0	0	0	0	1	2
rs62159474	2	110877502	rs1002015	0.3636	NO	0	0	1	0	0	0	2	0	0	0	0	2	2
rs4849155	2	110877620	rs1002015	0.2059	NO	0	0	1	0	0	0	2	0	0	0	0	2	2
rs13384044	2	110877819	rs1002015	0.3028	NO	0	0	0	0	0	0	0	0	0	0	0	5	2
rs13397744	2	110878913	rs1002015	0.3636	NO	0	0	0	0	0	0	0	0	0	0	0	3	4
rs7355443	2	110880279	rs1002015	0.3636	NO	0	0	0	0	0	0	0	0	0	0	0	0	7
rs6542188	2	110880294	rs1002015	0.3028	NO	0	0	0	0	0	0	0	0	0	0	0	0	7
rs6542189	2	110880350	rs1002015	0.3636	NO	0	0	0	0	0	0	0	0	0	0	0	0	7
rs6542190	2	110880486	rs1002015	0.3636	NO	0	0	0	0	0	0	0	0	0	0	0	0	7
rs7569806	2	110880894	rs1002015	0.3028	NO	0	0	0	0	0	0	0	0	0	0	0	0	7
rs9308689	2	110881198	rs1002015	0.3028	NO	0	0	0	0	0	0	0	0	0	0	0	0	7
rs9308690	2	110881321	rs1002015	0.3028	NO	0	0	0	0	0	0	0	0	0	0	0	0	7
rs4849162	2	110881658	rs1002015	0.3045	NO	0	0	0	0	0	0	0	0	0	0	2	0	5
rs4848317	2	110881862	rs1002015	0.2081	NO	0	0	0	0	0	0	0	0	0	0	2	0	5
rs112502730	2	110881891-110881892	rs1002015	0.3028	NO	0	0	0	0	0	0	0	0	0	0	2	0	5
rs4849164	2	110881913	rs1002015	0.3045	NO	0	0	0	0	0	0	0	0	0	0	2	0	5
rs4849165	2	110882012	rs1002015	0.3045	NO	0	0	0	0	0	0	0	0	0	0	2	0	5
rs7355554	2	110882716	rs1002015	0.3045	NO	0	0	0	0	0	0	0	0	0	0	2	0	5
rs10197135	2	110883031	rs1002015	0.2988	NO	0	0	0	0	0	0	0	0	0	0	1	0	6
rs10197548	2	110883390	rs1002015	0.3028	NO	0	0	0	0	0	0	0	0	0	0	0	0	7
rs111536745	2	110883435-110883436	rs1002015	0.3636	NO	0	0	0	0	0	0	0	0	0	0	0	0	7
rs9308691	2	110883561	rs1002015	0.3669	NO	0	0	0	0	0	0	0	0	0	0	0	0	7
rs9308692	2	110883686	rs1002015	0.3028	NO	0	0	0	0	0	0	0	0	0	0	0	0	7
rs10186144	2	110883726	rs1002015	0.3	NO	0	0	0	0	0	0	0	0	0	0	0	0	7
rs12470827	2	110883961	rs1002015	0.3028	NO	0	0	0	0	0	0	0	0	0	0	0	0	7
rs12470872	2	110884013	rs1002015	0.3028	NO	0	0	0	0	0	0	0	0	0	0	0	0	7
rs11123221	2	110884109	rs1002015	0.3028	NO	0	0	0	0	0	0	0	0	0	0	0	0	7
rs4849170	2	110884313	rs1002015	0.3028	NO	0	0	0	0	0	0	0	0	0	0	0	0	7
rs10186627	2	110885488	rs1002015	0.3045	NO	0	0	0	0	0	0	0	0	0	0	0	0	7
rs10189620	2	110885502	rs1002015	0.3045	NO	0	0	0	0	0	0	0	0	0	0	0	0	7
rs10181923	2	110885512	rs1002015	0.3045	NO	0	0	0	0	0	0	0	0	0	0	0	0	7
rs10186753	2	110885635	rs1002015	0.3028	NO	0	0	0	0	0	0	0	0	0	0	0	0	7
rs10182055	2	110885677	rs1002015	0.3028	NO	0	0	0	0	0	0	0	0	0	0	0	0	7
rs10184452	2	110885715	rs1002015	0.3028	NO	0	0	0	0	0	0	0	0	0	0	0	0	7
rs10175204	2	110885778	rs1002015	0.3028	NO	0	0	0	0	0	0	0	0	0	0	0	0	7
rs28448691	2	110886036	rs1002015	0.3028	NO	0	0	0	0	0	0	0	0	0	0	0	0	7
rs10188079	2	110886898	rs1002015	0.3669	NO	0	0	0	0	0	0	0	0	0	0	0	0	7
rs66815319	2	110886915	rs1002015	0.3028	NO	0	0	0	0	0	0	0	0	0	0	0	0	7
rs10188169	2	110887018	rs1002015	0.3057	NO	0	0	0	0	0	0	0	0	0	0	0	0	7
rs10196268	2	110887579	rs1002015	0.304	NO	0	0	0	0	0	0	0	0	0	0	0	0	7
rs13416355	2	110888153	rs1002015	0.304	NO	0	0	0	0	0	0	0	0	0	0	0	0	7
rs12471566	2	110889697	rs1002015	0.304	NO	0	0	0	0	0	0	0	0	0	0	0	0	7
rs13426283	2	110889710	rs1002015	0.304	NO	0	0	0	0	0	0	0	0	0	0	0	0	7
rs12476386	2	110889961	rs1002015	0.2995	NO	0	0	0	0	0	0	0	0	0	0	0	0	7
rs12474757	2	110889972	rs1002015	0.3023	NO	0	0	0	0	0	0	0	0	0	0	0	0	7
rs35749662	2	110890298-110890300	rs1002015	0.304	NO	0	0	0	0	0	0	0	0	0	0	0	1	6
rs11123227	2	110890437	rs1002015	0.3652	NO	0	0	0	0	0	0	0	0	0	0	0	1	6
rs12329097	2	110890820	rs1002015	0.304	NO	0	0	0	0	0	0	0	0	0	0	0	1	6
rs12329103	2	110890943	rs1002015	0.304	NO	0	0	0	0	0	0	0	0	0	0	0	1	6
rs11123229	2	110891030	rs1002015	0.3011	NO	0	0	0	0	0	0	0	0	0	0	0	1	6
rs144574261	2	110891059-110891060	rs1002015	0.304	NO	0	0	0	0	0	0	0	0	0	0	0	1	6
rs13427098	2	110891086	rs1002015	0.304	NO	0	0	0	0	0	0	0	0	0	0	0	1	6
rs12477660	2	110891442	rs1002015	0.304	NO	0	0	0	0	0	0	0	0	0	0	0	1	6
rs12328918	2	110892011	rs1002015	0.3011	NO	0	0	0	0	0	0	0	0	0	0	0	1	6
rs12329344	2	110892255	rs1002015	0.3011	NO	0	0	0	0	0	0	0	0	0	0	0	1	6
rs12329216	2	110892375	rs1002015	0.304	NO	0	0	0	0	0	0	0	0	0	0	0	1	6
rs2220092	2	110892961	rs1002015	0.304	NO	0	0	0	0	0	0	0	0	0	0	0	0	7
rs2200211	2	110893052	rs1002015	0.304	NO	0	0	0	0	0	0	0	0	0	0	0	0	7
rs3059188	2	110893367-110893369	rs1002015	0.304	NO	0	0	0	0	0	0	0	0	0	0	0	0	7
rs1533296	2	110893926	rs1002015	0.3652	NO	0	0	0	0	0	0	0	0	0	0	0	0	7
rs72832894	2	110895175	rs1002015	0.304	NO	0	0	0	0	0	0	0	0	0	0	0	0	7
rs62159500	2	110896008	rs1002015	0.304	NO	0	0	0	0	0	0	0	0	0	0	2	0	5
rs62159501	2	110896064	rs1002015	0.304	NO	0	0	0	0	0	0	0	0	0	0	2	0	5
rs62159502	2	110896108	rs1002015	0.304	NO	0	0	0	0	0	0	0	0	0	0	2	0	5
rs28811027	2	110896360	rs1002015	0.304	NO	0	0	0	0	0	0	0	0	0	0	2	0	5
rs6737631	2	110896544	rs1002015	0.304	NO	0	0	0	0	0	0	0	0	0	0	3	0	4
rs6758344	2	110896640	rs1002015	0.304	NO	0	0	0	0	0	0	0	0	0	0	3	0	4
rs6751930	2	110896727	rs1002015	0.304	NO	0	0	0	0	0	0	0	0	0	0	3	0	4
rs28855178	2	110897092	rs1002015	0.304	NO	0	0	0	0	0	0	0	0	0	0	2	0	5
rs28855668	2	110898010	rs1002015	0.304	NO	0	0	0	0	0	0	0	0	0	0	0	0	7
rs28792074	2	110898057	rs1002015	0.304	NO	0	0	0	0	0	0	0	0	0	0	0	0	7
rs28806919	2	110898267	rs1002015	0.304	NO	0	0	0	0	0	0	0	0	0	0	0	0	7
rs28769005	2	110898376	rs1002015	0.3652	NO	0	0	0	0	0	0	0	0	0	0	0	0	7
rs2341897	2	110899289	rs1002015	0.304	NO	0	0	0	0	0	0	0	0	0	0	0	0	7
rs1513825	2	110899737	rs1002015	0.2961	NO	0	0	0	0	0	0	0	0	0	0	0	0	7
rs113122861	2	110900110	rs1002015	0.3412	NO	0	0	0	0	0	0	0	0	0	0	0	0	7
rs11454407	2	110900137-110900138	rs1002015	0.304	NO	0	0	0	0	0	0	0	0	0	0	0	0	7
rs11454408	2	110900217-110900218	rs1002015	0.304	NO	0	0	0	0	0	0	0	0	0	0	0	0	7
rs4849201	2	110900284	rs1002015	0.304	NO	0	0	0	0	0	0	0	0	0	0	0	0	7
rs4849203	2	110900433	rs1002015	0.3652	NO	0	0	0	0	0	0	0	0	0	0	0	0	7
rs17545048	2	110901034	rs1002015	0.3634	NO	0	0	0	0	0	0	0	0	0	0	0	0	7
rs7609002	2	110902083	rs1002015	0.304	NO	0	0	0	0	0	0	0	0	0	0	0	0	7
rs62159503	2	110902289	rs1002015	0.304	NO	0	0	0	0	0	0	0	0	0	0	0	0	7
rs17466548	2	110902747	rs1002015	0.304	NO	0	0	0	0	0	0	0	0	0	0	0	0	7
rs17466576	2	110902770	rs1002015	0.3011	NO	0	0	0	0	0	0	0	0	0	0	0	0	7
rs17545166	2	110902985	rs1002015	0.304	NO	0	0	0	0	0	0	0	0	0	0	0	0	7
rs1513826	2	110903133	rs1002015	0.304	NO	0	0	0	0	0	0	0	0	0	0	0	0	7
rs900556	2	110904107	rs1002015	0.3069	NO	0	0	0	0	0	0	0	0	0	0	0	1	6
rs5833376	2	110904173	rs1002015	0.3011	NO	0	0	0	0	0	0	0	0	0	0	0	1	6
rs900557	2	110904233	rs1002015	0.3069	NO	0	0	0	0	0	0	0	0	0	0	0	2	5
rs4332932	2	110904878	rs1002015	0.3069	NO	0	0	0	0	0	0	0	0	0	0	0	2	5
rs62159553	2	110905931	rs1002015	0.3098	NO	0	0	0	0	0	0	0	0	0	0	0	1	6
rs62159554	2	110906184	rs1002015	0.3028	NO	0	0	0	0	0	0	0	0	0	0	0	1	6
rs62159555	2	110906293	rs1002015	0.304	NO	0	0	0	0	0	0	0	0	0	0	0	1	6
rs62159556	2	110906363	rs1002015	0.3652	NO	0	0	0	0	0	0	0	0	0	0	0	1	6
rs368985557	2	110906538-110906540	rs1002015	0.3098	NO	0	0	0	0	0	0	0	0	0	0	0	0	7
rs6714299	2	110907103	rs1002015	0.304	NO	0	0	0	0	0	0	0	0	0	0	0	0	7
rs6720034	2	110907179	rs1002015	0.3011	NO	0	0	0	0	0	0	0	0	0	0	0	0	7
rs6720503	2	110907560	rs1002015	0.3069	NO	0	0	0	0	0	0	0	0	0	0	0	0	7
rs17545286	2	110908204	rs1002015	0.3069	NO	0	0	0	0	0	0	0	0	0	0	0	0	7
rs10864930	2	110910083	rs1002015	0.2059	NO	0	0	0	0	0	0	1	0	0	0	0	0	6
rs12151764	2	110919567	rs1002015	0.2059	NO	0	0	0	0	0	0	0	0	0	0	0	0	7
rs3789134	2	110922578	rs1002015	0.2143	NO	0	0	0	0	0	0	0	0	0	0	0	0	7
rs2880192	2	110923241	rs1002015	0.3669	NO	0	0	0	0	0	0	0	0	0	0	0	0	7
rs3789131	2	110927840	rs1002015	0.3669	NO	0	0	0	0	0	0	0	0	0	0	3	0	4
rs10168046	2	110928601	rs1002015	0.3669	NO	0	0	0	0	0	0	0	0	0	0	5	0	2
rs3761710	2	110933891	rs1002015	0.3687	NO	0	0	0	0	0	0	0	0	0	0	0	1	6
rs3789130	2	110934358	rs1002015	0.3654	NO	0	0	0	0	0	0	0	0	0	0	0	2	5
rs11900868	2	110936923	rs1002015	0.2951	NO	0	0	0	0	0	0	0	0	0	0	0	0	7
rs13413838	2	110937220	rs1002015	0.298	NO	0	0	0	0	0	0	0	0	0	0	0	0	7
rs4848344	2	110937767	rs1002015	0.2859	NO	0	0	0	0	0	0	0	0	0	0	0	0	7
rs1114414	2	110944403	rs1002015	0.231	NO	0	0	0	0	0	0	0	0	0	0	0	0	7
rs1114413	2	110944616	rs1002015	0.274	NO	0	0	0	0	0	0	0	0	0	0	0	0	7
rs10202539	2	110944968	rs1002015	0.231	NO	0	0	0	0	0	0	0	0	0	0	0	0	7
rs62159558	2	110945909	rs1002015	0.2755	NO	0	0	0	0	0	0	0	0	0	0	0	0	7
rs3789127	2	110947183	rs1002015	0.2784	YES	1	0	2	0	0	1	3	0	0	0	0	0	1
rs3789121	2	110948906	rs1002015	0.2121	NO	0	0	0	0	0	0	0	0	0	0	0	0	7
rs2128815	2	110949650	rs1002015	0.2135	NO	0	0	0	0	0	0	0	0	0	0	0	0	7
rs13024140	2	110953286	rs1002015	0.2447	NO	0	0	0	0	0	0	0	0	0	0	0	0	7
rs3789116	2	110954665	rs1002015	0.2121	NO	0	0	0	0	0	0	0	0	0	0	0	0	7
rs3789114	2	110955030	rs1002015	0.2067	NO	0	0	0	0	0	0	0	0	0	0	0	0	7
rs2341913	2	110956300	rs1002015	0.2121	NO	0	0	0	0	0	0	0	0	0	0	0	0	7
rs13410245	2	110957998	rs1002015	0.2202	NO	0	0	0	0	0	0	0	0	0	0	0	0	7
rs11123253	2	110958080	rs1002015	0.2343	NO	0	0	0	0	0	0	0	0	0	0	0	0	7
rs3827548	2	110959418	rs1002015	0.2148	NO	0	0	0	0	0	0	0	0	0	0	0	1	6
rs4849298	2	110960101	rs1002015	0.2148	NO	0	0	0	0	0	0	0	0	0	0	0	0	7
rs72451081	2	110960697-110960699	rs1002015	0.2029	NO	0	0	0	0	0	0	0	0	0	0	0	0	7
rs11123271	2	110982644	rs1002015	0.2203	NO	0	0	0	0	0	0	0	0	0	0	0	0	7
rs10167918	2	110963990	rs58055674	0.3261	NO	0	0	0	0	0	0	0	0	0	0	0	0	7
rs4849314	2	110978531	rs58055674	0.3532	NO	0	0	0	0	0	0	0	0	0	0	0	0	7
rs11123271	2	110982644	rs58055674	0.2202	NO	0	0	0	0	0	0	0	0	0	0	0	0	7
rs4849316	2	110982713	rs58055674	0.256	NO	0	0	0	0	0	0	0	0	0	0	0	0	7
rs1471692	2	110985106	rs58055674	0.3009	NO	0	0	0	0	0	0	0	0	0	0	0	0	7
rs62161501	2	110986489	rs58055674	0.2325	NO	0	0	0	0	0	0	0	0	0	0	0	0	7
rs12993549	2	110986858	rs58055674	0.3009	NO	0	0	0	0	0	0	0	0	0	0	0	0	7
rs7589645	2	110989295	rs58055674	0.3009	NO	0	0	0	0	0	0	0	0	0	0	0	0	7
rs12105855	2	110990987	rs58055674	0.3009	NO	0	0	0	0	0	0	0	0	0	0	0	0	7
rs6542245	2	110991954	rs58055674	0.356	NO	0	0	0	0	0	0	0	0	0	0	0	0	7
rs4849325	2	110995345	rs58055674	0.3025	NO	0	0	0	0	0	0	0	0	0	1	0	0	6
rs7581900	2	110995373	rs58055674	0.356	NO	0	0	0	0	0	0	0	0	0	1	0	0	6
rs35838832	2	110998032-110998034	rs58055674	0.3025	NO	0	0	0	0	0	0	0	0	0	1	0	0	6
rs10197016	2	110998248	rs58055674	0.3025	NO	0	0	0	0	0	0	0	0	0	0	0	0	7
rs6542250	2	110998445	rs58055674	0.3025	NO	0	0	0	0	0	0	0	0	0	0	0	0	7
rs1483534	2	111001963	rs58055674	0.3025	NO	0	0	0	0	0	0	0	0	0	0	0	0	7
rs5833382	2	111002259	rs58055674	0.3025	NO	0	0	0	0	0	0	0	0	0	0	0	0	7
rs1157454	2	111002409	rs58055674	0.3025	NO	0	0	0	0	0	0	0	0	0	0	0	0	7
rs4849331	2	111005245	rs58055674	0.3025	NO	0	0	0	0	0	0	4	0	0	0	0	1	2
rs4848366	2	111005349	rs58055674	0.3025	NO	0	0	0	0	0	0	4	0	0	0	0	1	2
rs7606298	2	111006750	rs58055674	0.3025	NO	0	0	0	0	0	0	0	0	0	0	0	0	7
rs958347	2	111008062	rs58055674	0.3025	NO	0	0	0	0	0	0	0	0	0	0	0	0	7
rs70962915	2	111009513-111009515	rs58055674	0.29	NO	0	0	0	0	0	0	0	0	0	0	0	0	7
rs10181859	2	111010643	rs58055674	0.3025	NO	0	0	0	0	0	0	0	0	0	0	0	0	7
rs10191949	2	111010762	rs58055674	0.3025	NO	0	0	0	0	0	0	0	0	0	0	0	0	7
rs11894723	2	111010880	rs58055674	0.3025	NO	0	0	0	0	0	0	0	0	0	0	0	0	7
rs62161543	2	111011916	rs58055674	0.356	NO	0	0	0	0	0	0	0	0	0	0	2	0	5
rs1483536	2	111013947	rs58055674	0.3025	NO	0	0	0	0	0	0	0	0	0	0	1	0	6
rs6737041	2	111015993	rs58055674	0.3025	NO	0	0	0	0	0	0	0	0	0	0	0	0	7
rs2880120	2	111016333	rs58055674	0.3025	NO	0	0	0	0	0	0	0	0	0	0	0	0	7
rs1038371	2	111017629	rs58055674	0.3099	NO	0	0	0	0	0	0	0	0	0	0	0	0	7
rs17548346	2	111020561	rs58055674	0.3677	NO	0	0	0	0	0	0	0	0	0	0	0	0	7
rs7599682	2	111027297	rs58055674	0.4218	NO	0	0	0	0	0	0	0	0	0	0	0	0	7
rs112095783	2	111028318	rs58055674	0.231	NO	0	0	0	0	0	0	0	0	0	0	0	0	7
rs17482961	2	111033500	rs58055674	0.4083	NO	0	0	0	0	0	0	0	0	0	0	0	0	7
rs3789084	2	111037159	rs58055674	0.6306	YES	2	0	0	0	0	2	5	0	0	0	0	0	0
rs12473954	2	111037742	rs58055674	0.6306	NO	0	0	0	0	0	0	6	0	0	0	0	0	1
rs17549227	2	111038618	rs58055674	0.6346	NO	0	0	0	0	0	0	1	0	0	2	0	0	4
rs1992262	2	111039818	rs58055674	0.28	NO	0	0	0	0	0	0	1	0	0	2	0	0	4
rs17483466	2	111039881	rs58055674	0.6386	NO	0	0	0	0	0	0	1	0	0	2	0	0	4
rs3789077	2	111040179	rs58055674	0.6346	NO	0	0	0	0	0	0	1	0	0	2	0	0	4
rs754352	2	111040343	rs58055674	0.6386	NO	0	0	0	0	0	0	1	0	0	2	0	0	4
rs752834	2	111041081	rs58055674	0.6509	NO	0	0	0	0	0	0	0	0	0	3	0	0	4
rs967895	2	111043825	rs58055674	0.3102	YES	1	0	0	0	0	1	5	0	0	1	0	0	0
rs139015452	2	111050019-111050020	rs58055674	0.6292	YES	3	0	2	0	1	2	2	0	0	0	0	0	0
rs80221856	2	111054225	rs58055674	0.3655	NO	0	0	0	0	0	0	7	0	0	0	0	0	0
rs11385062	2	111059768-111059769	rs58055674	0.6137	NO	0	0	0	0	0	0	0	0	0	0	0	0	7
rs9646934	2	111064425	rs58055674	0.4723	NO	0	0	0	0	0	0	0	0	0	0	0	0	7
rs4849370	2	111064446	rs58055674	0.47	NO	0	0	0	0	0	0	0	0	0	0	0	0	7
rs80274252	2	111068052	rs58055674	0.2715	NO	0	0	0	0	0	0	0	0	0	0	0	0	7
rs58055674	2	111074216	rs58055674	1	NO	0	0	0	0	0	0	0	0	0	0	2	0	5
rs66631848	2	111077035	rs58055674	0.203	NO	0	0	0	0	0	0	0	0	0	0	0	0	7
rs2196808	2	111081444	rs58055674	0.2776	NO	0	0	0	0	0	0	0	0	0	0	0	0	7
rs12711844	2	111089072	rs58055674	0.2275	NO	0	0	0	0	0	0	0	0	0	0	0	0	7
rs4849391	2	111097094	rs58055674	0.2655	NO	0	0	0	0	0	0	0	0	0	0	0	0	7
rs4533473	2	111098480	rs58055674	0.8559	NO	0	0	0	0	0	0	0	0	0	0	0	0	7
rs12711846	2	111098716	rs58055674	0.8448	NO	0	0	0	0	0	0	0	0	0	0	0	0	7
rs2018707	2	111099196	rs58055674	0.6915	NO	0	0	0	0	0	0	0	0	0	0	0	0	7
rs13388990	2	111104726	rs6708784	0.5264	NO	0	0	0	0	0	0	0	0	0	0	0	0	7
rs7567444	2	111105861	rs6708784	0.6789	NO	0	0	0	0	0	0	0	0	0	0	0	0	7
rs11681263	2	111110433	rs6708784	0.344	NO	0	0	0	0	0	0	0	0	0	0	0	0	7
rs1439287	2	111114320	rs6708784	0.9261	NO	0	0	0	0	0	0	0	0	0	0	0	0	7
rs2015454	2	111114571	rs6708784	0.6731	NO	0	0	0	0	0	0	0	0	0	0	0	0	7
rs4627572	2	111115801	rs6708784	0.9183	NO	0	0	0	0	0	0	1	0	0	0	0	0	6
rs4849402	2	111116355	rs6708784	0.9185	NO	0	0	0	0	0	0	3	0	0	0	0	0	4
rs4849403	2	111116460	rs6708784	0.9185	NO	0	0	0	0	0	0	5	0	0	0	0	0	2
rs1837369	2	111116699	rs6708784	0.9185	NO	0	0	1	0	0	0	4	0	0	0	0	0	2
rs1837368	2	111116931	rs6708784	0.9185	NO	0	0	2	0	0	0	5	0	0	0	0	0	0
rs1837367	2	111116974	rs6708784	0.9224	NO	0	0	2	0	0	0	5	0	0	0	0	0	0
rs1837366	2	111117052	rs6708784	0.9224	NO	0	0	3	0	0	0	4	0	0	0	0	0	0
rs5833389	2	111118223	rs6708784	0.9261	YES	1	0	6	0	1	0	0	0	0	0	0	0	0
rs1054873	2	111118571	rs6708784	0.9224	YES	1	0	6	0	1	0	0	0	0	0	0	0	0
rs7577824	2	111119186	rs6708784	0.9224	YES	2	0	4	1	2	0	0	0	0	0	0	0	0
rs7593638	2	111119364	rs6708784	0.9224	YES	2	1	4	1	1	0	0	0	0	0	0	0	0
rs56952027	2	111119527	rs6708784	0.9224	YES	2	0	5	0	2	0	0	0	0	0	0	0	0
rs4848393	2	111119720	rs6708784	0.6753	YES	2	0	5	0	2	0	0	0	0	0	0	0	0
rs11378324	2	111119769-111119770	rs6708784	0.6812	YES	2	0	5	0	2	0	0	0	0	0	0	0	0
rs60286362	2	111119916	rs6708784	0.9224	YES	3	1	4	0	2	0	0	0	0	0	0	0	0
rs10708974	2	111120097	rs6708784	0.7596	YES	4	1	3	0	3	0	0	0	0	0	0	0	0
rs2241845	2	111121523	rs6708784	0.6789	YES	7	5	0	0	2	0	0	0	0	0	0	0	0
rs2241844	2	111121787	rs6708784	0.9261	YES	7	6	0	0	1	0	0	0	0	0	0	0	0
rs2241843	2	111121804	rs6708784	0.6819	YES	7	4	0	0	3	0	0	0	0	0	0	0	0
rs2241842	2	111121838	rs6708784	0.9261	YES	7	4	0	0	3	0	0	0	0	0	0	0	0
rs2241841	2	111121890	rs6708784	0.9261	YES	7	4	0	0	3	0	0	0	0	0	0	0	0
rs4302219	2	111122707	rs6708784	0.9147	YES	7	7	0	0	0	0	0	0	0	0	0	0	0
rs7602904	2	111123023	rs6708784	0.9147	YES	7	6	0	0	1	0	0	0	0	0	0	0	0
rs1821968	2	111123046	rs6708784	0.9147	YES	7	6	0	0	1	0	0	0	0	0	0	0	0
rs59854799	2	111127016	rs6708784	0.6746	NO	0	0	0	0	0	0	0	1	2	4	0	0	0
rs13429049	2	111128755	rs6708784	0.4557	NO	0	0	0	0	0	0	0	0	5	2	0	0	0
rs6758181	2	111129337	rs6708784	0.6805	NO	0	0	0	0	0	0	0	0	4	3	0	0	0
rs4849417	2	111130126	rs6708784	0.671	NO	0	0	0	0	0	0	2	0	3	2	0	0	0
rs11691517	2	111135519	rs6708784	0.3357	NO	0	0	0	0	0	0	1	1	2	3	0	0	0
rs6750599	2	111136292	rs6708784	0.6937	NO	0	0	0	0	0	0	0	0	4	3	0	0	0
rs10204044	2	111137967	rs6708784	0.3895	NO	0	0	0	0	0	0	0	0	3	4	0	0	0
rs66601807	2	111138013	rs6708784	0.8435	NO	0	0	0	0	0	0	0	0	3	4	0	0	0
rs113902453	2	111141701	rs6708784	0.6451	NO	0	0	0	0	0	0	0	0	1	6	0	0	0
rs13396983	2	111143021	rs6708784	0.6937	NO	0	0	0	0	0	0	0	0	3	4	0	0	0
rs3761705	2	111145950	rs6708784	0.4579	NO	0	0	0	0	0	0	0	0	2	4	0	0	1
rs11674517	2	111146255	rs6708784	0.9342	NO	0	0	0	0	0	0	0	0	1	5	0	0	1
rs1877331	2	111148933	rs6708784	0.6841	NO	0	0	0	0	0	0	2	1	0	4	0	0	0
rs6542334	2	111149637	rs6708784	0.6841	NO	0	0	0	0	0	0	0	1	0	6	0	0	0
rs724710	2	111150114	rs6708784	0.379	NO	0	0	0	0	0	0	0	1	2	4	0	0	0
rs9308731	2	111150685	rs6708784	0.6871	NO	0	0	0	0	0	0	0	0	3	4	0	0	0
rs3789068	2	111151670	rs6708784	0.9381	NO	0	0	0	0	0	0	0	0	4	3	0	0	0
rs6734942	2	111153117	rs6708784	0.5798	NO	0	0	0	0	0	0	0	0	3	4	0	0	0
rs616130	2	111155104	rs6708784	0.6895	NO	0	0	0	0	0	0	1	2	1	3	0	0	0
rs616084	2	111155138	rs6708784	0.5415	NO	0	0	0	0	0	0	1	2	1	3	0	0	0
rs676119	2	111155141	rs6708784	0.5329	NO	0	0	0	0	0	0	1	2	1	3	0	0	0
rs3838220	2	111156160-111156161	rs6708784	0.6878	YES	3	0	0	0	0	3	2	1	0	1	0	0	0
rs59403143	2	111156422-111156425	rs6708784	0.6878	YES	5	0	0	0	0	5	1	0	0	1	0	0	0
rs3789065	2	111157445	rs6708784	0.9419	YES	6	1	0	0	0	5	1	0	0	0	0	0	0
rs3789064	2	111157745	rs6708784	0.9419	YES	6	0	0	0	1	5	1	0	0	0	0	0	0
rs1470053	2	111158369	rs6708784	0.2427	YES	3	0	0	0	2	1	2	1	0	1	0	0	0
rs3789062	2	111159740	rs6708784	0.3364	NO	0	0	0	0	0	0	1	2	1	3	0	0	0
rs3789061	2	111160653	rs6708784	0.9419	NO	0	0	0	0	0	0	2	1	2	2	0	0	0
rs10189015	2	111160895	rs6708784	0.9419	NO	0	0	0	0	0	0	1	1	2	3	0	0	0
rs686952	2	111161769	rs6708784	0.3534	NO	0	0	0	0	0	0	0	0	3	4	0	0	0
rs3827536	2	111163164	rs6708784	0.6907	NO	0	0	0	0	0	0	4	1	2	0	0	0	0
rs72837819	2	111165807	rs6708784	0.2157	NO	0	0	0	0	0	0	0	1	4	2	0	0	0
rs6750142	2	111166052	rs6708784	0.2157	NO	0	0	0	0	0	0	0	1	4	2	0	0	0
rs6753785	2	111166053	rs6708784	0.7419	NO	0	0	0	0	0	0	0	1	4	2	0	0	0
rs6708784	2	111169802	rs6708784	1	NO	0	0	0	0	0	0	1	0	0	0	0	0	6
rs36018702	2	111170796	rs6708784	0.7475	NO	0	0	0	0	0	0	0	0	0	0	0	0	7
rs199627774	2	111170858-111170859	rs6708784	0.314	NO	0	0	0	0	0	0	0	0	0	0	0	0	7
rs10211562	2	111173219	rs6708784	0.7671	NO	0	0	0	0	0	0	0	0	0	0	0	0	7
rs58459876	2	111173487	rs6708784	0.2141	NO	0	0	0	0	0	0	0	0	0	0	0	0	7
rs7567184	2	111173495	rs6708784	0.7705	NO	0	0	0	0	0	0	0	0	0	0	0	0	7
rs2165107	2	111173773	rs6708784	0.7671	NO	0	0	0	0	0	0	0	0	0	0	0	0	7
rs726430	2	111173844	rs6708784	0.2141	NO	0	0	0	0	0	0	0	0	0	0	0	1	6
rs6726007	2	111174545	rs6708784	0.7634	NO	0	0	0	0	0	0	0	0	0	0	0	1	6
rs7596789	2	111175039	rs6708784	0.7671	NO	0	0	0	0	0	0	0	0	0	0	0	1	6
rs11899831	2	111175117	rs6708784	0.7671	NO	0	0	0	0	0	0	0	0	0	0	0	1	6
rs6760053	2	111175420	rs6708784	0.7634	NO	0	0	0	0	0	0	0	0	0	0	0	2	5
rs4848406	2	111176181	rs6708784	0.7598	NO	0	0	0	0	0	0	0	0	0	0	0	3	4
rs590097	2	111176530	rs6708784	0.5585	NO	0	0	0	0	0	0	0	0	0	0	0	3	4
rs4849442	2	111176642	rs6708784	0.7415	NO	0	0	0	0	0	0	0	0	0	0	0	3	4
rs10169613	2	111177400	rs6708784	0.731	NO	0	0	0	0	0	0	0	0	0	0	0	3	4
rs10669943	2	111177483-111177484	rs6708784	0.7345	NO	0	0	0	0	0	0	0	0	0	0	0	3	4
rs7562480	2	111177655	rs6708784	0.7276	NO	0	0	0	0	0	0	0	0	0	0	0	3	4
rs7565445	2	111177884	rs6708784	0.7242	NO	0	0	0	0	0	0	0	0	0	0	0	3	4
rs7565457	2	111177901	rs6708784	0.7209	NO	0	0	0	0	0	0	0	0	0	0	0	3	4
rs28723045	2	111178121	rs6708784	0.6167	NO	0	0	0	0	0	0	0	0	0	0	0	3	4
rs10439396	2	111178399	rs6708784	0.6137	NO	0	0	0	0	0	0	0	0	0	0	0	3	4
rs10439381	2	111178882	rs6708784	0.6105	NO	0	0	0	0	0	0	0	0	0	0	0	1	6
rs10166773	2	111179358	rs6708784	0.6137	NO	0	0	0	0	0	0	0	0	0	0	0	1	6
rs7581735	2	111180137	rs6708784	0.6137	NO	0	0	0	0	0	0	0	0	0	0	0	1	6
rs13398360	2	111180363	rs6708784	0.6137	NO	0	0	0	0	0	0	0	0	0	0	0	1	6
rs6732491	2	111181143	rs6708784	0.6137	NO	0	0	0	0	0	0	0	0	0	0	0	1	6
rs650588	2	111182570	rs6708784	0.4312	NO	0	0	0	0	0	0	0	0	0	0	0	1	6
rs55878194	2	111182897	rs6708784	0.6137	NO	0	0	0	0	0	0	0	0	0	0	0	1	6
rs60982612	2	111183362	rs6708784	0.6167	NO	0	0	0	0	0	0	0	0	0	0	0	1	6
rs17558117	2	111183419	rs6708784	0.6463	NO	0	0	0	0	0	0	0	0	0	0	0	1	6
rs616582	2	111184418	rs6708784	0.6463	NO	0	0	0	0	0	0	0	0	0	0	0	0	7
rs7572367	2	111185394	rs6708784	0.6137	NO	0	0	0	0	0	0	0	0	0	0	0	0	7
rs604126	2	111185623	rs6708784	0.4836	NO	0	0	0	0	0	0	0	0	0	0	0	0	7
rs9808225	2	111185937	rs6708784	0.6137	NO	0	0	0	0	0	0	0	0	0	0	0	1	6
rs9308742	2	111186044	rs6708784	0.6137	NO	0	0	0	0	0	0	0	0	0	0	0	1	6
rs7565473	2	111186213	rs6708784	0.6137	NO	0	0	0	0	0	0	0	0	0	0	0	1	6
rs6542350	2	111187163	rs6708784	0.6167	NO	0	0	0	0	0	0	0	0	0	0	0	0	7
rs7569300	2	111187296	rs6708784	0.6137	NO	0	0	0	0	0	0	0	0	0	0	0	1	6
rs7585054	2	111187350	rs6708784	0.6107	NO	0	0	0	0	0	0	0	0	0	0	0	1	6
rs7588534	2	111187510	rs6708784	0.6107	NO	0	0	0	0	0	0	0	0	0	0	0	1	6
rs67086622	2	111188070-111188081	rs6708784	0.6107	NO	0	0	0	0	0	0	0	0	0	0	0	0	7
rs34085621	2	111188508-111188509	rs6708784	0.5115	NO	0	0	0	0	0	0	0	0	0	0	0	0	7
rs10199020	2	111188879	rs6708784	0.6137	NO	0	0	0	0	0	0	0	0	0	0	0	0	7
rs879623	2	111189247	rs6708784	0.6107	NO	0	0	0	0	0	0	0	0	0	0	0	0	7
rs3898882	2	111189890	rs6708784	0.587	NO	0	0	0	0	0	0	0	0	0	0	0	0	7
rs6754736	2	111190964	rs6708784	0.587	NO	0	0	0	0	0	0	0	0	0	0	0	0	7
rs6754738	2	111190966	rs6708784	0.5809	NO	0	0	0	0	0	0	0	0	0	0	0	0	7
rs938095	2	111191232	rs6708784	0.587	NO	0	0	0	0	0	0	0	0	0	0	0	0	7
rs6755484	2	111191519	rs6708784	0.5867	NO	0	0	0	0	0	0	0	0	0	0	0	0	7
rs6738028	2	111191750	rs6708784	0.6036	NO	0	0	0	0	0	0	0	0	0	0	0	0	7
rs586283	2	111191984	rs6708784	0.5597	NO	0	0	0	0	0	0	0	0	0	0	0	0	7
rs5833394	2	111192204	rs6708784	0.4183	NO	0	0	0	0	0	0	0	0	0	0	0	0	7
rs11123406	2	111192964	rs6708784	0.4615	NO	0	0	0	0	0	0	0	0	0	0	0	0	7
rs11123407	2	111193017	rs6708784	0.4312	NO	0	0	0	0	0	0	0	0	0	0	0	0	7
rs744531	2	111193476	rs6708784	0.4615	NO	0	0	0	0	0	0	0	0	0	0	0	0	7
rs744530	2	111193636	rs6708784	0.4336	NO	0	0	0	0	0	0	0	0	0	0	0	0	7
rs880892	2	111194631	rs6708784	0.4551	NO	0	0	0	0	0	0	0	0	0	0	0	0	7
rs6542353	2	111197567	rs6708784	0.4221	NO	0	0	0	0	0	0	2	0	0	0	0	0	5
rs11123410	2	111199496	rs6708784	0.3773	NO	0	0	0	0	0	0	0	0	0	0	0	0	7
rs938100	2	111199685	rs6708784	0.3773	NO	0	0	0	0	0	0	0	0	0	0	0	0	7
rs6749625	2	111200317	rs6708784	0.3753	NO	0	0	0	0	0	0	0	0	0	0	0	0	7
rs4849463	2	111201277	rs6708784	0.3714	YES	1	0	0	0	0	1	5	0	0	0	0	0	1
rs28766030	2	111204852	rs6708784	0.2387	NO	0	0	0	0	0	0	0	0	0	0	0	0	7
rs28871990	2	111204864	rs6708784	0.2387	NO	0	0	0	0	0	0	0	0	0	0	0	0	7
rs67816163	2	111205733	rs6708784	0.2387	NO	0	0	0	0	0	0	0	0	0	0	0	0	7
rs7600458	2	111206013	rs6708784	0.2387	NO	0	0	0	0	0	0	0	0	0	0	0	0	7
rs56693625	2	111207578	rs6708784	0.2387	NO	0	0	0	0	0	0	0	0	0	0	0	0	7
rs61358692	2	111207582	rs6708784	0.2387	NO	0	0	0	0	0	0	0	0	0	0	0	0	7
rs3747653	2	111208963	rs6708784	0.2287	NO	0	0	0	0	0	0	4	0	0	0	0	0	3
rs60693488	2	111209084	rs6708784	0.2258	NO	0	0	0	0	0	0	4	0	0	0	0	0	3
rs10864954	2	111209370	rs6708784	0.2228	NO	0	0	0	0	0	0	4	0	0	0	0	0	3
rs140899414	2	111212372-111212373	rs6708784	0.2387	NO	0	0	0	0	0	0	0	0	0	0	0	0	7
rs4510233	2	111212685	rs6708784	0.2287	NO	0	0	0	0	0	0	0	0	0	0	0	0	7
rs4374378	2	111212753	rs6708784	0.2287	NO	0	0	0	0	0	0	0	0	0	0	0	0	7
rs10179596	2	111212803	rs6708784	0.2387	NO	0	0	0	0	0	0	0	0	0	0	0	0	7
rs76558138	2	111213037	rs6708784	0.2704	NO	0	0	0	0	0	0	0	0	0	0	0	0	7
rs62160380	2	111213187	rs6708784	0.2287	NO	0	0	0	0	0	0	0	0	0	0	0	0	7
rs6727313	2	111213963	rs6708784	0.2387	NO	0	0	0	0	0	0	0	0	0	0	4	0	3
rs11123416	2	111214711	rs6708784	0.2704	NO	0	0	0	0	0	0	0	0	0	0	6	0	1
rs10178095	2	111214939	rs6708784	0.2387	NO	0	0	0	0	0	0	0	0	0	0	6	0	1
rs7585313	2	111217626	rs6708784	0.2387	NO	0	0	0	0	0	0	0	0	0	0	1	1	5
rs141568056	2	111227164	rs6708784	0.2272	NO	0	0	0	0	0	0	0	0	0	0	0	2	5
rs112562880	2	111227755	rs6708784	0.2272	NO	0	0	0	0	0	0	0	0	0	0	0	3	4
rs11123421	2	111227772	rs6708784	0.2147	NO	0	0	0	0	0	0	0	0	0	0	0	3	4
rs2137168	2	111228932	rs6708784	0.2147	NO	0	0	0	0	0	0	0	0	0	0	2	2	3
rs11885007	2	111229366	rs6708784	0.2287	NO	0	0	0	0	0	0	0	0	0	0	3	0	4
rs6749633	2	111230439	rs6708784	0.2387	NO	0	0	0	0	0	0	0	0	0	0	2	1	4
rs6716091	2	111233556	rs6708784	0.237	NO	0	0	0	0	0	0	0	0	0	0	0	0	7
rs9636364	2	111234858	rs6708784	0.3579	NO	0	0	0	0	0	0	0	0	0	0	0	0	7
rs6747657	2	111245586	rs6708784	0.2387	NO	0	0	0	0	0	0	0	0	0	0	0	0	7
rs877532	2	111272164	rs6708784	0.2241	NO	0	0	0	0	0	0	0	0	0	0	0	0	7
rs10931924	2	200807647	rs7558911	0.2576	NO	0	0	0	0	0	0	0	0	0	0	0	0	7
rs3754937	2	200810630	rs7558911	0.2526	NO	0	0	0	0	0	0	3	0	0	0	0	0	4
rs2270282	2	200811718	rs7558911	0.2544	YES	7	7	0	0	0	0	0	0	0	0	0	0	0
rs6709748	2	200814262	rs7558911	0.2594	NO	0	0	0	0	0	0	0	1	5	1	0	0	0
rs11685853	2	200817672	rs7558911	0.233	NO	0	0	0	0	0	0	0	0	6	1	0	0	0
rs11688852	2	200819263	rs7558911	0.2594	NO	0	0	0	0	0	0	0	0	6	1	0	0	0
rs13028326	2	200845582	rs7558911	0.221	NO	0	0	0	0	0	0	0	0	0	0	0	0	7
rs10179569	2	200848975	rs7558911	0.2718	NO	0	0	0	0	0	0	0	0	0	2	0	0	5
rs10931926	2	200850005	rs7558911	0.4105	NO	0	0	0	0	0	0	0	0	0	5	0	0	2
rs34317941	2	200855621	rs7558911	0.2888	NO	0	0	0	0	0	0	0	0	6	1	0	0	0
rs13405189	2	200856411	rs7558911	0.4662	NO	0	0	0	0	0	0	0	0	6	1	0	0	0
rs4035021	2	200874604	rs7558911	0.4504	NO	0	0	0	0	0	0	0	0	5	2	0	0	0
rs10931929	2	200983163	rs7558911	0.2325	NO	0	0	0	0	0	0	0	0	1	6	0	0	0
rs13015798	2	201044792	rs7558911	0.3878	NO	0	0	0	0	0	0	0	0	3	3	0	0	1
rs7604223	2	201060009	rs7558911	0.2309	NO	0	0	0	0	0	0	2	0	3	2	0	0	0
rs7570788	2	201086110	rs7558911	0.2346	NO	0	0	0	0	0	0	0	1	3	3	0	0	0
rs35304534	2	201127117	rs7558911	0.2602	YES	7	1	0	0	2	4	0	0	0	0	0	0	0
rs10804110	2	201134209	rs7558911	0.268	NO	0	0	0	0	0	0	1	3	0	3	0	0	0
rs73045306	2	201135672	rs7558911	0.2282	NO	0	0	0	0	0	0	1	5	1	0	0	0	0
rs6759004	2	201139953	rs7558911	0.2027	NO	0	0	0	0	0	0	0	2	3	2	0	0	0
rs6759216	2	201139987	rs7558911	0.2185	NO	0	0	0	0	0	0	0	2	3	2	0	0	0
rs10203550	2	201144863	rs7558911	0.2366	NO	0	0	0	0	0	0	0	2	2	3	0	0	0
rs13413479	2	201147855	rs7558911	0.2076	NO	0	0	0	0	0	0	0	1	1	5	0	0	0
rs13426823	2	201150954	rs7558911	0.2366	YES	1	0	0	0	0	1	1	5	0	0	0	0	0
rs12105811	2	201151522	rs7558911	0.2366	YES	5	0	1	0	0	5	0	1	0	0	0	0	0
rs73045341	2	201151827	rs7558911	0.2366	YES	6	0	0	0	1	5	1	0	0	0	0	0	0
rs73045343	2	201152685	rs7558911	0.2076	NO	0	0	0	0	0	0	0	6	0	1	0	0	0
rs2268791	2	201157804	rs7558911	0.8461	YES	5	0	0	0	1	4	0	2	0	0	0	0	0
rs2041765	2	201158437	rs7558911	0.8461	YES	7	0	0	0	3	4	0	0	0	0	0	0	0
rs7582581	2	201158852	rs7558911	0.8461	YES	4	0	0	0	0	4	2	1	0	0	0	0	0
rs7585589	2	201158996	rs7558911	0.8461	YES	4	0	0	0	0	4	2	1	0	0	0	0	0
rs7599484	2	201159120	rs7558911	0.8461	YES	3	0	0	0	0	3	1	2	0	1	0	0	0
rs7558911	2	201159226	rs7558911	1	NO	0	0	0	0	0	0	1	5	0	1	0	0	0
rs1594	2	201160898	rs7558911	0.8461	NO	0	0	0	0	0	0	0	2	4	1	0	0	0
rs11889560	2	201161968	rs7558911	0.8421	NO	0	0	0	0	0	0	0	2	2	3	0	0	0
rs12693927	2	201161992	rs7558911	0.996	NO	0	0	0	0	0	0	0	2	2	3	0	0	0
rs35731279	2	201164278-201164279	rs7558911	0.5092	NO	0	0	0	0	0	0	0	2	5	0	0	0	0
rs2881929	2	201164437	rs7558911	0.9268	NO	0	0	0	0	0	0	0	2	5	0	0	0	0
rs13035714	2	201164988	rs7558911	0.996	NO	0	0	0	0	0	0	0	2	4	1	0	0	0
rs11545280	2	201165080	rs7558911	0.8421	NO	0	0	0	0	0	0	0	2	3	2	0	0	0
rs71022347	2	201165588	rs7558911	0.8862	NO	0	0	0	0	0	0	0	0	3	4	0	0	0
rs13417405	2	201166268	rs7558911	0.7132	NO	0	0	0	0	0	0	0	1	2	4	0	0	0
rs9277311	2	201166481	rs7558911	0.8421	NO	0	0	0	0	0	0	0	1	2	4	0	0	0
rs13033140	2	201166793	rs7558911	0.8421	NO	0	0	0	0	0	0	0	1	2	4	0	0	0
rs58679595	2	201166975	rs7558911	0.8421	NO	0	0	0	0	0	0	0	1	2	4	0	0	0
rs11899871	2	201167448	rs7558911	0.8421	NO	0	0	0	0	0	0	0	3	0	4	0	0	0
rs13013222	2	201167461	rs7558911	0.9268	NO	0	0	0	0	0	0	0	3	0	4	0	0	0
rs10200857	2	201167704	rs7558911	0.8348	NO	0	0	0	0	0	0	0	3	0	4	0	0	0
rs76410935	2	201168599	rs7558911	0.8382	YES	3	0	0	0	0	3	4	0	0	0	0	0	0
rs148759476	2	201168681-201168682	rs7558911	0.8382	YES	4	0	0	0	0	4	3	0	0	0	0	0	0
rs35080042	2	201170414-201170416	rs7558911	0.912	NO	0	0	0	0	0	0	0	0	0	2	0	0	5
rs1071678	2	201171569	rs7558911	0.912	NO	0	0	0	0	0	0	0	0	0	2	0	0	5
rs34255837	2	201171680-201171683	rs7558911	0.8382	NO	0	0	0	0	0	0	0	0	0	2	0	0	5
rs12693929	2	201173526	rs7558911	0.8348	NO	0	0	0	0	0	0	0	0	0	2	0	0	5
rs12693930	2	201179509	rs7558911	0.8212	NO	0	0	0	0	0	0	0	0	0	1	0	0	6
rs7603051	2	201179779	rs7558911	0.8248	NO	0	0	0	0	0	0	0	0	0	1	0	0	6
rs11674246	2	201183400	rs7558911	0.8248	YES	3	2	1	1	1	0	2	0	0	0	0	0	0
rs3900115	2	201185954	rs7558911	0.6961	NO	0	0	1	0	0	0	2	0	0	0	0	1	3
rs12613347	2	201190589	rs7558911	0.2068	NO	0	0	0	0	0	0	0	0	0	0	0	1	6
rs10671854	2	201195542-201195543	rs7558911	0.687	NO	0	0	0	0	0	0	2	0	0	3	0	0	2
rs3731714	2	201196097	rs7558911	0.4634	NO	0	0	0	0	0	0	1	0	0	3	0	0	3
rs34064194	2	201203324	rs7558911	0.6116	NO	0	0	0	0	0	0	0	0	0	1	0	0	6
rs6712872	2	201206012	rs7558911	0.6555	NO	0	0	0	0	0	0	0	0	0	2	0	0	5
rs7576306	2	201209805	rs7558911	0.7786	YES	2	0	0	0	0	2	5	0	0	0	0	0	0
rs2881930	2	201211029	rs7558911	0.7786	NO	0	0	0	0	0	0	1	0	0	5	0	0	1
rs10188598	2	201212890	rs7558911	0.7315	NO	0	0	0	0	0	0	3	0	0	2	0	0	2
rs6435069	2	201213771	rs7558911	0.6549	NO	0	0	0	0	0	0	0	0	0	2	0	0	5
rs13006529	2	201217736	rs7558911	0.7786	NO	0	0	0	0	0	0	0	0	1	1	0	0	5
rs35799705	2	201222236-201222237	rs7558911	0.4993	NO	0	0	0	0	0	0	0	0	0	2	0	0	5
rs10196725	2	201224002	rs7558911	0.6584	NO	0	0	0	0	0	0	0	0	0	0	0	0	7
rs13019444	2	201225893	rs7558911	0.775	NO	0	0	0	0	0	0	0	0	0	0	0	0	7
rs13028339	2	201227786	rs7558911	0.7751	NO	0	0	0	0	0	0	0	0	0	0	0	0	7
rs13005094	2	201227838	rs7558911	0.6525	NO	0	0	0	0	0	0	0	0	0	0	0	0	7
rs6731120	2	201228338	rs7558911	0.7751	NO	0	0	0	0	0	0	0	0	0	0	0	0	7
rs12693931	2	201228602	rs7558911	0.7751	NO	0	0	0	0	0	0	0	0	0	0	0	0	7
rs12693932	2	201228672	rs7558911	0.6525	NO	0	0	0	0	0	0	0	0	0	0	0	0	7
rs7562268	2	201230779	rs7558911	0.6525	NO	0	0	0	0	0	0	0	0	0	0	0	0	7
rs7588895	2	201230812	rs7558911	0.7751	NO	0	0	0	0	0	0	0	0	0	0	0	0	7
rs3729647	2	201232604	rs7558911	0.7751	YES	2	0	1	0	0	2	4	0	0	0	0	0	0
rs3834129	2	201232809-201232814	rs7558911	0.7751	YES	2	0	2	0	0	2	3	0	0	0	0	0	0
rs6747918	2	201232852	rs7558911	0.6496	YES	2	0	2	0	0	2	3	0	0	0	0	0	0
rs12620010	2	201234533	rs7558911	0.7439	YES	6	1	1	0	5	0	0	0	0	0	0	0	0
rs13004275	2	201236623	rs7558911	0.8289	YES	3	1	0	0	2	0	3	0	0	1	0	0	0
rs4616463	2	201236756	rs7558911	0.7613	YES	3	1	0	0	2	0	3	0	0	1	0	0	0
rs2037815	2	201236992	rs7558911	0.6438	YES	2	0	1	0	1	1	3	0	0	1	0	0	0
rs3769827	2	201237962	rs7558911	0.7613	NO	0	0	0	0	0	0	1	1	1	4	0	0	0
rs3769826	2	201238326	rs7558911	0.6467	NO	0	0	0	0	0	0	0	1	1	5	0	0	0
rs13024155	2	201239138	rs7558911	0.7579	NO	0	0	0	0	0	0	0	0	1	6	0	0	0
rs6704688	2	201241309	rs7558911	0.6438	YES	1	0	0	0	0	1	0	0	1	5	0	0	0
rs10193121	2	201242510	rs7558911	0.6438	YES	1	0	0	0	0	1	2	0	0	4	0	0	0
rs6745051	2	201244018	rs7558911	0.641	NO	0	0	0	0	0	0	0	0	1	4	0	0	2
rs6760970	2	201246144	rs7558911	0.6438	NO	0	0	0	0	0	0	0	0	1	3	0	0	3
rs6760993	2	201246194	rs7558911	0.6438	NO	0	0	0	0	0	0	0	0	1	3	0	0	3
rs3769825	2	201246657	rs7558911	0.5718	NO	0	0	0	0	0	0	0	0	1	3	0	0	3
rs10931933	2	201247748	rs7558911	0.4149	NO	0	0	0	0	0	0	0	0	0	4	0	0	3
rs12990906	2	201249901	rs7558911	0.3853	NO	0	0	0	0	0	0	0	0	0	3	0	0	4
rs11692952	2	201251482	rs7558911	0.3853	NO	0	0	0	0	0	0	0	0	0	4	0	0	3
rs7585508	2	201254030	rs7558911	0.3853	YES	2	0	0	0	0	2	3	0	0	2	0	0	0
rs10931934	2	201255066	rs7558911	0.3853	YES	1	0	0	0	0	1	1	1	1	3	0	0	0
rs3769823	2	201258272	rs7558911	0.2148	YES	7	5	0	0	2	0	0	0	0	0	0	0	0
rs3769821	2	201258707	rs7558911	0.266	YES	7	5	0	0	2	0	0	0	0	0	0	0	0
rs59308963	2	201258757-201258764	rs7558911	0.2567	YES	7	5	0	0	2	0	0	0	0	0	0	0	0
rs6735656	2	201259779	rs7558911	0.2597	YES	7	0	0	0	1	6	0	0	0	0	0	0	0
rs6754084	2	201260274	rs7558911	0.2597	YES	7	0	0	0	7	0	0	0	0	0	0	0	0
rs1861270	2	201261892	rs7558911	0.2552	YES	6	5	1	0	1	0	0	0	0	0	0	0	0
rs6751053	2	201263140	rs7558911	0.3366	YES	5	0	0	0	3	2	2	0	0	0	0	0	0
rs6435074	2	201263224	rs7558911	0.2552	YES	5	1	0	0	1	3	2	0	0	0	0	0	0
rs6723097	2	201263895	rs7558911	0.3366	YES	3	0	2	0	1	2	2	0	0	0	0	0	0
rs71022358	2	201265380	rs7558911	0.2259	YES	1	0	0	0	0	1	2	3	0	1	0	0	0
rs3769820	2	201265410	rs7558911	0.3366	YES	1	0	0	0	0	1	2	3	0	1	0	0	0
rs2349070	2	201265585	rs7558911	0.2552	YES	1	0	0	0	0	1	2	3	0	1	0	0	0
rs13030042	2	201273662	rs7558911	0.375	YES	1	0	0	0	0	1	0	4	1	1	0	0	0
rs8179786	2	201278309	rs7558911	0.254	NO	0	0	0	0	0	0	1	3	1	2	0	0	0
rs10931936	2	201279205	rs7558911	0.2617	NO	0	0	0	0	0	0	2	5	0	0	0	0	0
rs3769818	2	201286440	rs7558911	0.2617	NO	0	0	0	0	0	0	0	1	4	2	0	0	0
rs700635	2	201288502	rs7558911	0.2617	NO	0	0	0	0	0	0	0	1	2	4	0	0	0
rs700636	2	201288529	rs7558911	0.2523	NO	0	0	0	0	0	0	0	1	2	4	0	0	0
rs6714430	2	201288961	rs7558911	0.2617	NO	0	0	0	0	0	0	0	0	4	3	0	0	0
rs6743068	2	201289197	rs7558911	0.2617	NO	0	0	0	0	0	0	0	0	4	3	0	0	0
rs199562054	2	201293817-201293818	rs7558911	0.2495	NO	0	0	0	0	0	0	0	0	0	6	0	0	1
rs2080303	2	201300483	rs7558911	0.2617	NO	0	0	0	0	0	0	0	0	1	3	1	0	2
rs10200279	2	201305932	rs7558911	0.2578	NO	0	0	0	0	0	0	0	0	0	5	0	0	2
rs6719014	2	201311301	rs7558911	0.2617	NO	0	0	0	0	0	0	0	0	0	4	0	0	3
rs7582362	2	201311571	rs7558911	0.2617	NO	0	0	0	0	0	0	0	0	0	4	0	0	3
rs1830298	2	201316524	rs7558911	0.2617	NO	0	0	0	0	0	0	0	0	0	3	0	0	4
rs9677180	2	201319608	rs7558911	0.2617	NO	0	0	0	0	0	0	0	0	0	4	1	0	2
rs2349073	2	201322263	rs7558911	0.2631	NO	0	0	0	0	0	0	0	0	0	2	4	0	1
rs10197246	2	201340018	rs7558911	0.2503	NO	0	0	0	0	0	0	0	0	0	1	0	0	6
rs6738805	2	230218456	rs34004493	0.4496	YES	6	3	1	0	3	0	0	0	0	0	0	0	0
rs13384787	2	230223369	rs34004493	0.542	YES	5	0	0	0	0	5	2	0	0	0	0	0	0
rs10209615	2	230225228	rs34004493	0.542	YES	7	0	0	0	7	0	0	0	0	0	0	0	0
rs13397985	2	230226508	rs34004493	0.6023	YES	7	7	0	0	0	0	0	0	0	0	0	0	0
rs6734753	2	230226625	rs34004493	0.5378	YES	7	5	0	0	2	0	0	0	0	0	0	0	0
rs6705808	2	230226626	rs34004493	0.5378	YES	7	5	0	0	2	0	0	0	0	0	0	0	0
rs7584894	2	230226941	rs34004493	0.5378	YES	6	4	1	0	2	0	0	0	0	0	0	0	0
rs7563433	2	230230963	rs34004493	0.6023	YES	1	0	0	0	0	1	0	1	3	2	0	0	0
rs6716753	2	230232414	rs34004493	0.582	YES	2	1	0	0	0	1	4	0	1	0	0	0	0
rs6436922	2	230233325	rs34004493	0.5914	YES	1	0	1	0	0	1	4	0	0	1	0	0	0
rs7557418	2	230233356	rs34004493	0.6023	YES	1	0	1	0	0	1	4	0	0	1	0	0	0
rs1946410	2	230233763	rs34004493	0.5914	YES	1	0	0	0	0	1	5	0	0	1	0	0	0
rs7578826	2	230235347	rs34004493	0.2033	NO	0	0	0	0	0	0	2	4	1	0	0	0	0
rs12690536	2	230235367	rs34004493	0.2033	NO	0	0	0	0	0	0	2	4	1	0	0	0	0
rs10198539	2	230240931	rs34004493	0.5378	NO	0	0	0	0	0	0	0	0	5	2	0	0	0
rs10201872	2	230242009	rs34004493	0.5378	NO	0	0	0	0	0	0	0	0	1	6	0	0	0
rs10202244	2	230242220	rs34004493	0.5378	NO	0	0	0	0	0	0	0	0	1	6	0	0	0
rs35900724	2	230242270-230242271	rs34004493	0.2043	NO	0	0	0	0	0	0	0	0	1	6	0	0	0
rs6720816	2	230242430	rs34004493	0.2043	NO	0	0	0	0	0	0	0	0	1	6	0	0	0
rs12477362	2	230243114	rs34004493	0.2043	NO	0	0	0	0	0	0	0	0	2	5	0	0	0
rs9288662	2	230243238	rs34004493	0.2043	NO	0	0	0	0	0	0	0	0	1	6	0	0	0
rs9288663	2	230243413	rs34004493	0.2043	NO	0	0	0	0	0	0	0	0	1	6	0	0	0
rs6743984	2	230244614	rs34004493	0.587	NO	0	0	0	0	0	0	0	0	4	3	0	0	0
rs28445040	2	230245867	rs34004493	0.5979	NO	0	0	0	0	0	0	0	0	4	3	0	0	0
rs3813464	2	230246022	rs34004493	0.2393	NO	0	0	0	0	0	0	0	0	4	3	0	0	0
rs4973304	2	230246348	rs34004493	0.2393	NO	0	0	0	0	0	0	0	0	4	3	0	0	0
rs10498245	2	230246707	rs34004493	0.2393	NO	0	0	0	0	0	0	0	0	5	2	0	0	0
rs10200874	2	230247057	rs34004493	0.2426	NO	0	0	0	0	0	0	0	0	4	3	0	0	0
rs10177685	2	230247390	rs34004493	0.2426	NO	0	0	0	0	0	0	0	0	5	2	0	0	0
rs1863677	2	230248690	rs34004493	0.2426	NO	0	0	0	0	0	0	0	0	5	2	0	0	0
rs13426106	2	230248784	rs34004493	0.6084	NO	0	0	0	0	0	0	0	0	5	2	0	0	0
rs9989899	2	230249416	rs34004493	0.6084	NO	0	0	0	0	0	0	0	1	4	2	0	0	0
rs9989808	2	230249465	rs34004493	0.2426	NO	0	0	0	0	0	0	0	1	4	2	0	0	0
rs2114588	2	230249738	rs34004493	0.2426	NO	0	0	0	0	0	0	0	1	5	1	0	0	0
rs2114590	2	230249878	rs34004493	0.2426	NO	0	0	0	0	0	0	0	1	5	1	0	0	0
rs34855578	2	230250275	rs34004493	0.6084	NO	0	0	0	0	0	0	0	0	5	2	0	0	0
rs35857956	2	230250280	rs34004493	0.6084	NO	0	0	0	0	0	0	0	0	5	2	0	0	0
rs34839676	2	230250298	rs34004493	0.2426	NO	0	0	0	0	0	0	0	0	5	2	0	0	0
rs13395371	2	230250481	rs34004493	0.2426	NO	0	0	0	0	0	0	0	0	5	2	0	0	0
rs9989735	2	230250739	rs34004493	0.6084	NO	0	0	0	0	0	0	0	0	4	3	0	0	0
rs9989792	2	230250888	rs34004493	0.2394	NO	0	0	0	0	0	0	0	0	4	3	0	0	0
rs9989835	2	230250915	rs34004493	0.6084	NO	0	0	0	0	0	0	0	0	4	3	0	0	0
rs9989746	2	230251075	rs34004493	0.5482	NO	0	0	0	0	0	0	0	0	4	3	0	0	0
rs13385151	2	230251261	rs34004493	0.6084	NO	0	0	0	0	0	0	0	0	5	2	0	0	0
rs10498246	2	230251702	rs34004493	0.6084	NO	0	0	0	0	0	0	0	0	5	2	0	0	0
rs7423615	2	230252159	rs34004493	0.6084	NO	0	0	0	0	0	0	0	0	4	3	0	0	0
rs28693552	2	230255199	rs34004493	0.6084	NO	0	0	0	0	0	0	1	2	1	3	0	0	0
rs35540610	2	230257114	rs34004493	0.4251	YES	5	0	0	0	0	5	2	0	0	0	0	0	0
rs13023767	2	230257342	rs34004493	0.8505	YES	5	0	0	0	0	5	2	0	0	0	0	0	0
rs35643768	2	230257375-230257378	rs34004493	0.8505	YES	5	0	0	0	0	5	2	0	0	0	0	0	0
rs55657711	2	230257495	rs34004493	0.666	YES	5	0	0	0	0	5	2	0	0	0	0	0	0
rs62191185	2	230257575	rs34004493	0.3526	YES	5	0	0	0	0	5	2	0	0	0	0	0	0
rs71049699	2	230259516	rs34004493	0.6931	NO	0	0	0	0	0	0	0	0	2	5	0	0	0
rs6755306	2	230261813	rs34004493	0.8705	YES	3	0	0	0	0	3	3	0	0	1	0	0	0
rs1582833	2	230265014	rs34004493	0.6327	YES	1	0	0	0	0	1	1	2	2	0	0	0	1
rs1582832	2	230265015	rs34004493	0.4383	YES	1	0	0	0	0	1	1	2	2	0	0	0	1
rs62191195	2	230265079	rs34004493	0.8755	YES	1	0	0	0	0	1	1	2	2	0	0	0	1
rs34044277	2	230265791	rs34004493	0.3593	NO	0	0	0	0	0	0	0	5	1	0	0	0	1
rs2162480	2	230266172	rs34004493	0.351	YES	1	0	0	0	0	1	1	3	1	0	0	0	1
rs890581	2	230266672	rs34004493	0.8755	YES	3	0	0	0	0	3	1	3	0	0	0	0	0
rs7582543	2	230268450	rs34004493	0.4455	YES	5	0	0	0	0	5	2	0	0	0	0	0	0
rs66745970	2	230269364-230269368	rs34004493	0.8755	YES	6	0	0	0	0	6	1	0	0	0	0	0	0
rs62191198	2	230276481	rs34004493	0.8755	NO	0	0	0	0	0	0	0	0	3	4	0	0	0
rs13403849	2	230279838	rs34004493	0.4455	NO	0	0	0	0	0	0	0	0	1	6	0	0	0
rs12694846	2	230283413	rs34004493	0.984	NO	0	0	0	0	0	0	0	0	3	4	0	0	0
rs2303542	2	230286091	rs34004493	0.4455	NO	0	0	0	0	0	0	0	0	6	1	0	0	0
rs34004493	2	230289297	rs34004493	1	NO	0	0	0	0	0	0	0	0	6	1	0	0	0
rs35008063	2	230291769	rs34004493	0.5824	NO	0	0	0	0	0	0	0	0	6	1	0	0	0
rs6710297	2	230292797	rs34004493	0.9894	NO	0	0	0	0	0	0	0	0	6	1	0	0	0
rs35256947	2	230296311	rs34004493	0.9947	NO	0	0	0	0	0	0	0	0	6	1	0	0	0
rs56317957	2	230298240	rs34004493	0.2206	NO	0	0	0	0	0	0	0	0	6	1	0	0	0
rs13007094	2	230306479	rs34004493	0.8856	NO	0	0	0	0	0	0	0	2	3	2	0	0	0
rs2396742	2	230306708	rs34004493	0.8755	NO	0	0	0	0	0	0	0	2	3	2	0	0	0
rs6707578	2	230309705	rs34004493	0.2289	NO	0	0	0	0	0	0	1	3	2	1	0	0	0
rs62192163	2	230310834	rs34004493	0.657	NO	0	0	0	0	0	0	0	0	2	5	0	0	0
rs66642167	2	230311048	rs34004493	0.2289	NO	0	0	0	0	0	0	0	0	2	5	0	0	0
rs933957	2	230313189	rs34004493	0.657	NO	0	0	0	0	0	0	0	2	3	2	0	0	0
rs2396743	2	230314875	rs34004493	0.5627	NO	0	0	0	0	0	0	0	2	2	3	0	0	0
rs13399920	2	230315753	rs34004493	0.2289	NO	0	0	0	0	0	0	0	2	1	4	0	0	0
rs720977	2	230318606	rs34004493	0.2257	YES	7	0	0	0	3	4	0	0	0	0	0	0	0
rs10209456	2	230322172	rs34004493	0.2903	YES	2	0	0	0	0	2	2	0	0	2	0	0	1
rs10933330	2	230322452	rs34004493	0.6522	YES	1	0	0	0	0	1	3	0	0	2	0	0	1
rs6742304	2	230323339	rs34004493	0.2731	YES	1	0	0	0	0	1	2	0	0	3	0	0	1
rs1834748	2	230325532	rs34004493	0.2697	YES	1	0	0	0	0	1	3	1	0	1	0	0	1
rs10165012	2	230355956	rs34004493	0.271	NO	0	0	0	0	0	0	0	0	0	6	0	0	1
rs2396745	2	230364458	rs34004493	0.2655	NO	0	0	0	0	0	0	0	0	2	5	0	0	0
rs2396746	2	230365990	rs34004493	0.2676	NO	0	0	0	0	0	0	0	0	0	7	0	0	0
rs6710287	2	230366636	rs34004493	0.2676	NO	0	0	0	0	0	0	0	0	2	5	0	0	0
rs11693159	2	241213243	rs3755397	0.2621	NO	0	0	0	0	0	0	0	0	0	0	0	0	7
rs749264	2	241215892	rs3755397	0.2537	NO	0	0	0	0	0	0	0	0	0	1	0	0	6
rs75590598	2	241246239	rs3755397	0.8495	NO	0	0	0	0	0	0	0	0	5	2	0	0	0
rs62186366	2	241246405	rs3755397	0.311	NO	0	0	0	0	0	0	0	0	5	2	0	0	0
rs77791862	2	241249213	rs3755397	0.3609	NO	0	0	0	0	0	0	0	0	5	2	0	0	0
rs12475607	2	241249816	rs3755397	0.8402	NO	0	0	0	0	0	0	0	0	5	2	0	0	0
rs3771346	2	241250694	rs3755397	0.3093	NO	0	0	0	0	0	0	0	0	4	3	0	0	0
rs62186370	2	241251963	rs3755397	0.311	NO	0	0	0	0	0	0	0	0	5	2	0	0	0
rs34489347	2	241252267-241252268	rs3755397	0.8402	NO	0	0	0	0	0	0	0	0	6	1	0	0	0
rs35533015	2	241252274	rs3755397	0.8402	NO	0	0	0	0	0	0	0	0	6	1	0	0	0
rs2310749	2	241254735	rs3755397	0.3161	NO	0	0	0	0	0	0	0	0	6	1	0	0	0
rs59384702	2	241255979	rs3755397	0.2996	NO	0	0	0	0	0	0	0	0	6	1	0	0	0
rs11693403	2	241256909	rs3755397	0.3077	NO	0	0	0	0	0	0	0	0	5	2	0	0	0
rs35915239	2	241271778	rs3755397	0.4351	YES	3	2	3	0	1	0	1	0	0	0	0	0	0
rs75170386	2	241277769	rs3755397	0.4351	NO	0	0	0	0	0	0	0	0	0	2	0	0	5
rs6718952	2	241279935	rs3755397	0.416	NO	0	0	0	0	0	0	0	0	0	5	0	0	2
rs140206106	2	241293036-241293038	rs3755397	0.438	NO	0	0	0	0	0	0	1	0	0	5	0	0	1
rs7559564	2	241300503	rs3755397	0.4408	NO	0	0	0	0	0	0	1	0	1	4	0	0	1
rs77807882	2	241302766	rs3755397	0.4408	NO	0	0	0	0	0	0	0	0	0	5	0	0	2
rs78522331	2	241311475	rs3755397	0.4408	NO	0	0	0	0	0	0	4	0	0	0	0	0	3
rs11554054	2	241315452	rs3755397	0.4438	YES	7	7	0	0	0	0	0	0	0	0	0	0	0
rs12476462	2	241321247	rs3755397	0.4467	NO	0	0	0	0	0	0	3	0	0	4	0	0	0
rs75560687	2	241322526	rs3755397	0.4467	NO	0	0	0	0	0	0	3	0	1	3	0	0	0
rs12468518	2	241325211	rs3755397	0.4438	NO	0	0	0	0	0	0	6	1	0	0	0	0	0
rs12477089	2	241325898	rs3755397	0.424	NO	0	0	0	0	0	0	0	0	1	6	0	0	0
rs11678896	2	241329321	rs3755397	0.4588	NO	0	0	0	0	0	0	0	0	3	4	0	0	0
rs77618844	2	241333200	rs3755397	0.4438	NO	0	0	0	0	0	0	0	0	1	6	0	0	0
rs35846368	2	241339035-241339037	rs3755397	0.4467	NO	0	0	0	0	0	0	0	0	3	4	0	0	0
rs11690506	2	241344751	rs3755397	0.4438	NO	0	0	0	0	0	0	0	0	5	2	0	0	0
rs11683764	2	241346130	rs3755397	0.4438	NO	0	0	0	0	0	0	0	0	5	2	0	0	0
rs79212124	2	241346592	rs3755397	0.4232	NO	0	0	0	0	0	0	0	0	5	2	0	0	0
rs10933553	2	241347332	rs3755397	0.4213	NO	0	0	0	0	0	0	0	0	6	1	0	0	0
rs116720199	2	241349381	rs3755397	0.4088	NO	0	0	0	0	0	0	0	0	6	1	0	0	0
rs11688675	2	241349383	rs3755397	0.3044	NO	0	0	0	0	0	0	0	0	6	1	0	0	0
rs77576057	2	241350428	rs3755397	0.4467	NO	0	0	0	0	0	0	0	0	6	1	0	0	0
rs3755397	2	241355498	rs3755397	1	YES	5	4	1	0	1	0	0	0	0	1	0	0	0
rs144933590	2	241355535	rs3755397	0.438	YES	5	4	1	0	1	0	0	0	0	1	0	0	0
rs3771547	2	241356858	rs3755397	0.4467	YES	6	2	1	0	4	0	0	0	0	0	0	0	0
rs3732276	2	241403989	rs3755397	0.9103	NO	0	0	0	0	0	0	0	0	4	2	0	0	1
rs11681497	2	241404918	rs3755397	0.9103	NO	0	0	0	0	0	0	0	0	3	3	0	0	1
rs115271170	2	241408199	rs3755397	0.9103	NO	0	0	0	0	0	0	0	0	3	3	0	0	1
rs80085676	2	241408492	rs3755397	0.9103	NO	0	0	0	0	0	0	0	0	3	3	0	0	1
rs2074771	2	241411529	rs3755397	0.9103	NO	0	0	0	0	0	0	0	0	5	2	0	0	0
rs141753202	2	241413218-241413219	rs3755397	0.9103	NO	0	0	0	0	0	0	0	0	6	1	0	0	0
rs11693232	2	241422825	rs3755397	0.9001	NO	0	0	0	0	0	0	0	0	2	3	1	0	1
rs73116394	2	241428500	rs3755397	0.9103	NO	0	0	0	0	0	0	0	0	3	3	0	0	1
rs73116396	2	241429278	rs3755397	0.9103	NO	0	0	0	0	0	0	0	0	6	1	0	0	0
rs757978	2	241431686	rs3755397	0.9103	NO	0	0	0	0	0	0	0	0	5	2	0	0	0
rs7601738	2	241436398	rs3755397	0.9103	NO	0	0	0	0	0	0	0	0	5	2	0	0	0
rs72493807	2	241437085-241437088	rs3755397	0.834	NO	0	0	0	0	0	0	0	0	5	2	0	0	0
rs111943976	2	241439490	rs3755397	0.9103	NO	0	0	0	0	0	0	0	0	4	3	0	0	0
rs3771577	2	241451768	rs3755397	0.3156	NO	0	0	0	0	0	0	0	0	0	4	0	0	3
rs3771578	2	241451797	rs3755397	0.3156	NO	0	0	0	0	0	0	0	0	0	4	0	0	3
rs28446330	2	241453344	rs3755397	0.8215	NO	0	0	0	0	0	0	0	0	0	4	0	0	3
rs4675954	2	241453360	rs3755397	0.4694	NO	0	0	0	0	0	0	0	0	0	4	0	0	3
rs1468445	2	241456139	rs3755397	0.5598	NO	0	0	0	0	0	0	0	0	0	4	0	0	3
rs35319025	2	241463048	rs3755397	0.6279	NO	0	0	0	0	0	0	0	0	3	3	0	0	1
rs34123564	2	241465022	rs3755397	0.6171	NO	0	0	0	0	0	0	0	0	3	3	0	0	1
rs41342147	2	241468173	rs3755397	0.6279	NO	0	0	0	0	0	0	0	0	3	4	0	0	0
rs11684403	2	241475459	rs3755397	0.6279	NO	0	0	0	0	0	0	0	0	3	3	0	0	1
rs78127357	2	241485977	rs3755397	0.4768	NO	0	0	0	0	0	0	0	0	1	5	0	0	1
rs11689496	2	241486984	rs3755397	0.6156	NO	0	0	0	0	0	0	0	0	3	3	0	0	1
rs34227388	2	241504414	rs3755397	0.5701	NO	0	0	0	0	0	0	0	0	3	4	0	0	0
rs2371108	3	27715527	rs9880772	0.7362	NO	0	0	0	2	0	0	0	0	0	0	0	4	1
rs2371109	3	27716783	rs9880772	0.9565	NO	0	0	0	0	0	0	0	0	0	0	0	5	2
rs2887944	3	27716784	rs9880772	0.8921	NO	0	0	0	0	0	0	0	0	0	0	0	5	2
rs9866625	3	27717847	rs9880772	0.9565	NO	0	0	0	0	0	0	0	0	0	0	0	4	3
rs3806624	3	27723132	rs9880772	0.9762	NO	0	0	0	0	0	0	0	0	0	0	0	7	0
rs11375159	3	27724111-27724112	rs9880772	0.56	NO	0	0	0	0	0	0	0	0	0	0	0	7	0
rs34269949	3	27728060	rs9880772	0.9841	NO	0	0	0	0	0	0	0	0	0	0	0	5	2
rs1353286	3	27730523	rs9880772	1	NO	0	0	0	0	0	0	0	0	0	0	0	7	0
rs5847475	3	27730855-27730856	rs9880772	0.7941	NO	0	0	0	0	0	0	0	0	0	0	0	7	0
rs6801231	3	27732754	rs9880772	0.7432	NO	0	0	0	0	0	0	0	0	0	0	0	1	6
rs34860778	3	27734751-27734752	rs9880772	0.3563	NO	0	0	0	0	0	0	0	0	0	0	0	0	7
rs9880772	3	27736288	rs9880772	1	NO	0	0	0	0	0	0	0	0	0	0	0	0	7
rs12635205	3	27737871	rs9880772	1	NO	0	0	0	0	0	0	0	0	0	0	0	0	7
rs34024889	3	27739147-27739148	rs9880772	0.6192	NO	0	0	0	0	0	0	0	0	0	0	0	0	7
rs13327021	3	27741524	rs9880772	0.7037	NO	0	0	0	0	0	0	0	0	0	0	0	0	7
rs4680838	3	27741985	rs9880772	1	NO	0	0	0	0	0	0	0	0	0	0	0	0	7
rs9310852	3	27743506	rs9880772	0.9881	NO	0	0	0	0	0	0	0	0	0	0	0	0	7
rs145548114	3	27744531-27744532	rs9880772	0.9417	NO	0	0	0	0	0	0	0	0	0	0	0	0	7
rs11129295	3	27747289	rs9880772	0.7217	NO	0	0	0	0	0	0	0	0	0	0	0	0	7
rs12330493	3	27750123	rs9880772	0.7278	NO	0	0	0	0	0	0	0	0	0	0	0	0	7
rs6773363	3	27752141	rs9880772	0.9646	NO	0	0	0	0	0	0	0	0	0	0	0	0	7
rs6806966	3	27752371	rs9880772	0.7127	NO	0	0	0	0	0	0	0	0	0	0	0	0	7
rs13093489	3	27753416	rs9880772	0.6774	NO	0	0	0	0	0	0	0	0	0	0	0	0	7
rs7371953	3	27753666	rs9880772	0.6716	NO	0	0	0	0	0	0	0	0	0	0	0	0	7
rs12497690	3	27753906	rs9880772	0.72	NO	0	0	0	0	0	0	0	0	0	0	0	0	7
rs113106250	3	27755532-27755533	rs9880772	0.4718	NO	0	0	0	0	0	0	0	0	0	0	0	0	7
rs12493245	3	27756319	rs9880772	0.603	NO	0	0	0	0	0	0	0	0	0	0	0	0	7
rs4680843	3	27756580	rs9880772	0.6003	NO	0	0	0	0	0	0	0	0	0	0	0	0	7
rs4680844	3	27756681	rs9880772	0.6003	NO	0	0	0	0	0	0	0	0	0	0	0	0	7
rs9860067	3	27756784	rs9880772	0.5612	NO	0	0	0	0	0	0	0	0	0	0	0	0	7
rs4680845	3	27757543	rs9880772	0.595	NO	0	0	0	0	0	0	0	0	0	0	0	0	7
rs17020283	3	27757614	rs9880772	0.5561	NO	0	0	0	0	0	0	0	0	0	0	0	0	7
rs9862284	3	27758834	rs9880772	0.5616	NO	0	0	0	0	0	0	0	0	0	0	0	0	7
rs6795177	3	27759243	rs9880772	0.7705	NO	0	0	0	0	0	0	0	0	0	0	0	0	7
rs17020287	3	27760388	rs9880772	0.3903	NO	0	0	0	0	0	0	0	0	0	0	0	0	7
rs60047326	3	27760442	rs9880772	0.3903	NO	0	0	0	0	0	0	0	0	0	0	0	0	7
rs17020288	3	27760468	rs9880772	0.3903	NO	0	0	0	0	0	0	0	0	0	0	0	0	7
rs9814971	3	27760672	rs9880772	0.4247	NO	0	0	0	0	0	0	0	0	0	0	0	0	7
rs9872851	3	27760811	rs9880772	0.3903	NO	0	0	0	0	0	0	0	0	0	0	0	0	7
rs9815263	3	27760873	rs9880772	0.4247	NO	0	0	0	0	0	0	0	0	0	0	0	0	7
rs9815419	3	27760997	rs9880772	0.3903	NO	0	0	0	0	0	0	0	0	0	0	0	0	7
rs56143766	3	27761013	rs9880772	0.3624	NO	0	0	0	0	0	0	0	0	0	0	0	0	7
rs9816235	3	27761526	rs9880772	0.3872	NO	0	0	0	0	0	0	0	0	0	0	0	0	7
rs4680730	3	27763240	rs9880772	0.6275	NO	0	0	0	0	0	0	0	0	0	0	0	0	7
rs4680851	3	27763686	rs9880772	0.3828	NO	0	0	0	0	0	0	0	0	0	0	0	0	7
rs4680852	3	27763713	rs9880772	0.6694	NO	0	0	0	0	0	0	0	0	0	0	0	0	7
rs5847478	3	27764235-27764236	rs9880772	0.7205	NO	0	0	0	0	0	0	0	0	0	0	0	0	7
rs2371150	3	27764656	rs9880772	0.3828	NO	0	0	0	0	0	0	0	0	0	0	0	0	7
rs4450763	3	27765361	rs9880772	0.6694	NO	0	0	0	0	0	0	0	0	0	0	0	0	7
rs4522733	3	27765515	rs9880772	0.7205	NO	0	0	0	0	0	0	0	0	0	0	0	0	7
rs4371473	3	27765572	rs9880772	0.6694	NO	0	0	0	0	0	0	0	0	0	0	0	0	7
rs12497514	3	27766174	rs9880772	0.3828	NO	0	0	0	0	0	0	0	0	0	0	0	0	7
rs55998928	3	27766239	rs9880772	0.3828	NO	0	0	0	0	0	0	0	0	0	0	0	0	7
rs11711117	3	27767851	rs9880772	0.3828	NO	0	0	0	0	0	0	0	0	0	0	0	0	7
rs1000361	3	27768828	rs9880772	0.4169	NO	0	0	0	0	0	0	0	0	0	0	0	0	7
rs9868208	3	27769397	rs9880772	0.3828	NO	0	0	0	0	0	0	0	0	0	0	0	0	7
rs5012869	3	27769729	rs9880772	0.4169	NO	0	0	0	0	0	0	0	0	0	0	0	0	7
rs9878524	3	27770966	rs9880772	0.3828	NO	0	0	0	0	0	0	0	0	0	0	0	0	7
rs9878720	3	27771103	rs9880772	0.3828	NO	0	0	0	0	0	0	0	0	0	0	0	0	7
rs9823274	3	27771175	rs9880772	0.4169	NO	0	0	0	0	0	0	0	0	0	0	0	0	7
rs4680861	3	27771311	rs9880772	0.3828	NO	0	0	0	0	0	0	0	0	0	0	0	0	7
rs4279053	3	27771828	rs9880772	0.3828	NO	0	0	0	0	0	0	0	0	0	0	0	0	7
rs11915329	3	27773137	rs9880772	0.4146	NO	0	0	0	0	0	0	0	0	0	0	0	0	7
rs62253104	3	27773794	rs9880772	0.3805	NO	0	0	0	0	0	0	0	0	0	0	0	0	7
rs6551228	3	27774044	rs9880772	0.6345	NO	0	0	0	0	0	0	0	0	0	0	0	0	7
rs10049011	3	27774451	rs9880772	0.6314	NO	0	0	0	0	0	0	0	0	0	0	0	0	7
rs13083047	3	27776468	rs9880772	0.4166	NO	0	0	0	0	0	0	0	0	0	0	0	0	7
rs9872426	3	27776962	rs9880772	0.4227	NO	0	0	0	0	0	0	0	0	0	0	0	0	7
rs7628641	3	27777396	rs9880772	0.3555	NO	0	0	0	0	0	0	0	0	0	0	0	0	7
rs7628648	3	27777402	rs9880772	0.3555	NO	0	0	0	0	0	0	0	0	0	0	0	0	7
rs7621606	3	27778292	rs9880772	0.6504	NO	0	0	0	0	0	0	0	0	0	0	0	0	7
rs12633504	3	27778464	rs9880772	0.2318	NO	0	0	0	0	0	0	0	0	0	0	0	0	7
rs9838021	3	27779504	rs9880772	0.6504	NO	0	0	0	0	0	0	0	0	0	0	0	0	7
rs7646728	3	27780680	rs9880772	0.3534	NO	0	0	0	0	0	0	0	0	0	0	0	0	7
rs7647094	3	27781039	rs9880772	0.3534	NO	0	0	0	0	0	0	0	0	0	0	0	0	7
rs7627710	3	27782396	rs9880772	0.3166	NO	0	0	0	0	0	0	0	0	0	0	0	0	7
rs11710954	3	27782531	rs9880772	0.2008	NO	0	0	0	0	0	0	0	0	0	0	0	0	7
rs7653004	3	27782598	rs9880772	0.3166	NO	0	0	0	0	0	0	0	0	0	0	0	0	7
rs11711718	3	27782643	rs9880772	0.2008	NO	0	0	0	0	0	0	0	0	0	0	0	0	7
rs57583032	3	27783218	rs9880772	0.2008	NO	0	0	0	0	0	0	0	0	0	0	0	0	7
rs11129297	3	27783895	rs9880772	0.3186	NO	0	0	0	0	0	0	0	0	0	0	0	0	7
rs7633952	3	27784421	rs9880772	0.3186	NO	0	0	0	0	0	0	0	0	0	0	0	0	7
rs7626965	3	27785261	rs9880772	0.3246	NO	0	0	0	0	0	0	0	0	0	0	0	0	7
rs4491854	3	27785441	rs9880772	0.3598	NO	0	0	0	0	0	0	0	0	0	0	0	0	7
rs34089683	3	27785907	rs9880772	0.3208	NO	0	0	0	0	0	0	0	0	0	0	0	0	7
rs9817112	3	27786242	rs9880772	0.6504	NO	0	0	0	0	0	0	0	0	0	0	0	0	7
rs4680868	3	27787670	rs9880772	0.6504	NO	0	0	0	0	0	0	0	0	0	0	0	0	7
rs11925920	3	27787902	rs9880772	0.3266	NO	0	0	0	0	0	0	0	0	0	0	0	0	7
rs11712606	3	27788888	rs9880772	0.2024	NO	0	0	0	0	0	0	0	0	0	0	0	0	7
rs11281010	3	27789381-27789382	rs9880772	0.3266	NO	0	0	0	0	0	0	0	0	0	0	0	0	7
rs60579266	3	27790423	rs9880772	0.2185	NO	0	0	0	0	0	0	0	0	0	0	0	0	7
rs6551229	3	27790487	rs9880772	0.546	NO	0	0	0	0	0	0	0	0	0	0	0	0	7
rs13093106	3	169674535	rs1317082	0.3033	NO	0	0	0	0	0	0	0	0	0	0	2	1	4
rs7629884	3	169679009	rs1317082	0.2391	NO	0	0	0	0	0	0	0	0	0	0	0	0	7
rs34494467	3	169679289	rs1317082	0.2391	NO	0	0	0	0	0	0	0	0	0	0	0	0	7
rs71535378	3	169679850	rs1317082	0.2337	NO	0	0	0	0	0	0	0	0	0	0	0	0	7
rs13069191	3	169679864	rs1317082	0.2322	NO	0	0	0	0	0	0	0	0	0	0	0	0	7
rs148269468	3	169682841-169682843	rs1317082	0.2478	NO	0	0	0	0	0	0	0	0	0	0	0	0	7
rs34637774	3	169687717	rs1317082	0.2512	NO	0	0	0	0	0	0	0	0	0	0	0	1	6
rs10936590	3	169688696	rs1317082	0.2512	NO	0	0	0	0	0	0	0	0	0	0	0	3	4
rs35703809	3	169688822	rs1317082	0.2512	NO	0	0	0	0	0	0	0	0	0	0	0	3	4
rs34341150	3	169688824	rs1317082	0.2494	NO	0	0	0	0	0	0	0	0	0	0	0	3	4
rs12054012	3	169688878	rs1317082	0.2481	NO	0	0	0	0	0	0	0	0	0	0	0	3	4
rs11915754	3	169689198	rs1317082	0.2512	NO	0	0	0	0	0	0	0	0	0	0	0	3	4
rs11707464	3	169689950	rs1317082	0.2545	NO	0	0	0	0	0	0	0	0	0	0	0	2	5
rs148584935	3	169690835-169690836	rs1317082	0.2478	NO	0	0	0	0	0	0	0	0	0	0	0	2	5
rs2111560	3	169691989	rs1317082	0.2545	NO	0	0	0	0	0	0	0	0	0	0	0	1	6
rs2111561	3	169692301	rs1317082	0.2545	NO	0	0	0	0	0	0	0	0	0	0	0	1	6
rs10460793	3	169696254	rs1317082	0.2496	NO	0	0	0	0	0	0	0	0	0	0	0	1	6
rs59908764	3	169698459	rs1317082	0.3589	NO	0	0	0	0	0	0	0	0	0	0	0	2	5
rs16854319	3	169698781	rs1317082	0.3698	NO	0	0	0	0	0	0	0	0	0	0	0	2	5
rs12054436	3	169699967	rs1317082	0.3992	NO	0	0	0	0	0	0	0	0	0	0	0	1	6
rs1997397	3	169702329	rs1317082	0.3024	NO	0	0	0	0	0	0	0	0	0	0	0	3	4
rs6770435	3	169704937	rs1317082	0.4057	NO	0	0	0	0	0	0	0	0	0	0	0	2	5
rs10936591	3	169705410	rs1317082	0.2951	NO	0	0	0	0	0	0	0	0	0	0	0	0	7
rs12152527	3	169706255	rs1317082	0.4016	NO	0	0	0	0	0	0	0	0	0	0	0	0	7
rs10936592	3	169707614	rs1317082	0.2987	NO	0	0	0	0	0	0	0	0	0	0	0	0	7
rs9815952	3	169710211	rs1317082	0.2987	NO	0	0	0	0	0	0	0	0	0	0	0	0	7
rs4955674	3	169710495	rs1317082	0.4139	NO	0	0	0	0	0	0	0	0	0	0	0	0	7
rs4955675	3	169711033	rs1317082	0.2987	NO	0	0	0	0	0	0	0	0	0	0	0	0	7
rs35650714	3	169711859	rs1317082	0.4098	NO	0	0	0	0	0	0	0	0	0	0	0	0	7
rs9883242	3	169712850	rs1317082	0.2951	NO	0	0	0	0	0	0	0	0	0	0	0	0	7
rs9290373	3	169713261	rs1317082	0.2951	NO	0	0	0	0	0	0	0	0	0	0	0	0	7
rs138024291	3	169714497-169714503	rs1317082	0.4082	NO	0	0	0	0	0	0	0	0	0	0	0	0	7
rs6782771	3	169717244	rs1317082	0.2951	NO	0	0	0	0	0	0	0	0	0	0	0	1	6
rs80303391	3	169717835	rs1317082	0.4057	NO	0	0	0	0	0	0	0	0	0	0	0	0	7
rs140370269	3	169718432	rs1317082	0.4057	NO	0	0	0	0	0	0	0	0	0	0	0	0	7
rs6789302	3	169718782	rs1317082	0.2951	NO	0	0	0	0	0	0	0	0	0	0	0	0	7
rs9841667	3	169720621	rs1317082	0.2987	NO	0	0	0	0	0	0	0	0	0	0	0	0	7
rs9864212	3	169721397	rs1317082	0.2934	NO	0	0	0	0	0	0	0	0	0	0	0	0	7
rs9847179	3	169721695	rs1317082	0.2987	NO	0	0	0	0	0	0	0	0	0	0	0	0	7
rs9880534	3	169724575	rs1317082	0.2882	NO	0	0	0	0	0	0	0	0	0	0	0	0	7
rs34924622	3	169725379	rs1317082	0.4057	NO	0	0	0	0	0	0	0	0	0	0	0	0	7
rs7628205	3	169725763	rs1317082	0.2951	NO	0	0	0	0	0	0	0	0	0	0	0	0	7
rs4118361	3	169726153	rs1317082	0.4057	NO	0	0	0	0	0	0	0	0	0	0	0	0	7
rs4118360	3	169726525	rs1317082	0.3293	NO	0	0	0	0	0	0	0	0	0	0	0	0	7
rs9854278	3	169727052	rs1317082	0.2951	NO	0	0	0	0	0	0	0	0	0	0	0	0	7
rs34585408	3	169728060-169728061	rs1317082	0.4082	NO	0	0	0	0	0	0	0	0	0	0	0	0	7
rs6805213	3	169730964	rs1317082	0.2951	NO	0	0	0	0	0	0	0	0	0	0	2	2	3
rs80204376	3	169735387	rs1317082	0.2987	NO	0	0	0	0	0	0	0	0	0	0	3	0	4
rs13069622	3	169737657	rs1317082	0.4057	NO	0	0	0	0	0	0	0	0	0	0	3	2	2
rs6444874	3	169740049	rs1317082	0.4082	NO	0	0	0	0	0	0	0	0	0	0	0	0	7
rs11718668	3	169740411	rs1317082	0.4307	NO	0	0	0	0	0	0	0	0	0	0	0	1	6
rs11718804	3	169740784	rs1317082	0.4721	NO	0	0	0	0	0	0	0	0	0	0	0	1	6
rs13073066	3	169741528	rs1317082	0.5866	NO	0	0	0	0	0	0	0	0	0	0	0	0	7
rs67316392	3	169741554-169741555	rs1317082	0.5456	NO	0	0	0	0	0	0	0	0	0	0	0	0	7
rs16854335	3	169743783	rs1317082	0.5902	NO	0	0	0	0	0	0	0	0	0	0	0	0	7
rs7610569	3	169745035	rs1317082	0.5491	NO	0	0	0	0	0	0	0	0	0	0	0	0	7
rs1881984	3	169746671	rs1317082	0.5676	NO	0	0	0	0	0	0	0	0	0	0	0	2	5
rs13097028	3	169747154	rs1317082	0.5645	NO	0	0	0	0	0	0	0	0	0	0	0	3	4
rs10936596	3	169749693	rs1317082	0.5538	NO	0	0	0	0	0	0	0	0	0	0	0	2	5
rs151138107	3	169750324-169750325	rs1317082	0.6093	NO	0	0	0	0	0	0	0	0	0	0	0	1	6
rs10936597	3	169750497	rs1317082	0.5444	NO	0	0	0	0	0	0	0	0	0	0	0	1	6
rs10936598	3	169751413	rs1317082	0.6142	NO	0	0	0	0	0	0	0	0	0	0	0	1	6
rs7431994	3	169753496	rs1317082	0.5589	NO	0	0	0	0	0	0	0	0	0	0	0	1	6
rs12638862	3	169759718	rs1317082	0.9278	NO	0	0	0	0	0	0	0	0	0	0	0	0	7
rs12630450	3	169762416	rs1317082	0.8809	NO	0	0	0	0	0	0	0	0	0	0	0	0	7
rs12696304	3	169763483	rs1317082	0.8764	NO	0	0	0	0	0	0	6	0	0	0	0	0	1
rs2293607	3	169764547	rs1317082	0.9946	YES	7	7	0	0	0	0	0	0	0	0	0	0	0
rs9822885	3	169768356	rs1317082	0.8809	YES	1	0	0	0	0	1	0	0	0	1	2	0	3
rs9860874	3	169768483	rs1317082	0.8809	YES	1	0	0	0	0	1	0	0	0	1	2	0	3
rs35446936	3	169768720	rs1317082	0.9946	YES	1	0	0	0	0	1	0	0	0	1	2	0	3
rs12637184	3	169769649	rs1317082	0.9946	YES	7	5	0	0	2	0	0	0	0	0	0	0	0
rs9811216	3	169769713	rs1317082	0.9134	YES	7	5	0	0	2	0	0	0	0	0	0	0	0
rs9866776	3	169769863	rs1317082	0.8809	YES	6	2	1	0	4	0	0	0	0	0	0	0	0
rs55735727	3	169770360	rs1317082	0.9027	NO	0	0	0	0	0	0	0	0	0	1	0	0	6
rs28465436	3	169771294	rs1317082	0.9361	NO	0	0	0	0	0	0	0	0	0	1	0	0	6
rs28649851	3	169771524	rs1317082	0.8363	NO	0	0	1	0	0	0	1	0	0	0	0	0	5
rs3821383	3	169772158	rs1317082	0.8764	YES	7	6	0	0	1	0	0	0	0	0	0	0	0
rs2251795	3	169773941	rs1317082	0.7983	YES	6	2	1	0	4	0	0	0	0	0	0	0	0
rs34847803	3	169774228-169774229	rs1317082	1	YES	3	0	3	0	1	2	1	0	0	0	0	0	0
rs10936599	3	169774313	rs1317082	1	YES	3	0	3	0	1	2	1	0	0	0	0	0	0
rs3950296	3	169775495	rs1317082	1	NO	0	0	0	0	0	0	1	3	3	0	0	0	0
rs9866116	3	169776839	rs1317082	0.8818	NO	0	0	0	0	0	0	0	0	3	4	0	0	0
rs1881966	3	169778152	rs1317082	0.3696	NO	0	0	0	0	0	0	0	0	6	1	0	0	0
rs1317082	3	169779797	rs1317082	1	NO	0	0	0	0	0	0	0	0	5	2	0	0	0
rs3772190	3	169782699	rs1317082	1	NO	0	0	0	0	0	0	0	0	5	2	0	0	0
rs1920120	3	169784392	rs1317082	0.8863	NO	0	0	0	0	0	0	0	0	3	4	0	0	0
rs2141595	3	169785644	rs1317082	0.8818	NO	0	0	0	0	0	0	0	0	6	1	0	0	0
rs1920122	3	169788353	rs1317082	0.8863	NO	0	0	0	0	0	0	0	0	3	4	0	0	0
rs1920123	3	169788385	rs1317082	0.8863	NO	0	0	0	0	0	0	0	0	3	4	0	0	0
rs13069553	3	169790484	rs1317082	1	NO	0	0	0	0	0	0	0	0	0	5	0	0	2
rs7625734	3	169791127	rs1317082	0.8863	NO	0	0	0	0	0	0	0	0	0	5	0	0	2
rs7633750	3	169791456	rs1317082	0.8818	NO	0	0	0	0	0	0	0	0	0	3	0	0	4
rs1997392	3	169791864	rs1317082	0.8863	NO	0	0	0	0	0	0	0	0	0	3	0	0	4
rs9868000	3	169793001	rs1317082	0.8863	NO	0	0	0	0	0	0	0	0	0	3	0	0	4
rs7621631	3	169794357	rs1317082	0.9893	NO	0	0	0	0	0	0	0	0	0	3	0	0	4
rs7643115	3	169794453	rs1317082	1	NO	0	0	0	0	0	0	0	0	0	3	0	0	4
rs139385377	3	169795918-169795920	rs1317082	1	NO	0	0	0	0	0	0	0	0	0	3	0	0	4
rs10936600	3	169796797	rs1317082	1	NO	0	0	0	0	0	0	0	0	0	3	0	0	4
rs9876206	3	169799648	rs1317082	0.948	NO	0	0	0	0	0	0	0	0	0	3	0	0	4
rs6793295	3	169800667	rs1317082	0.8863	NO	0	0	0	0	0	0	0	0	0	3	0	0	4
rs9827710	3	169804599	rs1317082	0.8863	NO	0	0	0	0	0	0	0	0	0	2	0	0	5
rs71882452	3	169804602-169804604	rs1317082	1	NO	0	0	0	0	0	0	0	0	0	2	0	0	5
rs11711621	3	169806228	rs1317082	1	NO	0	0	0	0	0	0	0	0	0	2	0	0	5
rs3796145	3	169807074	rs1317082	1	NO	0	0	0	0	0	0	0	0	0	2	0	0	5
rs28626343	3	169808484	rs1317082	1	NO	0	0	0	0	0	0	0	0	0	2	0	0	5
rs11344572	3	169809959	rs1317082	0.7519	NO	0	0	0	0	0	0	0	0	0	2	0	0	5
rs10936601	3	169810661	rs1317082	0.8818	NO	0	0	0	0	0	0	0	0	0	2	0	0	5
rs9831661	3	169810735	rs1317082	0.8818	NO	0	0	0	0	0	0	0	0	0	2	0	0	5
rs67795055	3	169812107	rs1317082	0.5621	YES	6	3	1	0	3	0	0	0	0	0	0	0	0
rs9814802	3	169814589	rs1317082	0.3681	YES	5	2	0	0	3	0	2	0	0	0	0	0	0
rs9878316	3	169815929	rs1317082	0.379	NO	0	0	0	0	0	0	0	0	0	0	6	0	1
rs34890404	3	169816675	rs1317082	0.3805	NO	0	0	0	0	0	0	0	0	0	0	0	0	7
rs4955575	3	169816750	rs1317082	0.6478	NO	0	0	0	0	0	0	0	0	0	0	0	0	7
rs6793160	3	169817478	rs1317082	0.379	NO	0	0	0	0	0	0	0	0	0	0	0	0	7
rs10936602	3	169818849	rs1317082	0.6628	NO	0	0	0	0	0	0	0	0	0	0	0	0	7
rs7632991	3	169820824	rs1317082	0.6628	NO	0	0	0	0	0	0	0	0	0	0	0	0	7
rs59421827	3	169821485	rs1317082	0.6628	NO	0	0	0	0	0	0	0	0	0	0	0	0	7
rs7628572	3	169821861	rs1317082	0.379	NO	0	0	0	0	0	0	0	0	0	0	0	0	7
rs1920119	3	169822609	rs1317082	0.3807	NO	0	0	0	0	0	0	0	0	0	0	0	0	7
rs10575036	3	169825008-169825010	rs1317082	0.3929	NO	0	0	0	0	0	0	0	0	0	0	0	0	7
rs10936603	3	169827864	rs1317082	0.6478	NO	0	0	0	0	0	0	0	0	0	1	0	0	6
rs9838444	3	169829785	rs1317082	0.3929	NO	0	0	0	0	0	0	0	0	0	0	0	0	7
rs9882101	3	169830867	rs1317082	0.3894	NO	0	0	0	0	0	0	0	0	0	0	0	0	7
rs2901548	3	169831325	rs1317082	0.6419	NO	0	0	0	0	0	0	0	0	0	0	0	0	7
rs34194057	3	169831763	rs1317082	0.6297	NO	0	0	0	0	0	0	0	0	0	0	0	0	7
rs13062210	3	169831985	rs1317082	0.6297	NO	0	0	0	0	0	0	0	0	0	0	0	0	7
rs35510081	3	169831986	rs1317082	0.6297	NO	0	0	0	0	0	0	0	0	0	0	0	0	7
rs12486767	3	169832971	rs1317082	0.3936	NO	0	0	0	0	0	0	0	0	0	0	0	0	7
rs34237331	3	169834082	rs1317082	0.625	NO	0	0	0	0	0	0	0	0	0	0	0	0	7
rs7647824	3	169834593	rs1317082	0.6142	NO	0	0	0	0	0	0	0	0	0	0	0	0	7
rs149888477	3	169835364-169835365	rs1317082	0.6107	NO	0	0	0	0	0	0	1	0	0	0	0	0	6
rs9833035	3	169835710	rs1317082	0.6142	YES	5	0	0	0	0	5	2	0	0	0	0	0	0
rs4352416	3	169836296	rs1317082	0.6142	YES	6	0	0	0	0	6	1	0	0	0	0	0	0
rs2421830	3	169836341	rs1317082	0.6142	YES	6	0	0	0	0	6	1	0	0	0	0	0	0
rs2421829	3	169836476	rs1317082	0.6142	YES	6	0	0	0	0	6	1	0	0	0	0	0	0
rs5854355	3	169836484-169836487	rs1317082	0.6142	YES	6	0	0	0	0	6	1	0	0	0	0	0	0
rs34058457	3	169836953	rs1317082	0.625	YES	6	0	0	0	0	6	1	0	0	0	0	0	0
rs28688695	3	169836993	rs1317082	0.3954	YES	6	0	0	0	0	6	1	0	0	0	0	0	0
rs28525288	3	169837084	rs1317082	0.3954	YES	5	0	0	0	0	5	1	0	0	1	0	0	0
rs66506858	3	169837374-169837376	rs1317082	0.6213	YES	1	0	0	0	0	1	0	0	0	3	0	0	3
rs2141593	3	169838094	rs1317082	0.6178	NO	0	0	0	0	0	0	1	0	0	2	0	0	4
rs59800107	3	169838595	rs1317082	0.625	NO	0	0	0	0	0	0	0	0	0	3	0	0	4
rs3732451	3	169840237	rs1317082	0.3936	NO	0	0	0	0	0	0	0	0	0	3	0	0	4
rs9831336	3	169840585	rs1317082	0.6178	NO	0	0	0	0	0	0	0	0	0	3	0	0	4
rs12492588	3	169840923	rs1317082	0.6178	YES	1	0	0	0	0	1	2	0	0	1	0	0	3
rs12489230	3	169841033	rs1317082	0.6178	YES	2	0	0	0	0	2	5	0	0	0	0	0	0
rs16854453	3	169841446	rs1317082	0.625	YES	3	0	1	0	0	3	3	0	0	0	0	0	0
rs55987393	3	169841914	rs1317082	0.625	YES	1	0	0	0	0	1	4	0	0	1	0	0	1
rs12494201	3	169842068	rs1317082	0.6178	NO	0	0	0	0	0	0	3	0	0	3	0	0	1
rs71634447	3	169843040	rs1317082	0.6178	YES	1	0	0	0	0	1	4	0	0	1	0	0	1
rs12492658	3	169844295	rs1317082	0.6178	NO	0	0	0	0	0	0	0	0	0	2	0	0	5
rs6807681	3	169844655	rs1317082	0.6178	NO	0	0	0	0	0	0	0	0	0	2	0	0	5
rs59099192	3	169844931-169844933	rs1317082	0.5919	NO	0	0	0	0	0	0	0	0	0	2	0	0	5
rs6785618	3	169845009	rs1317082	0.6178	NO	0	0	0	0	0	0	0	0	0	2	0	0	5
rs11928433	3	169845662	rs1317082	0.6178	YES	1	0	0	0	0	1	1	0	0	1	0	0	4
rs10049456	3	169845735	rs1317082	0.3918	YES	1	0	0	0	0	1	1	0	0	1	0	0	4
rs199580924	3	169846655-169846658	rs1317082	0.6213	YES	6	1	1	0	3	2	0	0	0	0	0	0	0
rs12490581	3	169847242	rs1317082	0.4907	YES	5	0	0	0	3	2	2	0	0	0	0	0	0
rs12493969	3	169847288	rs1317082	0.6178	YES	5	0	0	0	3	2	2	0	0	0	0	0	0
rs13074500	3	169847783	rs1317082	0.625	YES	3	0	0	0	0	3	4	0	0	0	0	0	0
rs9290375	3	169848302	rs1317082	0.3936	YES	2	0	1	0	0	2	4	0	0	0	0	0	0
rs11717389	3	169848459	rs1317082	0.6213	YES	2	0	0	0	0	2	2	0	0	0	0	0	3
rs6772936	3	169848665	rs1317082	0.6213	NO	0	0	0	0	0	0	3	0	0	1	0	0	3
rs12485940	3	169849453	rs1317082	0.5873	NO	0	0	0	0	0	0	1	0	0	2	0	0	4
rs16847897	3	169850328	rs1317082	0.5278	NO	0	0	0	0	0	0	0	0	0	1	0	0	6
rs4955676	3	169850704	rs1317082	0.5278	NO	0	0	0	0	0	0	1	0	0	0	0	0	6
rs4955677	3	169850722	rs1317082	0.5278	NO	0	0	0	0	0	0	1	0	0	0	0	0	6
rs6764267	3	169850882	rs1317082	0.348	NO	0	0	0	0	0	0	0	0	0	0	0	0	7
rs13317603	3	169852427	rs1317082	0.251	NO	0	0	0	0	0	0	0	0	0	0	0	0	7
rs11709840	3	169852453	rs1317082	0.5306	NO	0	0	0	0	0	0	0	0	0	0	0	0	7
rs6789970	3	169854022	rs1317082	0.5249	NO	0	0	0	0	0	0	0	0	0	0	0	0	7
rs11919269	3	169856677	rs1317082	0.5249	NO	0	0	0	0	0	0	0	0	0	0	0	0	7
rs4955678	3	169857124	rs1317082	0.5278	NO	0	0	0	0	0	0	0	0	0	0	0	0	7
rs11332275	3	169859018	rs1317082	0.4451	NO	0	0	0	0	0	0	0	0	0	0	0	0	7
rs7648370	3	169859323	rs1317082	0.3464	NO	0	0	0	0	0	0	0	0	0	0	0	0	7
rs6790213	3	169860372	rs1317082	0.3495	NO	0	0	0	0	0	0	0	0	0	0	0	0	7
rs5017831	3	169861028	rs1317082	0.3409	NO	0	0	0	0	0	0	0	0	0	0	0	0	7
rs13061410	3	169861385	rs1317082	0.348	NO	0	0	0	0	0	0	0	0	0	0	0	0	7
rs1920116	3	169862183	rs1317082	0.5278	NO	0	0	0	0	0	0	0	0	0	0	0	0	7
rs2178401	3	169862369	rs1317082	0.5192	NO	0	0	0	0	0	0	0	0	0	0	0	0	7
rs11923653	3	169862675	rs1317082	0.344	NO	0	0	0	0	0	0	0	0	0	0	0	0	7
rs7647589	3	169864435	rs1317082	0.3339	NO	0	0	0	0	0	0	5	0	0	1	0	0	1
rs35593817	3	169865457	rs1317082	0.4289	YES	6	3	1	0	1	2	0	0	0	0	0	0	0
rs200123445	3	169866999-169867000	rs1317082	0.3299	NO	0	0	0	0	0	0	0	0	0	2	0	0	5
rs16854488	3	169872214	rs1317082	0.3407	NO	0	0	0	0	0	0	0	0	0	0	0	0	7
rs9847067	3	169873462	rs1317082	0.251	NO	0	0	0	0	0	0	0	0	0	0	0	0	7
rs56012908	3	169874078	rs1317082	0.3553	NO	0	0	0	0	0	0	0	0	0	0	0	0	7
rs57855142	3	169875795-169875796	rs1317082	0.2591	NO	0	0	0	0	0	0	0	0	0	0	0	0	7
rs7652654	3	169875838	rs1317082	0.2591	NO	0	0	0	0	0	0	0	0	0	0	0	0	7
rs7653134	3	169876322	rs1317082	0.2591	NO	0	0	0	0	0	0	0	0	0	0	0	0	7
rs2901538	3	169877194	rs1317082	0.2604	NO	0	0	0	0	0	0	1	0	0	0	0	0	6
rs11368872	3	169877332-169877333	rs1317082	0.2591	NO	0	0	0	0	0	0	0	0	0	0	0	0	7
rs142197235	3	169877475-169877479	rs1317082	0.2604	NO	0	0	0	0	0	0	0	0	0	0	0	0	7
rs7614694	3	169877697	rs1317082	0.2591	NO	0	0	0	0	0	0	0	0	0	0	0	0	7
rs7650849	3	169879120	rs1317082	0.2557	NO	0	0	0	0	0	0	0	0	0	0	0	0	7
rs13098597	3	169881779	rs1317082	0.2794	NO	0	0	0	0	0	0	0	0	0	0	0	0	7
rs2103023	3	188353162	rs73192661	0.2516	NO	0	0	0	0	0	0	4	0	0	3	0	0	0
rs2103022	3	188353176	rs73192661	0.246	NO	0	0	0	0	0	0	4	0	0	3	0	0	0
rs6774223	3	188354588	rs73192661	0.3112	YES	1	0	0	0	0	1	1	0	0	2	0	0	3
rs9865818	3	188354725	rs73192661	0.8307	YES	1	0	0	0	0	1	1	0	0	2	0	0	3
rs55719294	3	188355287	rs73192661	0.2192	NO	0	0	0	0	0	0	0	0	0	2	0	0	5
rs11709472	3	188359798	rs73192661	0.856	YES	7	0	0	0	3	4	0	0	0	0	0	0	0
rs6789451	3	188360528	rs73192661	0.2092	YES	5	0	0	0	0	5	2	0	0	0	0	0	0
rs7640386	3	188362255	rs73192661	0.2598	YES	6	0	0	0	2	4	1	0	0	0	0	0	0
rs9842232	3	188362375	rs73192661	0.9294	YES	6	0	0	0	2	4	1	0	0	0	0	0	0
rs7640550	3	188362460	rs73192661	0.8124	YES	6	0	0	0	2	4	1	0	0	0	0	0	0
rs7628982	3	188362632	rs73192661	0.8163	YES	6	0	0	0	0	6	1	0	0	0	0	0	0
rs13060078	3	188363546	rs73192661	0.206	YES	6	0	0	0	0	6	1	0	0	0	0	0	0
rs9848418	3	188363883	rs73192661	0.2079	YES	6	0	0	0	0	6	0	0	0	1	0	0	0
rs6790414	3	188364381	rs73192661	0.2048	YES	2	0	0	0	0	2	2	0	0	3	0	0	0
rs6790359	3	188364497	rs73192661	0.2455	YES	1	0	0	0	0	1	2	0	0	4	0	0	0
rs4686481	3	188364893	rs73192661	0.2455	YES	2	0	0	0	0	2	1	0	0	4	0	0	0
rs11365699	3	188364931	rs73192661	0.9641	YES	2	0	0	0	0	2	1	0	0	4	0	0	0
rs4686953	3	188365131	rs73192661	0.9445	YES	2	0	0	0	0	2	1	0	0	4	0	0	0
rs9878655	3	188365702	rs73192661	0.9523	NO	0	0	0	0	0	0	3	0	0	4	0	0	0
rs9864554	3	188366894	rs73192661	0.9641	YES	1	0	0	0	0	1	3	0	0	3	0	0	0
rs9851967	3	188369840	rs73192661	0.9564	YES	3	0	0	0	0	3	2	0	0	1	0	0	1
rs11715549	3	188370330	rs73192661	0.9564	NO	0	0	0	0	0	0	4	0	0	1	0	0	2
rs11707807	3	188370473	rs73192661	0.9564	NO	0	0	0	0	0	0	1	0	0	1	0	0	5
rs11719821	3	188370530	rs73192661	0.9564	NO	0	0	0	0	0	0	1	0	0	1	0	0	5
rs11715716	3	188370852	rs73192661	0.9525	NO	0	0	0	0	0	0	1	0	0	1	0	0	5
rs13315917	3	188371012	rs73192661	0.9525	NO	0	0	0	0	0	0	1	0	0	1	0	0	5
rs13076312	3	188371466	rs73192661	0.7238	NO	0	0	0	0	0	0	1	0	0	1	0	0	5
rs9877752	3	188374140	rs73192661	0.976	NO	0	0	0	0	0	0	0	0	0	0	0	0	7
rs62291440	3	188374758	rs73192661	0.9564	NO	0	0	0	0	0	0	0	0	0	0	0	0	7
rs139785987	3	188375919	rs73192661	0.7307	NO	0	0	0	0	0	0	0	0	0	0	0	0	7
rs146059085	3	188376160	rs73192661	0.7307	NO	0	0	0	0	0	0	0	0	0	0	0	0	7
rs11505019	3	188376539	rs73192661	0.6241	NO	0	0	0	0	0	0	0	0	0	0	0	0	7
rs9827392	3	188377067	rs73192661	0.7307	NO	0	0	0	0	0	0	0	0	0	0	0	0	7
rs9866135	3	188377499	rs73192661	0.7307	NO	0	0	0	0	0	0	0	0	0	0	0	0	7
rs11718576	3	188378442	rs73192661	0.9564	NO	0	0	0	0	0	0	0	0	0	2	0	0	5
rs2378416	3	188378669	rs73192661	0.9525	NO	0	0	0	0	0	0	0	0	0	2	0	0	5
rs11709294	3	188380247	rs73192661	0.976	YES	1	0	0	0	0	1	3	0	0	1	0	0	2
rs10662367	3	188381195-188381196	rs73192661	0.8964	YES	5	0	0	0	0	5	1	0	0	0	0	0	1
rs11706429	3	188381454	rs73192661	0.98	YES	4	0	0	0	0	4	3	0	0	0	0	0	0
rs1474275	3	188381632	rs73192661	0.7508	YES	3	0	0	0	0	3	3	0	0	1	0	0	0
rs1915930	3	188382468	rs73192661	0.9721	YES	2	0	0	0	0	2	2	0	0	3	0	0	0
rs2030518	3	188383882	rs73192661	0.8111	NO	0	0	0	0	0	0	1	0	0	6	0	0	0
rs2030517	3	188383915	rs73192661	0.8111	NO	0	0	0	0	0	0	1	0	0	6	0	0	0
rs2030516	3	188383951	rs73192661	0.976	NO	0	0	0	0	0	0	1	0	0	6	0	0	0
rs13079741	3	188384073	rs73192661	0.7545	NO	0	0	0	0	0	0	1	0	0	6	0	0	0
rs13080163	3	188384316	rs73192661	0.6878	NO	0	0	0	0	0	0	2	0	0	5	0	0	0
rs9848000	3	188384633	rs73192661	0.8111	NO	0	0	0	0	0	0	2	0	0	5	0	0	0
rs9848016	3	188384645	rs73192661	0.8111	NO	0	0	0	0	0	0	2	0	0	5	0	0	0
rs2889896	3	188384928	rs73192661	0.7485	YES	3	0	0	0	0	3	3	0	0	1	0	0	0
rs9864529	3	188387268	rs73192661	0.904	YES	4	0	0	0	0	4	1	0	0	1	0	0	1
rs4686955	3	188388591	rs73192661	0.984	YES	4	0	0	0	0	4	2	0	0	0	0	0	1
rs56046601	3	188390854	rs73192661	0.988	YES	7	0	0	0	2	5	0	0	0	0	0	0	0
rs12485704	3	188391978	rs73192661	0.7524	YES	6	0	0	0	0	6	1	0	0	0	0	0	0
rs7613192	3	188392045	rs73192661	0.988	YES	5	0	0	0	0	5	2	0	0	0	0	0	0
rs10719384	3	188393029	rs73192661	0.8777	YES	5	0	0	0	0	5	2	0	0	0	0	0	0
rs13091753	3	188396801	rs73192661	0.6343	YES	6	0	1	0	1	5	0	0	0	0	0	0	0
rs9834115	3	188397354	rs73192661	0.6317	YES	7	3	0	0	1	3	0	0	0	0	0	0	0
rs9834159	3	188397444	rs73192661	0.9047	YES	7	4	0	0	1	2	0	0	0	0	0	0	0
rs9815073	3	188397894	rs73192661	0.7215	YES	7	0	0	0	5	2	0	0	0	0	0	0	0
rs6790260	3	188399291	rs73192661	0.9047	YES	7	0	0	0	2	5	0	0	0	0	0	0	0
rs28637341	3	188399363	rs73192661	0.6292	YES	7	0	0	0	2	5	0	0	0	0	0	0	0
rs6444284	3	188399529	rs73192661	0.6343	YES	7	0	0	0	1	6	0	0	0	0	0	0	0
rs6444285	3	188399998	rs73192661	0.9047	YES	7	0	0	0	1	6	0	0	0	0	0	0	0
rs4686483	3	188400437	rs73192661	0.9047	YES	7	0	0	0	2	5	0	0	0	0	0	0	0
rs4686484	3	188400784	rs73192661	0.9047	YES	7	1	0	0	1	5	0	0	0	0	0	0	0
rs6778720	3	188401089	rs73192661	0.9047	YES	7	0	0	0	0	7	0	0	0	0	0	0	0
rs2030520	3	188401794	rs73192661	0.9047	YES	6	0	0	0	0	6	1	0	0	0	0	0	0
rs2030519	3	188402113	rs73192661	0.9047	YES	4	0	0	0	0	4	1	0	0	2	0	0	0
rs6785284	3	188402855	rs73192661	0.6317	YES	3	0	0	0	0	3	3	0	0	1	0	0	0
rs1035766	3	188402952	rs73192661	0.6317	YES	3	0	0	0	0	3	3	0	0	1	0	0	0
rs1035765	3	188402995	rs73192661	0.6317	YES	3	0	0	0	0	3	3	0	0	1	0	0	0
rs12634152	3	188403231	rs73192661	0.7474	YES	2	0	0	0	0	2	4	0	0	1	0	0	0
rs12639588	3	188403475	rs73192661	0.996	YES	1	0	0	0	0	1	5	0	0	1	0	0	0
rs2049218	3	188405190	rs73192661	1	YES	5	0	0	0	0	5	2	0	0	0	0	0	0
rs1559810	3	188406566	rs73192661	0.6343	NO	0	0	0	0	0	0	0	2	3	2	0	0	0
rs5855193	3	188407080	rs73192661	0.7141	NO	0	0	0	0	0	0	0	1	4	2	0	0	0
rs11335233	3	188407205	rs73192661	0.996	NO	0	0	0	0	0	0	0	1	4	2	0	0	0
rs13093110	3	188407332	rs73192661	0.7474	NO	0	0	0	0	0	0	0	1	4	2	0	0	0
rs715199	3	188408748	rs73192661	0.7435	NO	0	0	0	0	0	0	1	1	2	3	0	0	0
rs73192661	3	188411006	rs73192661	1	NO	0	0	0	0	0	0	4	0	0	2	0	0	1
rs9860547	3	188411191	rs73192661	1	NO	0	0	0	0	0	0	4	0	0	2	0	0	1
rs6780858	3	188414322	rs73192661	0.8288	NO	0	0	0	0	0	0	0	0	0	4	0	0	3
rs13098877	3	188415375	rs73192661	0.7211	NO	0	0	0	0	0	0	0	0	0	4	0	0	3
rs60946162	3	188415548	rs73192661	0.9488	NO	0	0	0	0	0	0	0	0	0	4	0	0	3
rs6808893	3	188415651	rs73192661	0.8648	NO	0	0	0	0	0	0	0	0	0	4	0	0	3
rs13099273	3	188415730	rs73192661	0.8263	NO	0	0	0	0	0	0	0	0	0	4	0	0	3
rs12485444	3	188417995	rs73192661	0.694	YES	4	0	0	0	0	4	2	0	0	0	0	0	1
rs13319297	3	188419979	rs73192661	0.2286	NO	0	0	0	0	0	0	4	0	0	2	0	0	1
rs6771680	3	188420085	rs73192661	0.2569	NO	0	0	0	0	0	0	4	0	0	2	0	0	1
rs6849089	4	107932228	rs7690934	0.3897	YES	5	4	2	0	1	0	0	0	0	0	0	0	0
rs2131463	4	107934620	rs7690934	0.3951	NO	0	0	0	0	0	0	0	0	0	4	0	0	3
rs28667269	4	107936230	rs7690934	0.3728	NO	0	0	0	0	0	0	0	1	0	3	0	0	3
rs6533326	4	107939537	rs7690934	0.3895	NO	0	0	0	0	0	0	0	0	1	3	0	0	3
rs1493132	4	107939926	rs7690934	0.3728	NO	0	0	0	0	0	0	0	0	0	4	0	0	3
rs1493121	4	107940061	rs7690934	0.3895	NO	0	0	0	0	0	0	0	0	0	4	0	0	3
rs59413629	4	107940499	rs7690934	0.3011	NO	0	0	0	0	0	0	0	0	0	4	0	0	3
rs10461142	4	107941105	rs7690934	0.3895	NO	0	0	0	0	0	0	0	0	0	4	0	0	3
rs5860885	4	107941612-107941613	rs7690934	0.2945	NO	0	0	0	0	0	0	0	0	0	3	0	0	4
rs9884307	4	107944132	rs7690934	0.3923	NO	0	0	0	0	0	0	0	0	0	5	0	0	2
rs28397828	4	107948033	rs7690934	0.3923	NO	0	0	0	0	0	0	0	0	3	3	0	0	1
rs28678015	4	107948292	rs7690934	0.3951	NO	0	0	0	0	0	0	0	0	3	3	0	0	1
rs12645612	4	107948595	rs7690934	0.3476	NO	0	0	0	0	0	0	0	0	3	3	0	0	1
rs3756271	4	107952883	rs7690934	0.3923	NO	0	0	0	0	0	0	0	0	2	3	0	0	2
rs9995548	4	107953502	rs7690934	0.3923	NO	0	0	0	0	0	0	0	0	0	5	0	0	2
rs4558933	4	107956056	rs7690934	0.3949	NO	0	0	0	0	0	0	0	0	0	0	6	0	1
rs4607298	4	107956127	rs7690934	0.3949	NO	0	0	0	0	0	0	0	0	0	0	6	0	1
rs6834181	4	107959910	rs7690934	0.3977	NO	0	0	0	0	0	0	0	0	0	0	0	0	7
rs138488429	4	107960833	rs7690934	0.3573	NO	0	0	0	0	0	0	0	0	0	0	0	0	7
rs7698275	4	107963558	rs7690934	0.3838	NO	0	0	0	0	0	0	0	0	0	0	0	0	7
rs113734629	4	107964459-107964460	rs7690934	0.3787	NO	0	0	0	0	0	0	0	0	0	0	0	0	7
rs221330	4	108000211	rs7690934	0.2319	NO	0	0	0	0	0	0	0	0	2	2	0	0	3
rs170240	4	108003401	rs7690934	0.3359	NO	0	0	0	0	0	0	0	0	0	3	0	0	4
rs2267842	4	108006584	rs7690934	0.4132	NO	0	0	0	0	0	0	0	0	0	4	0	0	3
rs141066	4	108010395	rs7690934	0.2603	NO	0	0	0	0	0	0	0	0	3	3	0	0	1
rs6815503	4	108022466	rs7690934	0.2319	NO	0	0	0	0	0	0	0	0	4	2	0	0	1
rs11722361	4	108037025	rs7690934	0.2379	YES	6	0	0	0	0	6	1	0	0	0	0	0	0
rs11725638	4	108045362	rs7690934	0.265	YES	2	0	0	0	0	2	0	0	0	5	0	0	0
rs55876322	4	108047197	rs7690934	0.3264	NO	0	0	0	0	0	0	0	1	4	2	0	0	0
rs3819199	4	108081403	rs7690934	0.9362	NO	0	0	0	0	0	0	0	2	4	1	0	0	0
rs3796999	4	108082596	rs7690934	0.9362	NO	0	0	0	0	0	0	0	3	4	0	0	0	0
rs4403119	4	108083819	rs7690934	0.6855	NO	0	0	0	0	0	0	0	2	5	0	0	0	0
rs3797001	4	108085762	rs7690934	0.9286	NO	0	0	0	0	0	0	0	2	2	3	0	0	0
rs6826742	4	108087110	rs7690934	0.9401	YES	3	0	0	0	1	2	1	3	0	0	0	0	0
rs7676998	4	108088540	rs7690934	0.9286	YES	5	0	0	0	1	4	1	1	0	0	0	0	0
rs7677491	4	108088615	rs7690934	0.9362	YES	4	0	0	0	0	4	1	2	0	0	0	0	0
rs7655476	4	108091811	rs7690934	0.9918	YES	2	0	1	0	0	2	1	0	0	2	0	0	1
rs28660527	4	108092381	rs7690934	0.9362	YES	3	0	0	0	0	3	1	3	0	0	0	0	0
rs35245740	4	108092693-108092696	rs7690934	0.9286	YES	4	0	0	0	0	4	3	0	0	0	0	0	0
rs898518	4	108095668	rs7690934	0.9918	YES	1	0	0	0	0	1	2	3	0	1	0	0	0
rs7694643	4	108096372	rs7690934	0.773	YES	1	0	0	0	0	1	2	2	1	1	0	0	0
rs4458527	4	108096906	rs7690934	0.9401	NO	0	0	0	0	0	0	2	2	0	3	0	0	0
rs77236236	4	108097748-108097749	rs7690934	0.9401	YES	2	0	0	0	0	2	3	0	0	2	0	0	0
rs6533350	4	108098673	rs7690934	1	YES	3	0	0	0	0	3	3	1	0	0	0	0	0
rs34271707	4	108098821	rs7690934	0.6918	YES	3	0	0	0	0	3	3	1	0	0	0	0	0
rs7667948	4	108099363	rs7690934	1	YES	3	0	0	0	0	3	3	1	0	0	0	0	0
rs67372037	4	108099542-108099544	rs7690934	0.9082	YES	3	0	0	0	0	3	4	0	0	0	0	0	0
rs78866112	4	108100113	rs7690934	0.9444	YES	5	0	0	0	1	4	2	0	0	0	0	0	0
rs6533351	4	108101296	rs7690934	0.9444	YES	4	0	0	0	0	4	3	0	0	0	0	0	0
rs7665096	4	108104043	rs7690934	1	NO	0	0	0	0	0	0	2	0	1	4	0	0	0
rs7665304	4	108104223	rs7690934	1	NO	0	0	0	0	0	0	1	1	1	4	0	0	0
rs7666005	4	108104328	rs7690934	0.9444	NO	0	0	0	0	0	0	1	1	1	4	0	0	0
rs7690934	4	108104709	rs7690934	1	NO	0	0	0	0	0	0	1	3	1	2	0	0	0
rs7671583	4	108104825	rs7690934	1	NO	0	0	0	0	0	0	1	3	1	2	0	0	0
rs744369	4	108105079	rs7690934	1	NO	0	0	0	0	0	0	1	3	1	2	0	0	0
rs5860896	4	108105181-108105182	rs7690934	0.6088	NO	0	0	0	0	0	0	1	3	1	2	0	0	0
rs2003869	4	108105258	rs7690934	1	YES	1	0	0	0	0	1	1	1	1	3	0	0	0
rs749414	4	108106757	rs7690934	0.4096	YES	5	0	0	0	0	5	2	0	0	0	0	0	0
rs11405123	4	108107507-108107508	rs7690934	1	YES	6	0	0	0	0	6	1	0	0	0	0	0	0
rs7698317	4	108109164	rs7690934	1	YES	5	0	0	0	0	5	2	0	0	0	0	0	0
rs7698367	4	108109326	rs7690934	1	YES	6	0	0	0	0	6	1	0	0	0	0	0	0
rs10011173	4	108112728	rs7690934	0.773	YES	6	0	0	0	0	6	1	0	0	0	0	0	0
rs10022956	4	108112823	rs7690934	0.5246	YES	7	0	0	0	1	6	0	0	0	0	0	0	0
rs4245929	4	108117251	rs7690934	0.702	YES	6	0	0	0	1	5	1	0	0	0	0	0	0
rs4245930	4	108117498	rs7690934	0.6504	YES	7	0	0	0	2	5	0	0	0	0	0	0	0
rs6833849	4	108118263	rs7690934	0.9207	YES	6	0	0	0	0	6	1	0	0	0	0	0	0
rs4643888	4	108120031	rs7690934	0.7037	YES	5	0	0	0	0	5	2	0	0	0	0	0	0
rs4423942	4	108120172	rs7690934	0.8699	YES	5	0	0	0	0	5	2	0	0	0	0	0	0
rs4624731	4	108123712	rs7690934	0.7034	NO	0	0	0	0	0	0	0	3	2	1	0	0	1
rs6838919	4	108124393	rs7690934	0.8629	NO	0	0	0	0	0	0	0	2	1	3	0	0	1
rs2061531	4	108125202	rs7690934	0.4722	YES	1	0	0	0	0	1	0	1	1	3	0	0	1
rs956237	4	108125804	rs7690934	0.8624	YES	1	0	0	0	0	1	0	1	0	4	0	0	1
rs6852833	4	108126558	rs7690934	0.3161	NO	0	0	0	0	0	0	0	2	1	4	0	0	0
rs6835110	4	108126755	rs7690934	0.5777	NO	0	0	0	0	0	0	0	2	1	4	0	0	0
rs28617637	4	108126788	rs7690934	0.8554	NO	0	0	0	0	0	0	0	2	1	4	0	0	0
rs113312128	4	108127144	rs7690934	0.6927	YES	1	0	0	0	0	1	3	2	1	0	0	0	0
rs10025623	4	108128218	rs7690934	0.8624	YES	1	0	0	0	0	1	1	4	1	0	0	0	0
rs9992744	4	108128563	rs7690934	0.8624	YES	2	0	0	0	0	2	2	3	0	0	0	0	0
rs55664149	4	108129496	rs7690934	0.8554	YES	2	0	0	0	0	2	2	2	0	1	0	0	0
rs9999061	4	108130469	rs7690934	0.8624	YES	1	0	0	0	0	1	0	2	1	3	0	0	0
rs72660435	4	108132496	rs7690934	0.3645	NO	0	0	0	0	0	0	0	1	1	5	0	0	0
rs62310705	4	108132598	rs7690934	0.6927	NO	0	0	0	0	0	0	0	1	1	5	0	0	0
rs922168	4	108136248	rs7690934	0.4565	YES	2	0	0	0	0	2	3	1	0	1	0	0	0
rs5860901	4	108136466	rs7690934	0.3778	YES	2	0	0	0	0	2	1	0	0	3	0	0	1
rs9992327	4	108137303	rs7690934	0.6822	NO	0	0	0	0	0	0	0	2	0	4	0	0	1
rs9992763	4	108137562	rs7690934	0.8438	NO	0	0	0	0	0	0	0	2	0	4	0	0	1
rs12647780	4	108138901	rs7690934	0.453	NO	0	0	0	0	0	0	2	4	0	1	0	0	0
rs922167	4	108139208	rs7690934	0.453	YES	1	0	0	0	0	1	3	3	0	0	0	0	0
rs922166	4	108139411	rs7690934	0.453	YES	1	0	0	0	0	1	3	3	0	0	0	0	0
rs12503104	4	108141354	rs7690934	0.4809	YES	1	0	0	0	0	1	4	1	0	1	0	0	0
rs922165	4	108145002	rs7690934	0.6789	NO	0	0	0	0	0	0	1	4	0	2	0	0	0
rs922164	4	108145128	rs7690934	0.6717	NO	0	0	0	0	0	0	1	4	0	2	0	0	0
rs922163	4	108145210	rs7690934	0.6789	NO	0	0	0	0	0	0	1	3	3	0	0	0	0
rs7668764	4	108146742	rs7690934	0.6205	NO	0	0	0	0	0	0	0	0	5	2	0	0	0
rs34290514	4	108149231	rs7690934	0.4496	NO	0	0	0	0	0	0	0	1	0	6	0	0	0
rs4956037	4	108149516	rs7690934	0.6753	NO	0	0	0	0	0	0	0	1	0	6	0	0	0
rs17038688	4	108155666	rs7690934	0.453	YES	1	0	0	0	0	1	2	2	2	0	0	0	0
rs61399930	4	108168668	rs7690934	0.8193	YES	7	7	0	0	0	0	0	0	0	0	0	0	0
rs11097970	4	108170678	rs7690934	0.4395	NO	0	0	0	0	0	0	6	0	0	0	0	0	1
rs10719410	4	108174297	rs7690934	0.6551	NO	0	0	0	0	0	0	0	0	0	2	0	0	5
rs6854803	4	108174396	rs7690934	0.8007	NO	0	0	0	0	0	0	0	0	0	2	0	0	5
rs4956038	4	108177007	rs7690934	0.7813	NO	0	0	0	0	0	0	0	0	0	1	0	0	6
rs111612346	4	108177218-108177219	rs7690934	0.6214	NO	0	0	0	0	0	0	0	0	0	1	0	0	6
rs200458423	4	108177284-108177285	rs7690934	0.7779	NO	0	0	0	0	0	0	0	0	0	1	0	0	6
rs151020734	4	108177694-108177695	rs7690934	0.5546	NO	0	0	0	0	0	0	0	0	0	1	0	0	6
rs11736916	4	108178357	rs7690934	0.7813	NO	0	0	0	0	0	0	0	0	0	1	0	0	6
rs7654502	4	108178556	rs7690934	0.6389	NO	0	0	0	0	0	0	0	0	0	1	0	0	6
rs28363866	4	108178664	rs7690934	0.7813	NO	0	0	0	0	0	0	0	0	0	1	0	0	6
rs148123486	4	108180705-108180707	rs7690934	0.3786	NO	0	0	0	0	0	0	0	0	0	1	0	0	6
rs142812759	4	108180826-108180836	rs7690934	0.3916	NO	0	0	0	0	0	0	0	0	0	1	0	0	6
rs28686893	4	108180849	rs7690934	0.7846	NO	0	0	0	0	0	0	0	0	0	1	0	0	6
rs35245052	4	108180886-108180888	rs7690934	0.352	NO	0	0	0	0	0	0	0	0	0	1	0	0	6
rs2133605	4	108181448	rs7690934	0.3195	NO	0	0	0	0	0	0	0	0	0	1	0	0	6
rs4956161	4	108182250	rs7690934	0.3944	NO	0	0	0	0	0	0	0	0	0	0	0	0	7
rs4956162	4	108182978	rs7690934	0.3002	NO	0	0	0	0	0	0	0	0	0	0	0	0	7
rs2343113	4	108183526	rs7690934	0.2501	NO	0	0	0	0	0	0	0	0	0	0	0	0	7
rs4956163	4	108183685	rs7690934	0.2187	NO	0	0	0	0	0	0	0	0	0	0	0	0	7
rs4956164	4	108184131	rs7690934	0.2192	NO	0	0	0	0	0	0	0	0	0	0	0	0	7
rs13434932	4	108186851	rs7690934	0.349	NO	0	0	0	0	0	0	0	0	0	0	0	0	7
rs4956039	4	108187493	rs7690934	0.2004	NO	0	0	0	0	0	0	0	0	0	0	0	0	7
rs12644693	4	108187846	rs7690934	0.3351	NO	0	0	0	0	0	0	0	0	0	0	0	0	7
rs13435141	4	108189037	rs7690934	0.3473	NO	0	0	0	0	0	0	0	0	0	0	0	0	7
rs6858698	4	113762688	rs1476569	0.307	YES	7	7	0	0	0	0	0	0	0	0	0	0	0
rs75957247	4	113771164	rs1476569	0.2017	NO	0	0	0	0	0	0	0	0	0	0	0	0	7
rs12645111	4	113771306	rs1476569	0.2043	NO	0	0	0	0	0	0	0	0	0	0	0	0	7
rs11934987	4	113771978	rs1476569	0.2937	NO	0	0	0	0	0	0	0	0	0	0	0	0	7
rs11936315	4	113773226	rs1476569	0.3004	NO	0	0	0	0	0	0	1	0	0	0	0	1	5
rs6818916	4	113774495	rs1476569	0.3657	NO	0	0	0	0	0	0	0	0	0	0	0	1	6
rs6533712	4	113774793	rs1476569	0.3554	NO	0	0	0	0	0	0	0	0	0	0	0	1	6
rs1557815	4	113775217	rs1476569	0.3591	NO	0	0	0	0	0	0	0	0	0	0	0	1	6
rs72903645	4	113775694	rs1476569	0.2432	NO	0	0	0	0	0	0	0	0	0	0	0	1	6
rs13121162	4	113775895	rs1476569	0.3591	NO	0	0	0	0	0	0	3	0	0	0	0	0	4
rs6533713	4	113777410	rs1476569	0.3628	NO	0	0	0	0	0	0	0	0	0	0	0	0	7
rs1476569	4	113777540	rs1476569	1	NO	0	0	0	0	0	0	0	0	0	0	0	0	7
rs34970235	4	113778090	rs1476569	0.3466	NO	0	0	0	0	0	0	0	0	0	0	0	0	7
rs7694235	4	113778871	rs1476569	0.3628	NO	0	0	0	0	0	0	0	0	0	0	0	0	7
rs7695214	4	113779353	rs1476569	0.3628	NO	0	0	0	0	0	0	0	0	0	0	0	0	7
rs6533714	4	113779721	rs1476569	0.3614	NO	0	0	0	0	0	0	0	0	0	0	0	0	7
rs6533715	4	113779761	rs1476569	0.3614	NO	0	0	0	0	0	0	0	0	0	0	0	0	7
rs4834356	4	113780495	rs1476569	0.3591	NO	0	0	0	0	0	0	0	0	0	0	0	0	7
rs72680624	4	113780676	rs1476569	0.5769	NO	0	0	0	0	0	0	0	0	0	0	0	0	7
rs10461195	4	113781189	rs1476569	0.3628	NO	0	0	0	0	0	0	0	0	0	0	0	0	7
rs2158272	4	113781806	rs1476569	0.3628	NO	0	0	0	0	0	0	0	0	0	0	0	0	7
rs11945240	4	113781915	rs1476569	0.9862	NO	0	0	0	0	0	0	0	0	0	0	0	0	7
rs10461151	4	113782617	rs1476569	0.4644	NO	0	0	0	0	0	0	0	0	0	0	0	0	7
rs17532826	4	113782811	rs1476569	0.5839	NO	0	0	0	0	0	0	0	0	0	0	0	0	7
rs10461196	4	113782884	rs1476569	0.3606	NO	0	0	0	0	0	0	0	0	0	0	0	0	7
rs10461197	4	113782895	rs1476569	0.3577	NO	0	0	0	0	0	0	0	0	0	0	0	0	7
rs72680632	4	113784024	rs1476569	0.4067	NO	0	0	0	0	0	0	0	0	0	0	0	0	7
rs72680638	4	113788631	rs1476569	0.4117	NO	0	0	0	0	0	0	2	0	0	0	0	0	5
rs12512063	4	113793192	rs1476569	0.4117	NO	0	0	0	0	0	0	0	0	0	0	4	0	3
rs113649179	4	113794977	rs1476569	0.4117	NO	0	0	0	0	0	0	0	0	0	0	0	0	7
rs6821853	4	113797315	rs1476569	0.3954	NO	0	0	0	0	0	0	0	0	0	0	0	0	7
rs12643614	4	113797370	rs1476569	0.3886	NO	0	0	0	0	0	0	0	0	0	0	0	0	7
rs12647450	4	113797722	rs1476569	0.4117	NO	0	0	0	0	0	0	0	0	0	0	1	0	6
rs6828286	4	113798172	rs1476569	0.2623	NO	0	0	0	0	0	0	0	0	0	0	1	0	6
rs7683760	4	113799825	rs1476569	0.4086	NO	0	0	0	0	0	0	0	0	0	0	0	0	7
rs143947467	4	113803568-113803579	rs1476569	0.3942	NO	0	0	0	0	0	0	0	0	0	0	1	0	6
rs59761159	4	113803748	rs1476569	0.4004	NO	0	0	0	0	0	0	0	0	0	0	0	0	7
rs11408816	4	113814331-113814332	rs1476569	0.4004	NO	0	0	0	0	0	0	0	0	0	0	0	0	7
rs11730230	4	113821481	rs1476569	0.4035	NO	0	0	0	0	0	0	0	0	0	0	0	0	7
rs72664813	4	113848958	rs1476569	0.3424	NO	0	0	0	0	0	0	0	0	0	0	0	0	7
rs17581381	4	113931549	rs1476569	0.202	NO	0	0	0	0	0	0	0	0	0	0	0	0	7
rs67447337	4	113938850	rs1476569	0.202	NO	0	0	0	0	0	0	0	0	0	0	0	0	7
rs66910062	4	113941407	rs1476569	0.2109	NO	0	0	0	0	0	0	0	0	0	0	0	0	7
rs66541719	4	113941441	rs1476569	0.2109	NO	0	0	0	0	0	0	0	0	0	0	0	0	7
rs766182	4	113943320	rs1476569	0.2092	NO	0	0	0	0	0	0	0	0	0	0	0	0	7
rs4339278	4	113944291	rs1476569	0.2092	NO	0	0	0	0	0	0	0	0	0	0	0	0	7
rs33961405	5	1277462	rs7705526	0.2333	NO	0	0	0	0	0	0	0	0	0	0	0	0	7
rs10069690	5	1279675	rs7705526	0.2941	NO	0	0	0	0	0	0	0	0	0	0	0	0	7
rs10054203	5	1279849	rs7705526	0.4539	NO	0	0	0	0	0	0	0	0	0	0	0	0	7
rs2242652	5	1279913	rs7705526	0.2453	NO	0	0	0	0	0	0	0	0	0	0	0	0	7
rs7734992	5	1280013	rs7705526	0.5526	NO	0	0	0	0	0	0	0	0	0	0	0	0	7
rs4975538	5	1280715	rs7705526	0.5254	NO	0	0	0	0	0	0	0	0	0	0	0	0	7
rs7726159	5	1282204	rs7705526	0.7885	NO	0	0	0	0	0	0	0	0	0	0	0	0	7
rs7725218	5	1282299	rs7705526	0.7067	NO	0	0	0	0	0	0	0	0	0	0	0	0	7
rs7713218	5	1283197	rs7705526	0.4062	NO	0	0	0	0	0	0	0	0	0	0	0	0	7
rs7717443	5	1283371	rs7705526	0.3944	NO	0	0	0	0	0	0	0	0	0	0	0	0	7
rs72709458	5	1283640	rs7705526	0.3639	NO	0	0	0	0	0	0	0	0	0	0	0	0	7
rs4449583	5	1284020	rs7705526	0.7843	NO	0	0	0	0	0	0	0	0	0	0	0	0	7
rs35029535	5	1284861	rs7705526	0.2124	NO	0	0	0	0	0	0	0	0	0	0	0	0	7
rs10866498	5	1285047	rs7705526	0.3695	NO	0	0	0	0	0	0	0	0	0	0	0	0	7
rs7705526	5	1285859	rs7705526	1	NO	0	0	0	0	0	0	0	0	0	0	1	0	6
rs2736100	5	1286401	rs7705526	0.5103	NO	0	0	0	0	0	0	0	0	0	0	0	0	7
rs2736099	5	1287225	rs7705526	0.2134	NO	0	0	0	0	0	0	0	0	0	0	0	0	7
rs33951612	5	1292529-1292530	rs7705526	0.2225	NO	0	0	0	0	0	0	0	0	0	0	0	1	6
rs2853672	5	1292868	rs7705526	0.2225	NO	0	0	0	0	0	0	0	0	0	0	0	1	6
rs2735940	5	1296371	rs7705526	0.2173	NO	0	0	0	0	0	0	0	0	0	0	0	2	5
rs7773324	6	382559	rs9392504	0.2808	NO	0	0	0	0	0	0	1	0	0	0	0	0	6
rs10683357	6	384955-384956	rs9392504	0.2934	NO	0	0	0	0	0	0	0	0	0	0	0	0	7
rs7773997	6	384970	rs9392504	0.2912	NO	0	0	0	0	0	0	0	0	0	0	0	0	7
rs2671427	6	385735	rs9392504	0.3073	NO	0	0	0	0	0	0	0	0	0	0	0	0	7
rs2797304	6	386636	rs9392504	0.2874	NO	0	0	0	0	0	0	0	0	0	0	0	0	7
rs6935510	6	391623	rs9392504	0.3459	YES	7	7	0	0	0	0	0	0	0	0	0	0	0
rs3778607	6	403799	rs9392504	0.6487	YES	4	0	0	0	2	2	1	2	0	0	0	0	0
rs11242862	6	405452	rs9392504	0.2034	YES	1	0	0	0	1	0	1	5	0	0	0	0	0
rs2280118	6	405457	rs9392504	0.2034	YES	1	0	0	0	1	0	1	5	0	0	0	0	0
rs56116020	6	406552-406553	rs9392504	0.2365	NO	0	0	0	0	0	0	0	3	3	1	0	0	0
rs1131442	6	407656	rs9392504	0.4915	NO	0	0	0	0	0	0	1	4	2	0	0	0	0
rs1050976	6	408079	rs9392504	0.8612	YES	1	0	0	0	0	1	2	2	2	0	0	0	0
rs7768807	6	408246	rs9392504	0.3446	YES	2	0	0	0	0	2	1	2	2	0	0	0	0
rs9391997	6	409119	rs9392504	0.8612	YES	1	0	0	0	0	1	0	2	2	2	0	0	0
rs1050979	6	410417	rs9392504	0.8612	NO	0	0	0	0	0	0	0	2	3	2	0	0	0
rs9392502	6	410608	rs9392504	0.2205	NO	0	0	0	0	0	0	0	2	4	1	0	0	0
rs2316515	6	410848	rs9392504	0.5862	NO	0	0	0	0	0	0	0	2	3	2	0	0	0
rs872071	6	411064	rs9392504	0.8577	NO	0	0	0	0	0	0	0	2	3	2	0	0	0
rs7757906	6	412741	rs9392504	0.4236	NO	0	0	0	0	0	0	0	1	0	6	0	0	0
rs9392504	6	412802	rs9392504	1	NO	0	0	0	0	0	0	0	1	0	6	0	0	0
rs34069958	6	413536	rs9392504	0.2335	NO	0	0	0	0	0	0	0	0	0	6	0	0	1
rs4959853	6	413770	rs9392504	0.2154	NO	0	0	0	0	0	0	0	0	0	6	0	0	1
rs6938904	6	414679	rs9392504	0.2154	NO	0	0	0	0	0	0	0	0	0	1	6	0	0
rs6925397	6	414957	rs9392504	0.2154	NO	0	0	0	0	0	0	0	0	0	1	6	0	0
rs12176562	6	416359	rs9392504	0.2335	NO	0	0	0	0	0	0	0	0	0	0	3	0	4
rs12173947	6	416489	rs9392504	0.2335	NO	0	0	0	0	0	0	0	0	0	0	1	0	6
rs12174418	6	416710	rs9392504	0.2235	NO	0	0	0	0	0	0	0	0	0	0	1	0	6
rs6899498	6	417275	rs9392504	0.4324	NO	0	0	0	0	0	0	0	0	0	0	0	0	7
rs9378805	6	417727	rs9392504	0.8725	NO	0	0	0	0	0	0	0	0	0	0	0	0	7
rs9378807	6	418941	rs9392504	0.5983	NO	0	0	0	0	0	0	0	0	0	0	0	0	7
rs9378373	6	419548	rs9392504	0.6969	NO	0	0	0	0	0	0	0	0	0	0	0	0	7
rs2063736	6	420768	rs9392504	0.6969	NO	0	0	0	0	0	0	0	0	0	0	0	0	7
rs4246064	6	421196	rs9392504	0.6969	NO	0	0	0	0	0	0	0	0	0	0	1	0	6
rs9378808	6	421317	rs9392504	0.2008	NO	0	0	0	0	0	0	0	0	0	0	1	0	6
rs9378374	6	422408	rs9392504	0.3004	NO	0	0	0	0	0	0	2	0	0	0	0	0	5
rs9502061	6	424802	rs9392504	0.2678	NO	0	0	0	0	0	0	0	0	0	2	0	0	5
rs9405661	6	424915	rs9392504	0.4461	NO	0	0	0	0	0	0	0	0	0	2	0	0	5
rs6916402	6	425573	rs9392504	0.2454	NO	0	0	0	0	0	0	0	0	0	2	0	0	5
rs6917147	6	425914	rs9392504	0.2319	NO	0	0	0	0	0	0	0	0	0	2	0	0	5
rs6931017	6	425933	rs9392504	0.2079	NO	0	0	0	0	0	0	0	0	0	2	0	0	5
rs6930468	6	426268	rs9392504	0.2732	NO	0	0	0	0	0	0	0	0	0	2	0	0	5
rs9405665	6	427972	rs9392504	0.3905	NO	0	0	0	0	0	0	1	0	0	1	0	0	5
rs12528146	6	428416	rs9392504	0.3905	NO	0	0	0	0	0	0	6	0	0	0	0	0	1
rs12526822	6	428486	rs9392504	0.2197	NO	0	0	0	0	0	0	6	0	0	0	0	0	1
rs5873751	6	432505-432506	rs9392504	0.4011	NO	0	0	0	0	0	0	0	0	0	1	0	0	6
rs1567901	6	433061	rs9392504	0.4011	NO	0	0	0	0	0	0	0	0	0	1	0	0	6
rs1567900	6	433109	rs9392504	0.4011	NO	0	0	0	0	0	0	0	0	0	1	0	0	6
rs2048698	6	433962	rs9392504	0.3988	NO	0	0	0	0	0	0	0	0	0	1	0	0	6
rs7454545	6	434348	rs9392504	0.3964	YES	2	0	0	0	0	2	0	0	0	0	0	0	5
rs9328192	6	434364	rs9392504	0.4011	YES	2	0	0	0	0	2	0	0	0	0	0	0	5
rs4256472	6	434915	rs9392504	0.4018	YES	6	4	1	0	1	1	0	0	0	0	0	0	0
rs4263621	6	435471	rs9392504	0.3426	YES	1	0	0	0	0	1	4	0	0	1	0	0	1
rs9392525	6	435677	rs9392504	0.23	YES	1	0	0	0	0	1	3	0	0	1	0	0	2
rs9503757	6	438372	rs9392504	0.2834	NO	0	0	0	0	0	0	0	0	0	0	0	0	7
rs6939620	6	439183	rs9392504	0.2834	NO	0	0	0	0	0	0	0	0	0	0	0	0	7
rs4443541	6	440830	rs9392504	0.2775	NO	0	0	0	0	0	0	0	0	0	0	0	0	7
rs55683615	6	441043	rs9392504	0.3033	NO	0	0	0	0	0	0	0	0	0	0	0	0	7
rs7773690	6	442924	rs9392504	0.2796	NO	0	0	0	0	0	0	0	0	0	0	0	0	7
rs9405675	6	444600	rs9392504	0.2781	YES	1	0	0	0	0	1	3	0	0	0	0	0	3
rs9328205	6	446093	rs9392504	0.3012	YES	2	0	0	0	0	2	5	0	0	0	0	0	0
rs7740707	6	446540	rs9392504	0.2821	YES	1	0	0	0	1	0	6	0	0	0	0	0	0
rs72833971	6	449794	rs9392504	0.3278	YES	1	0	0	0	0	1	1	0	0	0	0	0	5
rs77612934	6	450033	rs9392504	0.3255	NO	0	0	0	0	0	0	0	0	0	0	0	0	7
rs143930794	6	450902	rs9392504	0.2455	NO	0	0	0	0	0	0	0	0	0	0	0	0	7
rs144691990	6	2942177	rs73718779	0.2323	YES	1	0	0	0	0	1	1	0	0	2	0	0	3
rs7763055	6	2951615	rs73718779	0.263	YES	2	0	0	0	0	2	2	0	0	2	0	0	1
rs12209811	6	2953262	rs73718779	0.2776	NO	0	0	0	0	0	0	0	0	0	4	0	0	3
rs2295767	6	2954323	rs73718779	0.2336	NO	0	0	0	0	0	0	0	0	0	4	0	0	3
rs10900931	6	2956209	rs73718779	0.4315	NO	0	0	0	0	0	0	0	0	1	2	0	0	4
rs10900932	6	2956466	rs73718779	0.4315	NO	0	0	0	0	0	0	0	0	1	2	0	0	4
rs3778253	6	2958314	rs73718779	0.4315	NO	0	0	0	0	0	0	1	0	1	1	0	1	3
rs9378350	6	2963136	rs73718779	0.2954	NO	0	0	0	0	0	0	0	0	0	1	0	0	6
rs6939693	6	2963672	rs73718779	0.9888	NO	0	0	0	0	0	0	0	0	0	1	0	0	6
rs55803839	6	2963822	rs73718779	0.9888	NO	0	0	0	0	0	0	0	0	0	1	0	0	6
rs12211218	6	2964127	rs73718779	0.9888	NO	0	0	0	0	0	0	0	0	0	1	0	0	6
rs150607545	6	2966170-2966171	rs73718779	1	NO	0	0	0	0	0	0	1	0	0	1	0	1	4
rs7775025	6	2966229	rs73718779	1	NO	0	0	0	0	0	0	1	0	0	1	0	1	4
rs73718779	6	2969044	rs73718779	1	NO	0	0	0	0	0	0	1	0	0	0	0	1	5
rs35524357	6	2969399-2969402	rs73718779	0.8626	NO	0	0	0	0	0	0	1	0	0	0	0	1	5
rs74555524	6	2970046	rs73718779	0.7062	YES	1	0	0	0	0	1	0	0	0	0	0	1	5
rs57652499	6	2970455	rs73718779	0.7062	YES	2	0	2	1	1	1	2	0	0	0	0	0	0
rs57825497	6	2972094	rs73718779	0.7062	YES	2	0	3	1	2	0	1	0	0	0	0	0	0
rs60555184	6	2972095	rs73718779	0.7062	YES	2	0	3	1	2	0	1	0	0	0	0	0	0
rs74413122	6	2972985	rs73718779	0.6847	NO	0	0	0	0	0	0	0	0	0	0	0	2	5
rs147494309	6	2973529	rs73718779	0.6847	NO	0	0	0	0	0	0	0	0	0	0	0	2	5
rs73718783	6	2973590	rs73718779	0.6847	NO	0	0	0	0	0	0	0	0	0	0	0	2	5
rs111876570	6	2973630-2973631	rs73718779	0.6847	NO	0	0	0	0	0	0	0	0	0	0	0	2	5
rs73718784	6	2973755	rs73718779	0.6847	NO	0	0	0	0	0	0	0	0	0	0	0	2	5
rs73718785	6	2973844	rs73718779	0.6847	NO	0	0	0	0	0	0	0	0	0	0	0	2	5
rs12526360	6	2973872	rs73718779	0.5571	NO	0	0	0	0	0	0	0	0	0	0	0	2	5
rs73718787	6	2974321	rs73718779	0.6847	NO	0	0	0	0	0	0	0	0	0	0	0	1	6
rs55776606	6	2987347	rs73718779	0.267	NO	0	0	0	0	0	0	0	0	0	0	0	0	7
rs77768281	6	2995902	rs73718779	0.2298	NO	0	0	0	0	0	0	0	0	0	0	0	0	7
rs7746724	6	2997841	rs73718779	0.2298	NO	0	0	0	0	0	0	0	0	0	0	0	0	7
rs28383592	6	2999844	rs73718779	0.2223	YES	7	7	0	0	0	0	0	0	0	0	0	0	0
rs56277039	6	3010513	rs73718779	0.2577	NO	0	0	0	0	0	0	0	0	6	0	0	0	1
rs3130008	6	33353889	rs210143	0.2094	NO	0	0	0	0	0	0	0	0	0	0	0	0	7
rs3130026	6	33476954	rs210143	0.2002	NO	0	0	0	0	0	0	0	0	0	0	0	0	7
rs3130023	6	33481085	rs210143	0.2002	NO	0	0	0	0	0	0	0	0	0	0	0	0	7
rs36003672	6	33490039	rs210143	0.2002	NO	0	0	0	0	0	0	0	0	0	0	0	0	7
rs210190	6	33496785	rs210143	0.2002	NO	0	0	0	0	0	0	0	0	0	0	0	0	7
rs210198	6	33541236	rs210143	0.3261	NO	0	0	0	0	0	0	0	0	0	0	0	0	7
rs210199	6	33541246	rs210143	0.265	NO	0	0	0	0	0	0	0	0	0	0	0	0	7
rs67358832	6	33543128-33543131	rs210143	0.2836	NO	0	0	0	0	0	0	0	0	0	0	0	0	7
rs169740	6	33545830	rs210143	0.2836	NO	0	0	0	0	0	0	0	0	0	0	0	0	7
rs68138249	6	33546166	rs210143	0.2485	NO	0	0	0	0	0	0	0	0	0	0	0	0	7
rs4713634	6	33546931	rs210143	0.2049	NO	0	0	0	0	0	0	0	0	0	0	0	0	7
rs210152	6	33547743	rs210143	0.4146	NO	0	0	0	0	0	0	0	0	0	0	0	0	7
rs210153	6	33548056	rs210143	0.2049	NO	0	0	0	0	0	0	2	0	0	0	0	0	5
rs210155	6	33549254	rs210143	0.2074	NO	0	0	0	0	0	0	0	0	0	0	0	0	7
rs210156	6	33549585	rs210143	0.2784	NO	0	0	0	0	0	0	0	0	0	0	0	0	7
rs210158	6	33551531	rs210143	0.2853	NO	0	0	0	0	0	0	0	0	0	0	0	0	7
rs210160	6	33551931	rs210143	0.2784	NO	0	0	0	0	0	0	0	0	0	0	0	0	7
rs407835	6	33554366	rs210143	0.2049	NO	0	0	0	0	0	0	0	0	0	0	0	0	7
rs210161	6	33555133	rs210143	0.2784	NO	0	0	0	0	0	0	0	0	0	0	0	0	7
rs370426565	6	33556710-33556731	rs210143	0.2107	NO	0	0	0	0	0	0	0	0	0	0	0	0	7
rs210170	6	33557903	rs210143	0.2818	NO	0	0	0	0	0	0	0	0	0	0	1	0	6
rs183300	6	33559174	rs210143	0.2749	NO	0	0	0	0	0	0	0	0	0	0	0	0	7
rs9380369	6	33563694	rs210143	0.2749	NO	0	0	0	0	0	0	0	0	0	0	0	0	7
rs210126	6	33564808	rs210143	0.2947	NO	0	0	0	0	0	0	0	0	0	0	0	0	7
rs210129	6	33565564	rs210143	0.4351	NO	0	0	0	0	0	0	0	0	0	0	0	0	7
rs210131	6	33567689	rs210143	0.2049	NO	0	0	0	0	0	0	0	0	0	4	0	0	3
rs210133	6	33569020	rs210143	0.2962	YES	3	0	0	0	0	3	2	0	0	1	0	0	1
rs169738	6	33569769	rs210143	0.4408	YES	3	0	0	0	0	3	2	0	0	1	0	0	1
rs210134	6	33572432	rs210143	0.8956	YES	4	0	0	0	0	4	1	2	0	0	0	0	0
rs511515	6	33573730	rs210143	0.9803	NO	0	0	0	0	0	0	0	4	1	2	0	0	0
rs513349	6	33573942	rs210143	0.2924	NO	0	0	0	0	0	0	0	4	1	2	0	0	0
rs210139	6	33575632	rs210143	0.2763	NO	0	0	0	0	0	0	0	1	4	2	0	0	0
rs210140	6	33576516	rs210143	0.2718	NO	0	0	0	0	0	0	0	1	2	4	0	0	0
rs210141	6	33579048	rs210143	0.2808	YES	6	2	1	0	4	0	0	0	0	0	0	0	0
rs210142	6	33579060	rs210143	1	YES	6	2	1	0	4	0	0	0	0	0	0	0	0
rs210143	6	33579153	rs210143	1	YES	6	2	1	0	4	0	0	0	0	0	0	0	0
rs210145	6	33579663	rs210143	0.2936	YES	6	3	1	0	3	0	0	0	0	0	0	0	0
rs3216621	6	33580313-33580314	rs210143	0.995	YES	5	3	1	0	1	1	1	0	0	0	0	0	0
rs210146	6	33581321	rs210143	0.296	NO	0	0	0	0	0	0	1	0	0	4	0	0	2
rs210148	6	33582248	rs210143	0.2631	NO	0	0	0	0	0	0	0	0	0	5	0	0	2
rs549888	6	33584425	rs210143	0.2447	YES	1	0	0	0	0	1	0	0	0	4	0	0	2
rs396746	6	33589268	rs210143	0.2606	NO	0	0	0	0	0	0	0	0	0	5	0	0	2
rs210165	6	33593956	rs210143	0.2075	NO	0	0	0	0	0	0	4	0	0	0	0	0	3
rs482786	6	33739822	rs210143	0.2028	NO	0	0	0	0	0	0	0	0	0	0	0	0	7
rs568901	6	33742261	rs210143	0.2028	NO	0	0	0	0	0	0	0	0	0	0	0	2	5
rs75776386	6	34497438	rs3800461	0.2666	NO	0	0	0	0	0	0	0	0	0	0	0	0	7
rs114032116	6	34500556	rs3800461	0.2666	NO	0	0	0	0	0	0	0	0	0	0	6	1	0
rs73405697	6	34502619	rs3800461	0.2502	NO	0	0	0	0	0	0	0	0	0	0	1	1	5
rs138805085	6	34504426	rs3800461	0.2666	NO	0	0	0	0	0	0	0	0	0	0	0	0	7
rs35429796	6	34506862	rs3800461	0.2666	NO	0	0	0	0	0	0	0	0	0	0	0	0	7
rs73407707	6	34508867	rs3800461	0.2666	NO	0	0	0	0	0	0	0	0	0	0	0	0	7
rs75152896	6	34510016	rs3800461	0.2666	NO	0	0	0	0	0	0	0	0	0	0	3	0	4
rs80254589	6	34510737	rs3800461	0.2666	NO	0	0	0	0	0	0	0	0	0	0	0	0	7
rs114672114	6	34512288	rs3800461	0.2502	NO	0	0	0	0	0	0	0	0	0	0	0	1	6
rs77579349	6	34512696	rs3800461	0.2623	NO	0	0	0	0	0	0	0	0	0	0	0	1	6
rs3800471	6	34513363	rs3800461	0.2318	NO	0	0	0	0	0	0	0	0	0	0	0	2	5
rs11753634	6	34514490	rs3800461	0.2715	NO	0	0	0	0	0	0	0	0	0	0	0	4	3
rs11758326	6	34514721	rs3800461	0.2623	NO	0	0	0	0	0	0	1	0	0	0	0	5	1
rs76458888	6	34515972	rs3800461	0.266	NO	0	0	0	0	0	0	0	0	0	0	0	5	2
rs79379247	6	34521739	rs3800461	0.3013	NO	0	0	0	0	0	0	0	0	0	0	0	0	7
rs41312309	6	34530551	rs3800461	0.3374	NO	0	0	0	0	0	0	0	0	0	0	0	0	7
rs6919434	6	34531146	rs3800461	0.3374	NO	0	0	0	0	0	0	0	0	0	0	0	0	7
rs11758420	6	34535502	rs3800461	0.2708	NO	0	0	0	0	0	0	0	0	0	0	0	0	7
rs11758426	6	34535561	rs3800461	0.2708	NO	0	0	0	0	0	0	0	0	0	0	0	0	7
rs11756280	6	34535662	rs3800461	0.2708	NO	0	0	0	0	0	0	0	0	0	0	0	0	7
rs11756281	6	34535669	rs3800461	0.2708	NO	0	0	0	0	0	0	0	0	0	0	0	0	7
rs11758471	6	34535740	rs3800461	0.2708	NO	0	0	0	0	0	0	0	0	0	0	0	0	7
rs77587944	6	34535867	rs3800461	0.2748	NO	0	0	0	0	0	0	0	0	0	0	0	0	7
rs78871484	6	34535900	rs3800461	0.2748	NO	0	0	0	0	0	0	0	0	0	0	0	0	7
rs78121911	6	34535962	rs3800461	0.3012	NO	0	0	0	0	0	0	0	0	0	0	0	0	7
rs76990047	6	34536265	rs3800461	0.3374	NO	0	0	0	0	0	0	0	0	0	0	0	0	7
rs76452512	6	34536611	rs3800461	0.2748	NO	0	0	0	0	0	0	0	0	0	0	0	0	7
rs77186075	6	34536701	rs3800461	0.2748	NO	0	0	0	0	0	0	0	0	0	0	0	0	7
rs11754548	6	34536990	rs3800461	0.2748	NO	0	0	0	0	0	0	0	0	0	0	0	0	7
rs7754038	6	34537417	rs3800461	0.263	NO	0	0	0	0	0	0	0	0	0	0	0	0	7
rs60385456	6	34538620	rs3800461	0.2406	NO	0	0	0	0	0	0	0	0	0	0	0	0	7
rs11758529	6	34543061	rs3800461	0.3374	NO	0	0	0	0	0	0	0	0	0	0	0	0	7
rs3798550	6	34549452	rs3800461	0.2812	NO	0	0	0	0	0	0	0	0	0	0	0	1	6
rs3798548	6	34549651	rs3800461	0.2771	NO	0	0	0	0	0	0	0	0	0	0	0	2	5
rs9469801	6	34557596	rs3800461	0.2541	NO	0	0	0	0	0	0	0	0	0	0	0	2	5
rs2814982	6	34578783	rs3800461	0.5647	NO	0	0	0	0	0	0	0	0	0	1	0	0	6
rs2744939	6	34580429	rs3800461	0.7639	NO	0	0	0	0	0	0	0	0	0	2	0	0	5
rs2814985	6	34580519	rs3800461	0.7639	NO	0	0	0	0	0	0	0	0	0	2	0	0	5
rs412392	6	34581922	rs3800461	0.2152	NO	0	0	0	0	0	0	0	0	2	1	0	0	4
rs1201874	6	34582033	rs3800461	0.2162	NO	0	0	0	0	0	0	0	0	2	1	0	0	4
rs1201873	6	34582880	rs3800461	0.2143	NO	0	0	0	0	0	0	1	0	2	3	0	0	1
rs188190	6	34583309	rs3800461	0.2162	NO	0	0	0	0	0	0	0	0	3	3	0	0	1
rs205286	6	34583557	rs3800461	0.2143	NO	0	0	0	0	0	0	1	0	3	3	0	0	0
rs2744938	6	34584333	rs3800461	0.7061	NO	0	0	0	0	0	0	0	0	3	4	0	0	0
rs2814943	6	34584959	rs3800461	0.7639	NO	0	0	0	0	0	0	0	0	4	3	0	0	0
rs2814944	6	34585020	rs3800461	0.6942	NO	0	0	0	0	0	0	0	0	4	3	0	0	0
rs2744937	6	34589469	rs3800461	0.7639	NO	0	0	0	0	0	0	0	0	5	2	0	0	0
rs74929281	6	34591820	rs3800461	0.2594	YES	2	0	0	0	0	2	5	0	0	0	0	0	0
rs2744977	6	34595283	rs3800461	0.7639	YES	1	0	0	0	0	1	1	1	2	2	0	0	0
rs205262	6	34595387	rs3800461	0.2848	YES	1	0	0	0	0	1	1	1	2	2	0	0	0
rs205259	6	34596289	rs3800461	0.2143	YES	1	0	0	0	0	1	1	1	2	2	0	0	0
rs205258	6	34596466	rs3800461	0.2162	YES	1	0	0	0	0	1	1	1	2	2	0	0	0
rs2814972	6	34599198	rs3800461	0.2162	NO	0	0	0	0	0	0	0	1	2	4	0	0	0
rs2262245	6	34599917	rs3800461	0.2251	NO	0	0	0	0	0	0	0	0	4	3	0	0	0
rs138154425	6	34601477	rs3800461	0.4448	NO	0	0	0	0	0	0	1	0	4	2	0	0	0
rs2814973	6	34601943	rs3800461	0.7571	NO	0	0	0	0	0	0	0	0	4	3	0	0	0
rs2235569	6	34602293	rs3800461	0.2115	NO	0	0	0	0	0	0	0	0	4	3	0	0	0
rs2235568	6	34602317	rs3800461	0.2115	NO	0	0	0	0	0	0	0	0	4	3	0	0	0
rs2092344	6	34603145	rs3800461	0.7639	NO	0	0	0	0	0	0	0	2	4	1	0	0	0
rs2103646	6	34603418	rs3800461	0.2115	NO	0	0	0	0	0	0	0	2	4	1	0	0	0
rs2814974	6	34604251	rs3800461	0.2115	NO	0	0	0	0	0	0	0	1	5	1	0	0	0
rs2814975	6	34605436	rs3800461	0.2115	NO	0	0	0	0	0	0	0	0	3	4	0	0	0
rs57434246	6	34607650	rs3800461	0.2115	NO	0	0	0	0	0	0	0	0	3	4	0	0	0
rs2814976	6	34608460	rs3800461	0.2115	NO	0	0	0	0	0	0	0	0	4	3	0	0	0
rs2814977	6	34608656	rs3800461	0.7639	NO	0	0	0	0	0	0	0	0	4	3	0	0	0
rs11754773	6	34609480	rs3800461	0.7721	NO	0	0	0	0	0	0	0	1	0	6	0	0	0
rs2744975	6	34609974	rs3800461	0.459	YES	1	0	0	0	0	1	1	1	0	4	0	0	0
rs2814978	6	34609999	rs3800461	0.2162	YES	1	0	0	0	0	1	1	1	0	4	0	0	0
rs2814979	6	34610648	rs3800461	0.2162	NO	0	0	0	0	0	0	0	1	1	5	0	0	0
rs2744974	6	34611654	rs3800461	0.2172	NO	0	0	0	0	0	0	0	1	2	4	0	0	0
rs2744973	6	34612444	rs3800461	0.2345	NO	0	0	0	0	0	0	0	0	3	4	0	0	0
rs11752260	6	34612974	rs3800461	0.7639	NO	0	0	0	0	0	0	0	0	2	5	0	0	0
rs2814981	6	34613278	rs3800461	0.2162	NO	0	0	0	0	0	0	0	0	3	4	0	0	0
rs2744971	6	34613859	rs3800461	0.7639	NO	0	0	0	0	0	0	0	0	3	4	0	0	0
rs2744970	6	34614160	rs3800461	0.459	NO	0	0	0	0	0	0	0	0	3	4	0	0	0
rs2744968	6	34617174	rs3800461	0.459	NO	0	0	0	0	0	0	0	1	3	3	0	0	0
rs2744967	6	34617567	rs3800461	0.4366	NO	0	0	0	0	0	0	1	1	4	1	0	0	0
rs2744966	6	34618154	rs3800461	0.459	NO	0	0	0	0	0	0	1	1	3	2	0	0	0
rs2744965	6	34621855	rs3800461	0.7779	NO	0	0	0	0	0	0	0	0	1	6	0	0	0
rs2814983	6	34623430	rs3800461	0.7639	NO	0	0	0	0	0	0	0	0	1	6	0	0	0
rs2744964	6	34623543	rs3800461	0.7639	NO	0	0	0	0	0	0	0	0	1	6	0	0	0
rs6907508	6	34624313	rs3800461	0.9782	NO	0	0	0	0	0	0	0	1	1	5	0	0	0
rs2744963	6	34624954	rs3800461	0.4649	NO	0	0	0	0	0	0	0	1	1	5	0	0	0
rs2744962	6	34626663	rs3800461	0.459	NO	0	0	0	0	0	0	0	0	2	5	0	0	0
rs2814984	6	34629736	rs3800461	0.2152	NO	0	0	0	0	0	0	0	0	2	5	0	0	0
rs11427721	6	34631961-34631962	rs3800461	0.2172	NO	0	0	0	0	0	0	0	0	1	6	0	0	0
rs10718642	6	34632683	rs3800461	0.2162	NO	0	0	0	0	0	0	0	0	1	6	0	0	0
rs4618513	6	34634048	rs3800461	0.4679	NO	0	0	0	0	0	0	0	0	1	6	0	0	0
rs149868248	6	34634885-34634886	rs3800461	0.7709	NO	0	0	0	0	0	0	0	0	4	3	0	0	0
rs2814986	6	34634908	rs3800461	0.7709	NO	0	0	0	0	0	0	0	0	4	3	0	0	0
rs10657260	6	34635070-34635071	rs3800461	0.2172	NO	0	0	0	0	0	0	0	0	4	3	0	0	0
rs2492862	6	34635526	rs3800461	0.4679	NO	0	0	0	0	0	0	0	0	3	4	0	0	0
rs6923682	6	34635569	rs3800461	0.3811	NO	0	0	0	0	0	0	0	0	3	4	0	0	0
rs59366096	6	34635573	rs3800461	0.635	NO	0	0	0	0	0	0	0	0	3	4	0	0	0
rs2492863	6	34635869	rs3800461	0.7709	NO	0	0	0	0	0	0	0	0	5	2	0	0	0
rs76967117	6	34635914	rs3800461	1	NO	0	0	0	0	0	0	0	0	5	2	0	0	0
rs148629808	6	34636416-34636417	rs3800461	0.7308	NO	0	0	0	0	0	0	1	1	3	2	0	0	0
rs2814987	6	34637368	rs3800461	0.2116	NO	0	0	0	0	0	0	1	1	1	4	0	0	0
rs2814988	6	34640703	rs3800461	0.2172	NO	0	0	0	0	0	0	0	0	3	4	0	0	0
rs2814989	6	34640863	rs3800461	0.4649	NO	0	0	0	0	0	0	0	0	3	4	0	0	0
rs60917185	6	34643223	rs3800461	0.4679	NO	0	0	0	0	0	0	0	0	3	4	0	0	0
rs9469835	6	34643224	rs3800461	0.2152	NO	0	0	0	0	0	0	0	0	3	4	0	0	0
rs2814990	6	34644602	rs3800461	0.4594	NO	0	0	0	0	0	0	0	1	4	2	0	0	0
rs34094891	6	34647045-34647046	rs3800461	0.2181	NO	0	0	0	0	0	0	1	0	3	3	0	0	0
rs2814991	6	34647666	rs3800461	0.2191	NO	0	0	0	0	0	0	1	0	3	3	0	0	0
rs3800461	6	34648545	rs3800461	1	NO	0	0	0	0	0	0	0	1	3	3	0	0	0
rs2744959	6	34648877	rs3800461	0.2181	NO	0	0	0	0	0	0	0	1	3	3	0	0	0
rs2814992	6	34649367	rs3800461	0.2181	NO	0	0	0	0	0	0	0	0	3	4	0	0	0
rs111613200	6	34650093	rs3800461	0.7603	NO	0	0	0	0	0	0	0	1	2	4	0	0	0
rs2744957	6	34650739	rs3800461	0.2126	NO	0	0	0	0	0	0	0	0	2	5	0	0	0
rs2814993	6	34651116	rs3800461	0.7603	NO	0	0	0	0	0	0	1	3	1	2	0	0	0
rs2744956	6	34651160	rs3800461	0.7744	NO	0	0	0	0	0	0	1	3	1	2	0	0	0
rs2744955	6	34651181	rs3800461	0.7603	NO	0	0	0	0	0	0	1	3	1	2	0	0	0
rs2814994	6	34652376	rs3800461	0.7744	NO	0	0	0	0	0	0	1	2	1	3	0	0	0
rs2814995	6	34653394	rs3800461	0.2181	NO	0	0	0	0	0	0	0	2	3	2	0	0	0
rs2814996	6	34653537	rs3800461	0.7603	NO	0	0	0	0	0	0	0	2	3	2	0	0	0
rs2744954	6	34653693	rs3800461	0.7709	NO	0	0	0	0	0	0	0	2	3	2	0	0	0
rs145294670	6	34654785	rs3800461	0.9889	YES	1	0	0	0	0	1	1	3	1	1	0	0	0
rs2252551	6	34654899	rs3800461	0.4594	YES	2	0	0	0	0	2	1	2	0	2	0	0	0
rs2814997	6	34655214	rs3800461	0.4565	YES	5	0	0	0	0	5	2	0	0	0	0	0	0
rs112540634	6	34656128	rs3800461	0.789	YES	7	0	0	0	4	3	0	0	0	0	0	0	0
rs2814998	6	34657434	rs3800461	0.4594	YES	6	0	1	0	5	1	0	0	0	0	0	0	0
rs2744952	6	34659660	rs3800461	0.4594	YES	2	0	0	0	0	2	1	1	0	3	0	0	0
rs2744949	6	34666085	rs3800461	0.2191	YES	5	0	0	0	0	5	2	0	0	0	0	0	0
rs2815000	6	34666486	rs3800461	0.4679	YES	5	0	0	0	0	5	2	0	0	0	0	0	0
rs2815001	6	34666576	rs3800461	0.2191	YES	5	0	0	0	0	5	2	0	0	0	0	0	0
rs2744948	6	34667176	rs3800461	0.4679	YES	5	0	0	0	0	5	2	0	0	0	0	0	0
rs2815003	6	34668032	rs3800461	0.4679	YES	3	0	0	0	0	3	2	0	0	2	0	0	0
rs2815004	6	34668491	rs3800461	0.2191	YES	3	0	0	0	0	3	2	0	0	2	0	0	0
rs2815005	6	34671070	rs3800461	0.7709	YES	5	0	0	0	0	5	1	1	0	0	0	0	0
rs2395598	6	34672909	rs3800461	0.2181	YES	7	0	0	0	4	3	0	0	0	0	0	0	0
rs2395599	6	34673638	rs3800461	0.2181	YES	7	0	0	0	3	4	0	0	0	0	0	0	0
rs2744943	6	34675402	rs3800461	0.2181	YES	6	0	0	0	2	4	1	0	0	0	0	0	0
rs2744942	6	34675975	rs3800461	0.7709	YES	5	0	0	0	0	5	1	1	0	0	0	0	0
rs6937784	6	34676499	rs3800461	0.2191	YES	4	0	0	0	0	4	1	1	0	1	0	0	0
rs369659307	6	34676998-34677000	rs3800461	0.2221	YES	2	0	0	0	0	2	1	1	0	3	0	0	0
rs2492859	6	34677489	rs3800461	0.7709	YES	2	0	0	0	0	2	2	1	0	2	0	0	0
rs2064253	6	34677545	rs3800461	0.4679	YES	2	0	0	0	0	2	2	1	0	2	0	0	0
rs2744941	6	34679140	rs3800461	0.2181	YES	1	0	0	0	0	1	3	0	1	2	0	0	0
rs2814945	6	34680201	rs3800461	0.2181	YES	6	0	0	0	0	6	1	0	0	0	0	0	0
rs2814946	6	34683403	rs3800461	0.2181	NO	0	0	0	0	0	0	4	0	0	3	0	0	0
rs2814947	6	34685491	rs3800461	0.2181	YES	2	0	0	0	0	2	2	2	0	0	0	0	1
rs2814948	6	34685636	rs3800461	0.7709	YES	2	0	0	0	0	2	1	1	0	2	0	0	1
rs56930444	6	34686767	rs3800461	0.7709	NO	0	0	0	0	0	0	0	0	1	5	0	0	1
rs2744961	6	34687223	rs3800461	0.2007	NO	0	0	0	0	0	0	1	1	1	3	0	0	1
rs2744953	6	34688685	rs3800461	0.4649	NO	0	0	0	0	0	0	1	3	2	1	0	0	0
rs2814949	6	34688945	rs3800461	0.2007	YES	1	0	0	0	0	1	1	2	2	1	0	0	0
rs2744947	6	34690032	rs3800461	0.7709	YES	2	0	0	0	0	2	3	0	0	2	0	0	0
rs2744944	6	34690303	rs3800461	0.2007	YES	1	0	0	0	0	1	4	0	0	2	0	0	0
rs2814950	6	34690586	rs3800461	0.4679	YES	1	0	0	0	0	1	4	0	0	2	0	0	0
rs59136961	6	34690788-34690789	rs3800461	0.7245	YES	2	0	0	0	0	2	3	0	0	2	0	0	0
rs2744972	6	34691277	rs3800461	0.7709	YES	2	0	0	0	0	2	3	0	0	2	0	0	0
rs7771778	6	34692547	rs3800461	0.2181	YES	2	0	0	0	0	2	4	1	0	0	0	0	0
rs71810129	6	34693668	rs3800461	0.2738	YES	3	0	0	0	0	3	3	1	0	0	0	0	0
rs9368828	6	34693672	rs3800461	0.2181	YES	3	0	0	0	0	3	3	1	0	0	0	0	0
rs3800457	6	34695821	rs3800461	0.7709	YES	6	3	1	0	3	0	0	0	0	0	0	0	0
rs3800456	6	34696430	rs3800461	0.4679	YES	7	7	0	0	0	0	0	0	0	0	0	0	0
rs7742652	6	34699298	rs3800461	0.2181	NO	0	0	0	0	0	0	0	0	0	0	0	0	7
rs9368829	6	34700665	rs3800461	0.4679	NO	0	0	0	0	0	0	0	0	0	0	0	0	7
rs9368830	6	34700858	rs3800461	0.2172	NO	0	0	0	0	0	0	0	0	0	0	0	0	7
rs9380451	6	34700917	rs3800461	0.4679	NO	0	0	0	0	0	0	0	0	0	0	0	0	7
rs9380454	6	34701607	rs3800461	0.2181	NO	0	0	0	0	0	0	0	0	0	0	0	0	7
rs7759128	6	34702618	rs3800461	0.2181	NO	0	0	0	0	0	0	0	0	0	0	0	0	7
rs7741398	6	34702846	rs3800461	0.2181	NO	0	0	0	0	0	0	0	0	0	0	0	0	7
rs7763987	6	34703198	rs3800461	0.2181	NO	0	0	0	0	0	0	0	0	0	0	0	0	7
rs9296126	6	34704865	rs3800461	0.4679	NO	0	0	0	0	0	0	0	0	0	0	0	0	7
rs9348950	6	34705901	rs3800461	0.2181	NO	0	0	0	0	0	0	0	0	0	0	0	0	7
rs9357181	6	34706056	rs3800461	0.2181	NO	0	0	0	0	0	0	0	0	0	0	0	0	7
rs7752237	6	34706539	rs3800461	0.4679	NO	0	0	0	0	0	0	0	0	0	0	0	0	7
rs4713823	6	34708353	rs3800461	0.4649	NO	0	0	0	0	0	0	0	0	0	0	0	0	7
rs4711399	6	34708460	rs3800461	0.4393	NO	0	0	0	0	0	0	0	0	0	0	0	0	7
rs6457785	6	34709049	rs3800461	0.4393	NO	0	0	0	0	0	0	0	0	0	0	0	0	7
rs6932930	6	34709326	rs3800461	0.4421	NO	0	0	0	0	0	0	0	0	0	0	0	0	7
rs139861853	6	34711661-34711669	rs3800461	0.2172	NO	0	0	0	0	0	0	0	0	0	0	0	0	7
rs9368832	6	34711810	rs3800461	0.2172	NO	0	0	0	0	0	0	0	0	0	0	0	0	7
rs9366862	6	34712158	rs3800461	0.2172	NO	0	0	0	0	0	0	0	0	0	0	0	0	7
rs4713824	6	34712793	rs3800461	0.7639	NO	0	0	0	0	0	0	0	0	0	0	0	0	7
rs12201281	6	34713314	rs3800461	0.2172	NO	0	0	0	0	0	0	0	0	0	0	0	0	7
rs7751664	6	34713411	rs3800461	0.4421	NO	0	0	0	0	0	0	0	0	0	0	0	0	7
rs7772600	6	34714034	rs3800461	0.4649	NO	0	0	0	0	0	0	0	0	0	0	0	0	7
rs6938239	6	34715858	rs3800461	0.7639	NO	0	0	0	0	0	0	0	0	0	0	0	0	7
rs9366863	6	34721169	rs3800461	0.2172	NO	0	0	0	0	0	0	0	0	0	0	0	0	7
rs6930421	6	34721349	rs3800461	0.7465	NO	0	0	0	0	0	0	0	0	0	0	0	0	7
rs10947521	6	34721600	rs3800461	0.2172	NO	0	0	0	0	0	0	0	0	0	0	0	0	7
rs4443503	6	34722162	rs3800461	0.462	NO	0	0	0	0	0	0	0	0	0	0	0	0	7
rs9380455	6	34723001	rs3800461	0.2162	NO	0	0	0	0	0	0	0	0	0	0	0	0	7
rs9380456	6	34723024	rs3800461	0.2799	NO	0	0	0	0	0	0	0	0	0	0	0	0	7
rs7739335	6	34723947	rs3800461	0.4393	NO	0	0	0	0	0	0	0	0	0	0	0	0	7
rs11455465	6	34724697-34724698	rs3800461	0.7121	NO	0	0	0	0	0	0	0	0	0	0	0	0	7
rs6906500	6	34724808	rs3800461	0.4393	NO	0	0	0	0	0	0	0	0	0	0	0	0	7
rs6929567	6	34724958	rs3800461	0.2172	NO	0	0	0	0	0	0	0	0	0	0	0	0	7
rs35486095	6	34725283-34725284	rs3800461	0.2162	NO	0	0	0	0	0	0	0	0	0	0	0	0	7
rs10807141	6	34725334	rs3800461	0.2172	NO	0	0	0	0	0	0	0	0	0	0	0	0	7
rs10738078	6	34726140	rs3800461	0.2172	NO	0	0	0	0	0	0	0	0	0	0	1	0	6
rs7763832	6	34726183	rs3800461	0.4448	NO	0	0	0	0	0	0	0	0	0	0	1	0	6
rs4513788	6	34727002	rs3800461	0.2172	NO	0	0	0	0	0	0	0	0	0	0	0	0	7
rs2814951	6	34727304	rs3800461	0.2172	NO	0	0	0	0	0	0	0	0	0	0	0	0	7
rs7758082	6	34728923	rs3800461	0.2172	NO	0	0	0	0	0	0	0	0	0	0	0	0	7
rs13206387	6	34729015	rs3800461	0.2172	NO	0	0	0	0	0	0	0	0	0	0	0	0	7
rs114543162	6	34729016	rs3800461	0.4393	NO	0	0	0	0	0	0	0	0	0	0	0	0	7
rs2764209	6	34729337	rs3800461	0.3712	NO	0	0	0	0	0	0	0	0	0	0	0	0	7
rs2814952	6	34729602	rs3800461	0.2172	NO	0	0	0	0	0	0	0	0	0	0	0	0	7
rs2814953	6	34729990	rs3800461	0.2162	NO	0	0	0	0	0	0	0	0	0	0	0	0	7
rs2814954	6	34730369	rs3800461	0.4393	NO	0	0	0	0	0	0	0	0	0	0	0	0	7
rs2814955	6	34731193	rs3800461	0.2162	NO	0	0	0	0	0	0	0	0	0	0	0	0	7
rs2764210	6	34731272	rs3800461	0.2162	NO	0	0	0	0	0	0	0	0	0	0	0	0	7
rs2814956	6	34731332	rs3800461	0.2162	NO	0	0	0	0	0	0	0	0	0	0	0	0	7
rs113344808	6	34734204-34734205	rs3800461	0.2162	NO	0	0	0	0	0	0	0	0	0	0	0	0	7
rs2814957	6	34734912	rs3800461	0.2162	NO	0	0	0	0	0	0	0	0	0	0	0	0	7
rs2814958	6	34735181	rs3800461	0.2162	NO	0	0	0	0	0	0	0	0	0	0	0	0	7
rs2477507	6	34735822	rs3800461	0.2162	NO	0	0	0	0	0	0	0	0	0	0	0	0	7
rs2477508	6	34735918	rs3800461	0.2162	NO	0	0	0	0	0	0	0	0	0	0	0	0	7
rs2764211	6	34736836	rs3800461	0.2162	NO	0	0	0	0	0	0	0	0	0	0	0	0	7
rs2764197	6	34737278	rs3800461	0.2162	NO	0	0	0	0	0	0	0	0	0	0	0	0	7
rs2492860	6	34737753	rs3800461	0.2162	NO	0	0	0	0	0	0	0	0	0	0	0	0	7
rs2814959	6	34738170	rs3800461	0.2162	NO	0	0	0	0	0	0	0	0	0	0	0	0	7
rs2764198	6	34738351	rs3800461	0.2162	NO	0	0	0	0	0	0	0	0	0	0	0	0	7
rs2814960	6	34738424	rs3800461	0.6827	NO	0	0	0	0	0	0	0	0	0	0	0	0	7
rs6940215	6	34738581	rs3800461	0.2444	NO	0	0	0	0	0	0	0	0	0	0	0	0	7
rs2814961	6	34739174	rs3800461	0.2162	NO	0	0	0	0	0	0	0	0	0	0	0	0	7
rs2764199	6	34739205	rs3800461	0.4339	NO	0	0	0	0	0	0	0	0	0	0	0	0	7
rs2814962	6	34740084	rs3800461	0.6827	NO	0	0	0	0	0	0	0	0	0	0	0	0	7
rs59474093	6	34740109	rs3800461	0.4366	NO	0	0	0	0	0	0	0	0	0	0	0	0	7
rs34884826	6	34740434-34740435	rs3800461	0.2162	NO	0	0	0	0	0	0	0	0	0	0	0	0	7
rs2764200	6	34740998	rs3800461	0.4366	NO	0	0	0	0	0	0	0	0	0	0	0	0	7
rs2764201	6	34741073	rs3800461	0.2162	NO	0	0	0	0	0	0	0	0	0	0	0	0	7
rs2764202	6	34741119	rs3800461	0.4366	NO	0	0	0	0	0	0	0	0	0	0	0	0	7
rs2764203	6	34741124	rs3800461	0.7245	NO	0	0	0	0	0	0	0	0	0	0	0	0	7
rs2814963	6	34741131	rs3800461	0.2162	NO	0	0	0	0	0	0	0	0	0	0	0	0	7
rs35542014	6	34742019-34742020	rs3800461	0.2162	NO	0	0	0	0	0	0	0	0	0	0	0	0	7
rs9462006	6	34742550	rs3800461	0.2162	NO	0	0	0	0	0	0	0	0	0	0	0	0	7
rs2492861	6	34743157	rs3800461	0.2162	NO	0	0	0	0	0	0	0	0	0	0	0	0	7
rs2764204	6	34743690	rs3800461	0.7245	NO	0	0	0	0	0	0	0	0	0	0	0	0	7
rs34404516	6	34743814	rs3800461	0.2162	NO	0	0	0	0	0	0	0	0	0	0	0	0	7
rs2814965	6	34744169	rs3800461	0.4421	NO	0	0	0	0	0	0	0	0	0	0	0	0	7
rs2764205	6	34744233	rs3800461	0.7245	NO	0	0	0	0	0	0	0	0	0	0	0	0	7
rs2814966	6	34744455	rs3800461	0.2107	NO	0	0	0	0	0	0	0	0	0	0	0	0	7
rs2814967	6	34745061	rs3800461	0.2181	NO	0	0	0	0	0	0	0	0	0	0	0	0	7
rs2764206	6	34745123	rs3800461	0.2162	NO	0	0	0	0	0	0	0	0	0	0	0	0	7
rs2764207	6	34745221	rs3800461	0.2181	NO	0	0	0	0	0	0	0	0	0	0	0	0	7
rs2814968	6	34745361	rs3800461	0.2181	NO	0	0	0	0	0	0	0	0	0	0	0	0	7
rs2814969	6	34745622	rs3800461	0.2162	NO	0	0	0	0	0	0	0	0	0	0	0	0	7
rs2814970	6	34745723	rs3800461	0.2162	NO	0	0	0	0	0	0	0	0	0	0	0	0	7
rs2814971	6	34746432	rs3800461	0.2162	NO	0	0	0	0	0	0	0	0	0	0	0	0	7
rs2764208	6	34746545	rs3800461	0.2181	NO	0	0	0	0	0	0	0	0	0	0	0	0	7
rs7755982	6	34747520	rs3800461	0.2181	NO	0	0	0	0	0	0	0	0	0	0	0	0	7
rs9462007	6	34747564	rs3800461	0.7245	NO	0	0	0	0	0	0	0	0	0	0	0	0	7
rs7756009	6	34747618	rs3800461	0.2181	NO	0	0	0	0	0	0	0	0	0	0	0	0	7
rs912716	6	34747984	rs3800461	0.2162	NO	0	0	0	0	0	0	0	0	0	0	0	0	7
rs3734268	6	34748251	rs3800461	0.2181	NO	0	0	0	0	0	0	0	0	0	0	0	0	7
rs9462009	6	34748553	rs3800461	0.2162	NO	0	0	0	0	0	0	0	0	0	0	0	0	7
rs9462010	6	34748828	rs3800461	0.2181	NO	0	0	0	0	0	0	0	0	0	0	0	0	7
rs112320767	6	34749110	rs3800461	0.6607	NO	0	0	0	0	0	0	0	0	0	0	0	0	7
rs9462011	6	34749208	rs3800461	0.2181	NO	0	0	0	0	0	0	0	0	0	0	0	0	7
rs35839188	6	34749306	rs3800461	0.2126	NO	0	0	0	0	0	0	0	0	0	0	0	0	7
rs9469856	6	34749308	rs3800461	0.2126	NO	0	0	0	0	0	0	0	0	0	0	0	0	7
rs6911549	6	34749696	rs3800461	0.6827	NO	0	0	0	0	0	0	0	0	0	0	0	0	7
rs61431557	6	34749801	rs3800461	0.7851	NO	0	0	0	0	0	0	0	0	0	0	0	0	7
rs59162539	6	34750006	rs3800461	0.2152	NO	0	0	0	0	0	0	0	0	0	0	0	0	7
rs9462012	6	34751397	rs3800461	0.6827	NO	0	0	0	0	0	0	1	0	0	0	0	0	6
rs9296127	6	34751851	rs3800461	0.2191	NO	0	0	0	0	0	0	3	0	0	0	0	0	4
rs9469857	6	34752016	rs3800461	0.2181	NO	0	0	0	0	0	0	6	0	0	0	0	0	1
rs9469858	6	34752434	rs3800461	0.2181	YES	3	2	1	0	1	0	3	0	0	0	0	0	0
rs6906606	6	34752540	rs3800461	0.2181	YES	3	2	1	0	1	0	3	0	0	0	0	0	0
rs34199419	6	34752545	rs3800461	0.2126	YES	3	2	1	0	1	0	3	0	0	0	0	0	0
rs6929470	6	34752547	rs3800461	0.2126	YES	3	2	1	0	1	0	3	0	0	0	0	0	0
rs6907244	6	34752634	rs3800461	0.2181	YES	3	2	0	0	0	1	4	0	0	0	0	0	0
rs6457787	6	34753264	rs3800461	0.2181	YES	2	0	0	0	0	2	3	0	0	2	0	0	0
rs6457788	6	34753290	rs3800461	0.2181	YES	2	0	0	0	0	2	3	0	0	2	0	0	0
rs6457789	6	34753351	rs3800461	0.2181	YES	2	0	0	0	0	2	3	0	0	2	0	0	0
rs7755822	6	34754505	rs3800461	0.6827	YES	1	0	0	0	0	1	1	0	0	4	0	0	1
rs7755926	6	34754797	rs3800461	0.2162	YES	1	0	0	0	0	1	0	0	0	5	0	0	1
rs7756405	6	34754882	rs3800461	0.2191	YES	2	0	0	0	0	2	0	0	0	4	0	0	1
rs9469859	6	34755125	rs3800461	0.2162	YES	2	0	0	0	0	2	0	0	0	4	0	0	1
rs9469860	6	34757038	rs3800461	0.7183	YES	7	7	0	0	0	0	0	0	0	0	0	0	0
rs9469861	6	34758359	rs3800461	0.2181	YES	4	0	0	0	2	2	2	0	0	1	0	0	0
rs13198620	6	34758584	rs3800461	0.2181	YES	2	0	0	0	0	2	2	1	0	2	0	0	0
rs7341253	6	34759061	rs3800461	0.2181	NO	0	0	0	0	0	0	0	0	1	6	0	0	0
rs7341267	6	34759254	rs3800461	0.2162	NO	0	0	0	0	0	0	0	1	1	5	0	0	0
rs59142559	6	34759410	rs3800461	0.6827	NO	0	0	0	0	0	0	1	1	2	3	0	0	0
rs75398113	6	34760294	rs3800461	0.7399	NO	0	0	0	0	0	0	0	1	2	4	0	0	0
rs7759227	6	34760453	rs3800461	0.2162	NO	0	0	0	0	0	0	0	1	2	4	0	0	0
rs9462014	6	34760476	rs3800461	0.6827	NO	0	0	0	0	0	0	0	1	2	4	0	0	0
rs112826162	6	34760958	rs3800461	0.6827	NO	0	0	0	0	0	0	0	0	3	4	0	0	0
rs114863007	6	34761381	rs3800461	0.7399	NO	0	0	0	0	0	0	0	0	4	3	0	0	0
rs7341329	6	34761385	rs3800461	0.2162	NO	0	0	0	0	0	0	0	0	4	3	0	0	0
rs9469862	6	34762071	rs3800461	0.2191	NO	0	0	0	0	0	0	0	0	4	3	0	0	0
rs11965761	6	34763448	rs3800461	0.2181	NO	0	0	0	0	0	0	0	0	5	2	0	0	0
rs148024643	6	34763872	rs3800461	0.2919	NO	0	0	0	0	0	0	0	0	3	4	0	0	0
rs137931729	6	34763909	rs3800461	0.2181	NO	0	0	0	0	0	0	0	0	3	4	0	0	0
rs7762644	6	34764368	rs3800461	0.2126	NO	0	0	0	0	0	0	0	0	3	4	0	0	0
rs28675115	6	34764737	rs3800461	0.2181	NO	0	0	0	0	0	0	0	0	4	3	0	0	0
rs7739766	6	34765585	rs3800461	0.2181	NO	0	0	0	0	0	0	0	0	5	2	0	0	0
rs7763224	6	34766462	rs3800461	0.2181	NO	0	0	0	0	0	0	0	0	6	1	0	0	0
rs3798352	6	34767032	rs3800461	0.2181	NO	0	0	0	0	0	0	0	0	5	2	0	0	0
rs3736896	6	34768106	rs3800461	0.4679	NO	0	0	0	0	0	0	0	0	5	2	0	0	0
rs6939345	6	34768357	rs3800461	0.4476	NO	0	0	0	0	0	0	0	0	5	2	0	0	0
rs6940395	6	34768776	rs3800461	0.2162	NO	0	0	0	0	0	0	0	0	6	1	0	0	0
rs7741437	6	34769776	rs3800461	0.2162	NO	0	0	0	0	0	0	0	0	5	2	0	0	0
rs2038841	6	34770426	rs3800461	0.2181	NO	0	0	0	0	0	0	0	0	6	1	0	0	0
rs6457790	6	34771213	rs3800461	0.7245	NO	0	0	0	0	0	0	0	0	5	2	0	0	0
rs9469863	6	34771872	rs3800461	0.2162	NO	0	0	0	0	0	0	0	0	5	2	0	0	0
rs9462015	6	34771949	rs3800461	0.2181	NO	0	0	0	0	0	0	0	0	5	2	0	0	0
rs9462016	6	34772013	rs3800461	0.7245	NO	0	0	0	0	0	0	0	0	4	3	0	0	0
rs9469864	6	34772155	rs3800461	0.7245	NO	0	0	0	0	0	0	0	0	4	3	0	0	0
rs35597448	6	34773923-34773924	rs3800461	0.2162	NO	0	0	0	0	0	0	0	0	4	3	0	0	0
rs1998702	6	34774140	rs3800461	0.2162	NO	0	0	0	0	0	0	0	0	4	3	0	0	0
rs9469866	6	34774471	rs3800461	0.2162	NO	0	0	0	0	0	0	0	0	3	4	0	0	0
rs9469867	6	34774672	rs3800461	0.2162	NO	0	0	0	0	0	0	0	0	4	3	0	0	0
rs7768189	6	34774673	rs3800461	0.2143	NO	0	0	0	0	0	0	0	0	4	3	0	0	0
rs6906759	6	34775213	rs3800461	0.2162	NO	0	0	0	0	0	0	0	0	5	2	0	0	0
rs35971461	6	34775840-34775842	rs3800461	0.2172	NO	0	0	0	0	0	0	0	0	5	2	0	0	0
rs71000097	6	34776089-34776090	rs3800461	0.241	NO	0	0	0	0	0	0	0	0	4	3	0	0	0
rs9469869	6	34776357	rs3800461	0.2162	NO	0	0	0	0	0	0	0	0	4	3	0	0	0
rs9469870	6	34776572	rs3800461	0.2152	NO	0	0	0	0	0	0	0	0	4	3	0	0	0
rs11373099	6	34776851-34776852	rs3800461	0.4313	NO	0	0	0	0	0	0	0	0	3	4	0	0	0
rs9469871	6	34777230	rs3800461	0.2162	NO	0	0	0	0	0	0	0	0	3	4	0	0	0
rs9296128	6	34777905	rs3800461	0.2251	NO	0	0	0	0	0	0	0	0	1	6	0	0	0
rs9469872	6	34777926	rs3800461	0.2162	NO	0	0	0	0	0	0	0	0	1	6	0	0	0
rs2038840	6	34778374	rs3800461	0.2181	NO	0	0	0	0	0	0	0	0	1	6	0	0	0
rs28567450	6	34779632	rs3800461	0.7245	NO	0	0	0	0	0	0	0	0	3	4	0	0	0
rs56693020	6	34779673	rs3800461	0.6827	NO	0	0	0	0	0	0	0	0	3	4	0	0	0
rs11759151	6	34779826	rs3800461	0.2162	NO	0	0	0	0	0	0	0	0	3	3	0	0	1
rs9462018	6	34780951	rs3800461	0.2162	NO	0	0	0	0	0	0	0	0	1	5	0	0	1
rs9462019	6	34780953	rs3800461	0.2172	NO	0	0	0	0	0	0	0	0	1	5	0	0	1
rs35285078	6	34781117	rs3800461	0.2919	NO	0	0	0	0	0	0	0	0	1	5	0	0	1
rs6900188	6	34781231	rs3800461	0.2181	NO	0	0	0	0	0	0	0	0	1	3	0	0	3
rs6899938	6	34781336	rs3800461	0.2181	NO	0	0	0	0	0	0	0	0	1	3	0	0	3
rs6900847	6	34781755	rs3800461	0.2162	NO	0	0	0	0	0	0	0	0	0	4	0	0	3
rs9689160	6	34782072	rs3800461	0.2905	NO	0	0	0	0	0	0	0	0	0	4	0	0	3
rs6930036	6	34782951	rs3800461	0.2181	NO	0	0	0	0	0	0	0	0	0	0	0	0	7
rs9462020	6	34783488	rs3800461	0.2162	NO	0	0	0	0	0	0	0	0	0	0	0	0	7
rs58843872	6	34784233	rs3800461	0.2181	NO	0	0	0	0	0	0	0	0	0	0	0	0	7
rs58671447	6	34784574	rs3800461	0.2181	NO	0	0	0	0	0	0	0	0	0	0	0	0	7
rs9688715	6	34784816	rs3800461	0.6827	NO	0	0	0	0	0	0	0	0	0	0	0	0	7
rs9689516	6	34784901	rs3800461	0.2181	NO	0	0	0	0	0	0	0	0	0	0	0	0	7
rs9689820	6	34785186	rs3800461	0.2181	NO	0	0	0	0	0	0	0	0	0	0	0	0	7
rs200893385	6	34785501	rs3800461	0.3102	NO	0	0	0	0	0	0	0	0	0	0	0	0	7
rs34493158	6	34785562	rs3800461	0.2152	NO	0	0	0	0	0	0	0	0	0	0	0	0	7
rs112735232	6	34785971	rs3800461	0.6827	NO	0	0	0	0	0	0	0	0	0	0	0	0	7
rs60779786	6	34787533	rs3800461	0.2181	NO	0	0	0	0	0	0	0	0	0	0	0	0	7
rs9469878	6	34788984	rs3800461	0.2172	NO	0	0	0	0	0	0	0	0	0	0	0	0	7
rs9469879	6	34789132	rs3800461	0.2172	NO	0	0	0	0	0	0	0	0	0	0	0	0	7
rs9469880	6	34789479	rs3800461	0.2181	NO	0	0	0	0	0	0	0	0	0	0	0	0	7
rs9469882	6	34790033	rs3800461	0.2172	NO	0	0	0	0	0	0	0	0	0	0	0	0	7
rs1555773	6	34790356	rs3800461	0.6827	NO	0	0	0	0	0	0	0	0	0	0	0	0	7
rs9469883	6	34790850	rs3800461	0.2172	NO	0	0	0	0	0	0	1	0	0	0	0	0	6
rs9462021	6	34790863	rs3800461	0.2172	NO	0	0	0	0	0	0	1	0	0	0	0	0	6
rs9469884	6	34790926	rs3800461	0.2172	NO	0	0	0	0	0	0	1	0	0	0	0	0	6
rs9469885	6	34790939	rs3800461	0.2152	NO	0	0	0	0	0	0	1	0	0	0	0	0	6
rs9469886	6	34791047	rs3800461	0.2181	NO	0	0	2	0	0	0	4	0	0	0	0	0	1
rs9469887	6	34791163	rs3800461	0.2162	NO	0	0	2	0	0	0	4	0	0	0	0	0	1
rs111498384	6	34791726-34791729	rs3800461	0.7308	YES	7	7	0	0	0	0	0	0	0	0	0	0	0
rs13215181	6	34792104	rs3800461	0.2201	YES	7	7	0	0	0	0	0	0	0	0	0	0	0
rs6934662	6	34792107	rs3800461	0.2181	YES	7	7	0	0	0	0	0	0	0	0	0	0	0
rs6457791	6	34792177	rs3800461	0.2162	YES	7	7	0	0	0	0	0	0	0	0	0	0	0
rs7769961	6	34792385	rs3800461	0.2181	YES	7	7	0	0	0	0	0	0	0	0	0	0	0
rs7769820	6	34792451	rs3800461	0.2181	YES	7	6	0	0	1	0	0	0	0	0	0	0	0
rs7752060	6	34792548	rs3800461	0.2152	YES	7	6	0	0	1	0	0	0	0	0	0	0	0
rs7752522	6	34792806	rs3800461	0.2152	YES	6	1	1	0	5	0	0	0	0	0	0	0	0
rs11757370	6	34792959	rs3800461	0.2181	YES	6	1	1	0	5	0	0	0	0	0	0	0	0
rs11755420	6	34793179	rs3800461	0.2181	NO	0	0	7	0	0	0	0	0	0	0	0	0	0
rs9462022	6	34793907	rs3800461	0.2181	NO	0	0	0	0	0	0	2	0	0	4	0	0	1
rs71538269	6	34793923-34793925	rs3800461	0.2622	NO	0	0	0	0	0	0	2	0	0	4	0	0	1
rs6942040	6	34794032	rs3800461	0.2181	NO	0	0	0	0	0	0	1	0	0	4	0	0	2
[truncated: 3,450 more rows]
