# Supplementary material for: Insight into genetic predisposition to chronic lymphocytic leukemia from integrative epigenomics
Source: Nat Commun. 2019 Aug 9;10:3615. doi: 10.1038/s41467-019-11582-2 (PMC6689100; doi:10.1038/s41467-019-11582-2)
Supplement: Supplementary file 5 — Supplementary Data 3 [file 41467_2019_11582_MOESM5_ESM.xlsx]

## Sheet: Supplementary Data 3
Supplementary Data 3. Chromatin state enrichment in CLL cases for CLL, CRC and BC risk loci.
Genomic coordinates are in genome build GRCh38
Indicated are median log2 fold changes (column F-Q) of 12 chromatin states in 7 CLL cases for CLL, CRC and BC risk loci as well as their standard deviations (column R-AC)
CLL = chronic lymphocytic leukemia, CRC = colorectal cancer, BC = breast cancer
ActProm = Active Promoter, WkProm = Weak Promoter, PoisProm = poised Promoter, StrEnh1 = Strong Enhancer 1, StrEnh2 = Strong Enhancer 2, WkEnh = Weak Enhancer
Txn_Trans = Transcription Transition, Txn_Elong = Transcription Elongation, Wk_Txn = Weak Transcription, H3K9me3_Repr = H3K9me3 Repressed, H3K27me3_Repr = H3K27me3 Repressed, Het;LowSign = Heterochromatin;Low Signal
General information per SNP					Median log2FC in 7 CLL cases												Standard deviation of log2FC in 7 CLL cases
Sentinel SNP	Disease	Chromosome	LD0.2 upstream boundary	LD0.2 downstream boundary	ActProm	WkProm	PoisProm	StrEnh1	StrEnh2	WkEnh	Txn_Trans	Txn_Elong	Wk_Txn	H3K9me3_Repr	H3K27me3_Repr	Het_LowSign	ActProm	WkProm	PoisProm	StrEnh1	StrEnh2	WkEnh	Txn_Trans	Txn_Elong	Wk_Txn	H3K9me3_Repr	H3K27me3_Repr	Het_LowSign
rs34676223	CLL	chr1	23614562	23676484	-7.4877	-7.22091	-6.93205	2.41869	4.86133	1.4327	-8.09509	-10.7557	-0.142892	-10.3228	-0.806124	-0.551882	4.31832	4.18486	1.83611	1.03181	0.455108	4.03393	1.72281	4.30915	1.35776	0.731322	5.53544	0.155974
rs41271473	CLL	chr1	228515535	228782738	-3.21153	1.12089	2.01902	-8.99357	-10.6311	-3.02264	-10.2045	-12.9863	-14.5031	-0.264798	1.2901	0.179716	4.54007	0.414262	2.59892	1.06949	3.05368	4.02311	1.72281	1.93459	0.177323	0.881387	0.641908	0.0616064
rs6586163	CLL	chr10	88981858	89024998	2.6382	1.69101	-6.41063	1.46118	-6.91588	-0.391803	-7.57366	-6.28071	2.10018	-7.94325	-10.7255	-0.654431	0.310215	0.834277	1.83611	4.42258	4.26349	1.09674	1.72281	5.72683	0.444437	5.73634	0.97637	0.867089
rs2651823	CLL	chr11	2285453	2306926	0.837349	1.69752	-5.40412	5.35676	3.60116	2.40611	-5.39224	-8.46349	-0.550388	-8.79488	-8.82117	-0.544817	3.86593	4.79212	1.83611	0.819985	0.559768	0.677281	3.67786	4.25826	5.24522	0.731322	5.10247	0.188205
rs61904987	CLL	chr11	113585570	113991735	0.393514	-0.306882	-8.56352	-1.29975	0.730531	-0.0618009	2.03245	1.31104	0.864412	-0.0946266	0.968254	-0.345208	0.164527	3.62625	4.14941	3.98575	0.655151	0.573187	3.46223	0.649102	0.677584	0.634313	0.374897	0.0821256
rs35923643	CLL	chr11	123470881	123525966	0.0666722	1.73841	-6.76326	2.78342	3.53385	2.69061	-6.75138	-6.63334	1.89789	-10.154	-11.0781	-1.20579	4.32377	3.26138	1.83611	0.929882	0.607549	0.568499	4.76775	4.68919	1.6669	0.731322	0.97637	0.975174
rs6489882	CLL	chr12	112903793	113042705	1.60085	0.553939	-8.0977	2.61561	2.32226	1.56498	2.64816	2.34477	1.61104	-9.63033	-12.4125	-1.55655	0.653514	1.103	1.83611	1.07062	4.52785	0.488705	3.2707	0.529557	0.463931	5.26656	0.97637	0.59294
rs8024033	CLL	chr15	40095527	40181094	2.15678	1.21957	-7.39866	4.17359	2.72292	1.52134	2.75276	-11.3435	-3.21645	-10.7894	-11.0094	-0.128731	0.280738	0.455591	1.83611	0.488465	1.1179	0.897294	2.9367	1.93459	5.12853	0.731322	3.16401	0.120559
rs142215530	CLL	chr15	56048149	56968251	0.326538	0.337033	-0.934006	-0.375045	-0.842076	0.408424	-10.8134	-0.240836	1.06236	1.28271	-1.36703	-0.202661	0.103903	0.862098	2.19233	0.434544	3.98954	0.301035	4.11471	3.97753	0.352065	0.636783	1.45014	0.0741363
rs11637565	CLL	chr15	69671700	69756772	-7.94593	-0.583924	-7.39029	-6.99115	4.12888	3.3238	-8.55332	-11.3351	0.666356	0.57091	-11.7051	-0.974502	4.48297	3.97371	1.83611	5.06464	1.06638	0.609556	1.72281	1.93459	0.792269	3.93435	0.97637	0.396694
rs391855	CLL	chr16	85863265	85927853	3.48221	1.81349	-6.99287	4.66929	3.12589	2.79981	5.96369	-6.86295	-1.29113	-8.52549	-11.3077	-1.02283	0.336826	4.39362	1.83611	0.38086	1.07283	0.326736	1.25696	5.50178	6.01592	5.24439	0.97637	0.343102
rs1036935	CLL	chr18	50293810	50434183	1.0008	1.96288	-8.11279	1.23795	1.66882	1.86832	-9.27583	-12.0576	-3.47898	-0.0709048	1.31268	0.00575479	4.00323	0.341881	1.83611	3.41843	0.558036	0.697406	1.72281	1.93459	5.14066	3.70781	0.588356	0.0424632
rs4368253	CLL	chr18	59877728	59962240	2.70745	1.74753	-7.38076	2.88337	4.13941	3.18807	-1.12898	-11.2044	0.910479	-10.7715	-11.6956	-0.877511	0.291418	0.639621	1.83611	1.10259	0.635589	0.23572	5.68126	3.14092	1.10294	0.731322	0.97637	0.307566
rs4987852	CLL	chr18	63040931	63126688	-8.0066	1.40451	-2.86746	-0.273505	0.759964	2.07615	-4.90837	-11.2255	-0.769922	-0.926087	0.587542	0.00941294	3.97817	3.50006	4.2677	4.34252	4.84767	0.444025	4.0557	3.81028	4.64816	5.35354	4.80609	0.112546
rs77551289	CLL	chr18	63115978	63150646	-6.65085	-6.63742	-6.09521	4.09853	4.96932	-0.143834	4.62681	-9.15457	0.873763	-9.48596	-10.41	-2.63073	4.12141	2.60471	1.83611	0.662592	0.325287	5.49737	3.36017	5.13346	4.69812	0.731322	0.97637	0.771138
rs7254272	CLL	chr19	3975489	4120925	3.16502	1.64245	-8.16391	3.85234	2.58117	1.41195	3.73975	2.59727	1.77039	-9.69654	-12.4788	-2.1787	0.247285	1.04565	1.83611	0.38996	0.952475	0.75234	0.305786	4.03933	1.46098	5.54898	0.97637	0.252925
rs874460	CLL	chr19	46648467	46795258	2.59926	2.24828	2.3921	3.29683	0.715423	1.20719	1.98137	3.47595	1.01685	-10.9711	-0.263318	-1.62747	0.419202	1.29202	3.9369	0.430766	1.94079	0.791067	2.93153	0.738654	1.12323	4.39922	3.79134	0.212829
rs888096	CLL	chr2	37365485	37449528	-8.48796	1.43363	-7.37273	-0.611843	0.273159	1.42679	-8.53576	-11.3175	-12.8344	-8.90535	-1.47857	0.220721	2.6994	4.42692	1.83611	4.08029	3.4851	0.545769	1.72281	1.93459	0.177323	5.3257	5.51243	0.101831
rs1002015	CLL	chr2	110829439	110982644	-9.64138	1.43261	-7.15691	-7.83986	-8.74425	2.14549	-9.40203	-12.1838	-2.00674	0.859007	0.610227	0.0895528	3.01115	1.47526	4.10464	4.35647	4.99374	0.482566	1.72281	1.93459	5.67426	4.09693	4.75102	0.133052
rs58055674	CLL	chr2	110963990	111099196	-9.46107	-0.957048	-8.05869	-7.65956	-1.01404	2.84574	-9.22172	-12.0035	-1.08972	-0.208616	-1.55975	-0.0567986	0.546794	4.81016	1.83611	4.75735	5.55544	0.626817	1.72281	1.93459	0.8711	5.28257	6.35074	0.116331
rs6708784	CLL	chr2	111104726	111272164	1.63574	2.15796	0.0551919	1.20509	0.278732	1.55359	0.113667	0.217331	0.702483	0.487124	-1.14034	-0.316803	0.315383	0.458525	4.06957	3.57851	4.0521	0.397164	3.01807	3.35924	1.02182	3.93006	5.30194	0.0817296
rs7558911	CLL	chr2	200807647	201340018	2.52189	1.52514	-9.78589	2.41068	1.74616	1.0668	3.08915	2.26708	2.12627	-1.56019	-13.6467	-1.61354	0.168303	1.01126	4.48484	0.435898	0.546251	0.286723	0.25746	0.38391	0.291099	3.99682	5.51442	0.431701
rs34004493	CLL	chr2	230218456	230366636	2.51003	-1.38452	-8.19088	3.42799	3.34004	1.23116	3.48716	2.75932	2.04074	-11.5816	-12.5057	-16.7467	0.687936	4.7703	1.83611	0.641209	0.396988	1.05157	0.689406	0.619486	0.661916	0.731322	0.97637	5.29106
rs3755397	CLL	chr2	241213243	241531061	2.03006	0.910383	-9.29173	1.55861	0.0843957	1.69042	-0.810471	2.8459	2.202	-5.0572	-12.7088	-2.31174	0.11691	0.564906	1.83611	0.286659	3.86686	0.282359	5.37011	0.335288	0.365435	5.20989	4.69448	0.769095
rs140522	CLL	chr22	50496653	50565942	3.82317	2.52399	-7.09423	5.16995	3.75777	1.9948	1.15755	1.66218	1.47821	-10.485	-11.4091	-1.8963	0.451694	1.08287	1.83611	0.621953	0.394092	0.692853	3.6978	3.24439	0.814064	0.731322	0.97637	0.219207
rs9880772	CLL	chr3	27715527	27790487	-8.6101	-7.74994	2.94663	-7.15982	-9.39189	-10.4852	-8.37076	-11.1525	-12.6694	-10.5985	2.17364	0.104819	0.546794	3.27249	3.87865	1.06949	1.01172	3.43293	1.72281	1.93459	0.177323	0.731322	0.756186	0.054714
rs1317082	CLL	chr3	169674535	169881779	2.21047	1.45343	-8.67486	1.82425	1.10675	1.12532	-0.4003	0.483619	-1.29981	0.886051	-0.0221216	-0.0746648	0.24579	3.92273	1.83611	0.600827	3.96671	0.271113	4.33195	1.05575	1.57065	0.793866	1.29215	0.305408
rs73192661	CLL	chr3	188353162	188420085	1.37383	-7.58632	-7.0441	3.25417	4.7999	2.52668	-7.03222	-0.778112	0.947137	-10.4349	-11.3589	-1.99726	5.24247	3.18859	1.83611	5.12765	0.546416	0.642137	4.79006	4.2534	1.05444	0.731322	0.97637	0.685783
rs71597109	CLL	chr4	101789531	102163446	-0.526382	-0.39795	-9.52624	-1.56452	1.71481	1.15572	0.574291	1.12239	2.47248	-0.433724	-1.57319	-1.81309	0.524723	0.807027	1.83611	4.26304	1.07801	0.967983	6.14661	1.00346	0.251453	0.737362	4.94131	0.409515
rs7690934	CLL	chr4	107932228	108189037	2.39599	1.3248	-8.98422	1.87746	3.64623	2.00292	4.58948	1.64466	1.44591	-0.528414	-13.2991	-1.78611	0.151273	0.92756	1.83611	0.749079	0.319729	1.10533	0.520538	0.524091	0.334402	0.769543	0.97637	0.352487
rs1476569	CLL	chr4	113762688	113944291	-0.754561	-9.02653	-8.48432	-1.94093	-8.98957	1.01137	-9.64735	-12.4291	-13.7442	-0.249782	-1.71569	0.247622	0.43498	2.60471	1.83611	4.13806	3.88845	0.662121	1.72281	1.93459	5.34009	1.18438	6.26469	0.0802145
rs57214277	CLL	chr4	184244319	184341587	0.455542	-7.57578	-7.58357	2.34724	4.45272	2.49096	-8.7466	-11.5284	0.405992	-0.431837	-11.0006	-0.644494	3.62645	4.81899	1.83611	3.75433	0.85279	4.55676	1.72281	1.93459	0.528482	4.70112	4.20614	0.266215
rs7705526	CLL	chr5	1277462	1296371	-6.62306	3.71929	4.63818	-5.17277	-7.40485	0.17651	-6.38371	-9.16548	-10.6823	-8.03473	-0.326513	0.131967	0.546794	5.50939	4.63175	1.06949	1.01172	4.41034	1.72281	1.93459	0.177323	3.43155	5.28161	0.212864
rs9392504	CLL	chr6	382559	450902	2.77616	3.26432	-7.07439	2.00842	0.538213	2.26018	4.92999	-1.05342	0.11448	0.779885	-11.3892	-0.697775	0.513416	4.04237	1.83611	4.71412	1.71781	0.5436	0.705273	5.02947	1.04416	4.26318	0.97637	0.200327
rs73718779	CLL	chr6	2937392	3010513	3.18161	3.0313	-7.17189	3.11176	-1.7122	1.80655	-7.33448	-1.22844	1.38896	-10.5626	-2.86269	-0.622854	0.325282	0.395302	4.32199	0.295909	4.85816	1.07239	3.07544	2.55848	5.29005	0.731322	6.05201	0.407547
rs210143	CLL	chr6	33353889	33742261	2.22669	1.22539	-9.58097	2.82377	1.47323	0.928413	2.36828	1.27267	0.523436	-3.32786	-1.95414	-0.417656	0.215529	0.394261	1.83611	0.289164	0.329267	0.431492	0.448132	0.1115	0.306203	4.33142	3.77232	0.0733484
rs3800461	CLL	chr6	34497438	35133421	1.19031	0.209156	-10.2925	1.27572	1.64896	0.381909	0.533145	1.61516	1.64031	-1.46272	-1.11151	-0.803981	0.188114	0.605001	4.11166	0.297687	0.33425	0.487196	3.41254	0.433044	0.171631	3.9711	1.15952	0.303181
rs4869818	CLL	chr6	154144513	154265343	1.51489	1.77509	-7.89651	1.70471	-0.784304	2.16671	-8.0591	-11.7201	-0.320305	-10.7106	-2.07704	-0.050848	5.04999	4.87743	1.83611	4.56471	4.55504	0.452513	3.60757	5.00424	1.73522	3.73122	5.32864	0.926312
rs2267708	CLL	chr7	124727525	125251578	-1.48461	-2.65824	1.09005	-9.64084	-11.6029	-3.18706	-11.1763	-1.72831	0.691797	-1.31642	-2.98379	0.106318	0.609828	1.28278	0.66728	4.39712	2.69678	0.858629	1.72281	5.35474	0.343034	4.37564	1.47854	0.0394512
rs2511713	CLL	chr8	102563008	102580838	-6.53829	-5.9734	-5.13591	-4.81804	-6.20291	3.43487	-6.29894	-9.08072	-10.248	-8.52666	-9.45075	-0.0855253	0.546794	3.02677	1.83611	2.86375	4.88561	0.638148	1.72281	1.93459	5.67551	0.731322	0.97637	0.115795
rs2466029	CLL	chr8	127141482	127200349	-7.97429	-7.14792	-6.85906	-6.48666	3.89558	2.67563	-8.02209	-10.8039	-0.445097	2.14067	-11.1739	-0.569561	2.6994	3.88619	1.83611	4.00558	0.564782	0.897388	1.72281	1.93459	4.67882	0.704445	0.97637	0.260176
rs1679013	CLL	chr9	22206988	22447656	-1.58542	-0.250871	-7.80849	-8.49144	0.875673	0.355809	-10.0536	-12.8354	-3.69921	1.57278	-0.75687	0.198086	4.87761	0.577704	4.58286	3.35835	5.2287	0.373675	1.72281	1.93459	4.35122	0.864297	4.87585	0.072612
rs10911251	CRC	chr1	182973067	183207387	0.389464	0.27628	-4.31761	-0.39524	-2.46179	0.83425	-6.35853	1.04428	0.78291	-1.68001	-0.225182	-0.193649	0.977485	0.86952	4.13075	4.08185	4.88644	0.978118	4.28667	2.27011	0.291336	4.94068	1.12626	0.107078
rs6691170	CRC	chr1	221759158	222026325	-10.1565	-1.42305	-9.04127	-0.175955	-0.829531	1.5884	-10.2043	-12.9861	-1.38612	-2.78817	-4.00812	0.162965	2.6471	3.64765	1.83611	4.83774	1.4068	0.47876	1.72281	1.93459	1.14488	4.65392	5.39459	0.0940167
rs6687758	CRC	chr1	221837846	222056878	-10.1571	-1.3127	-8.75467	-8.70677	-10.9388	0.122135	-9.9177	-12.6995	-4.25054	-3.60083	-1.98604	0.267033	0.546794	5.03413	1.83611	1.06949	4.22327	0.768168	1.72281	1.93459	4.87912	5.07186	5.32113	0.0755576
rs11255841	CRC	chr10	8585630	8731079	-9.56643	-9.00154	-8.16404	-8.11614	-10.3482	-2.21267	-9.32708	-12.1089	-13.6257	0.240417	-12.4789	0.332751	0.546794	0.515237	1.83611	1.06949	1.01172	2.96029	1.72281	1.93459	0.177323	4.36651	0.97637	0.0621678
rs10795668	CRC	chr10	8585630	8731079	-9.56643	-9.00154	-8.16404	-8.11614	-10.3482	-2.21267	-9.32708	-12.1089	-13.6257	0.240417	-12.4789	0.332751	0.546794	0.515237	1.83611	1.06949	1.01172	2.96029	1.72281	1.93459	0.177323	4.36651	0.97637	0.0621678
rs10994860	CRC	chr10	50707667	50945903	-0.461025	-1.37425	-8.87592	-8.50352	-11.0601	-3.50951	-10.039	-12.8207	-14.3376	-1.05642	-1.32718	0.314286	3.4197	2.99636	1.83611	3.04259	1.01172	3.92645	1.72281	1.93459	0.177323	1.07572	1.53546	0.0763899
rs704017	CRC	chr10	79047358	79094994	-7.1093	2.75537	4.17228	-6.15452	-7.05891	2.20507	-7.71669	-10.4985	-12.0153	-9.9444	3.62337	-1.15857	5.10345	5.54705	2.78429	5.11209	5.00085	1.30045	1.72281	1.93459	4.75275	0.731322	1.25354	2.19135
rs11190164	CRC	chr10	99570466	99829571	1.70149	0.131223	-8.99707	1.01919	-3.53738	0.0781901	-8.98518	1.86885	1.51797	-12.3878	-1.60033	-0.512774	0.0838496	0.506942	1.83611	0.786957	4.31925	0.36435	4.15072	0.363958	0.239179	3.92144	3.68648	0.213232
rs1035209	CRC	chr10	99570466	99755559	2.18678	0.428371	-8.51178	1.50447	-3.05209	-0.204032	-8.4999	2.17362	1.73195	-11.9025	-1.11504	-0.818011	0.0838496	0.462202	1.83611	0.787279	4.16739	0.215308	4.15072	0.284152	0.384644	3.92144	3.68648	0.140833
rs4919687	CRC	chr10	102462097	103405499	1.64686	1.23812	0.0325206	1.47678	0.480926	1.05449	1.28464	1.18856	1.87253	-1.11013	-1.91768	-0.829456	0.17422	0.272534	2.43292	0.168454	0.338671	0.264121	0.669275	0.674785	0.196483	0.378262	4.17019	0.315808
rs10506868	CRC	chr10	112494118	112570479	-8.34966	0.519314	-7.23444	-6.91657	-9.41861	0.243819	-8.39747	-0.627409	1.84425	-10.6252	-11.5493	-0.307158	4.60474	4.22452	1.83611	2.33578	3.2334	0.841327	1.72281	4.39406	0.883411	0.731322	0.97637	0.431307
rs12241008	CRC	chr10	112494118	112570479	-8.34966	0.519314	-7.23444	-6.91657	-9.41861	0.243819	-8.39747	-0.627409	1.84425	-10.6252	-11.5493	-0.307158	4.60474	4.22452	1.83611	2.33578	3.2334	0.841327	1.72281	4.39406	0.883411	0.731322	0.97637	0.431307
rs11196172	CRC	chr10	112962015	112984694	-6.88534	-6.32045	-5.48296	-5.43506	-7.66713	-0.148382	-6.64599	-9.42777	-10.9446	-8.87371	1.97063	0.139749	0.546794	0.515237	1.83611	1.06949	1.01172	4.81941	1.72281	1.93459	0.177323	0.731322	3.82238	1.00329
rs1535	CRC	chr11	61764519	61905672	1.43465	2.78821	2.80845	1.88203	0.384904	0.968241	-9.28382	0.0213566	1.35097	-11.5115	0.688734	-0.402894	0.376526	0.924423	4.36713	0.881993	5.15152	1.29442	3.90287	3.09449	0.972003	0.731322	4.15611	0.303771
rs174550	CRC	chr11	61764519	61902565	1.46676	2.82032	2.84056	1.91414	0.417014	1.00035	-9.25171	0.0534674	1.38308	-11.4794	0.430226	-0.42255	0.376526	0.924423	4.3891	0.881993	5.15152	1.29442	3.90287	3.09449	0.972003	0.731322	5.77637	0.314808
rs174537	CRC	chr11	61764519	61902565	1.46676	2.82032	2.84056	1.91414	0.417014	1.00035	-9.25171	0.0534674	1.38308	-11.4794	0.430226	-0.42255	0.376526	0.924423	4.3891	0.881993	5.15152	1.29442	3.90287	3.09449	0.972003	0.731322	5.77637	0.314808
rs4246215	CRC	chr11	61771134	61911104	1.44679	2.80035	2.82059	1.89417	0.397046	0.980383	-9.27168	0.0334988	1.36311	-11.4994	1.04109	-0.410244	0.376526	0.924423	4.36713	0.881993	5.15152	1.29442	3.90287	3.09449	0.972003	0.731322	4.15454	0.298188
rs3824999	CRC	chr11	74553849	74683669	0.0959627	-0.246291	0.651894	-0.308286	-9.5897	-0.463708	-9.16307	1.71373	1.76894	0.482421	0.136326	-0.651495	0.135708	4.58414	3.046	4.65989	3.2885	0.642582	1.72281	3.60187	0.409692	4.33444	3.73555	0.171693
rs3802842	CRC	chr11	111247182	111386477	1.98654	0.838478	0.542184	3.23651	3.68045	1.2773	3.28122	-7.97175	-1.39574	-10.9157	-2.45073	-0.245973	0.736571	3.65762	4.58876	0.575765	0.61355	0.847138	3.44902	4.98596	1.71004	5.36955	5.64996	0.175189
rs10774214	CRC	chr12	4242718	4270665	3.53281	-6.07315	-5.78429	2.25869	0.0209584	2.04155	-6.94733	-9.7291	-11.2459	-9.17505	-10.0991	0.0180553	0.240167	4.51269	1.83611	3.04409	4.30574	0.678297	1.72281	1.93459	4.37492	0.731322	0.97637	0.109929
rs3217810	CRC	chr12	4278918	4289460	-5.49298	-4.6666	-4.37775	3.57163	1.68318	-6.03579	4.7834	2.98135	-9.4898	-7.7685	-8.69259	-13.0137	3.01986	4.64708	1.83611	4.32739	3.97654	5.29666	3.76911	4.64667	6.02083	0.731322	0.97637	0.0729623
rs3217901	CRC	chr12	4281206	4307138	-6.79156	-5.96519	-5.67633	2.67441	2.37786	-7.33437	4.66291	3.12256	0.795939	-9.06709	-9.99118	-14.2322	3.01986	4.77905	1.83611	4.37479	3.36844	5.48219	4.81519	5.1973	6.12571	0.731322	0.97637	4.78974
rs10849432	CRC	chr12	6201091	6309954	-8.35079	1.67749	-0.209121	-7.34691	-8.81304	1.4097	-7.73416	-7.61612	-3.61892	-10.5398	2.61386	-0.194498	3.73502	0.71323	4.39662	4.97324	4.41209	1.20665	3.70274	5.7411	5.84739	5.42032	1.68647	0.377489
rs34245511	CRC	chr12	50051454	50926748	1.20055	1.06114	-0.598945	0.510916	0.66518	0.812784	-0.414057	1.87011	1.50014	0.143664	-1.37212	-0.809254	0.151289	0.838425	2.31233	0.469547	0.44024	0.241326	3.15057	0.446006	0.166309	0.69298	1.54949	0.211169
rs7136702	CRC	chr12	50070687	50926748	1.2326	0.721221	-10.7212	0.54297	0.697235	0.794913	-0.382003	1.90216	1.52735	0.175718	-2.53254	-0.796872	0.151289	0.820151	3.27577	0.469547	0.44024	0.268219	3.15057	0.446006	0.166607	0.69298	1.66865	0.209927
rs11169552	CRC	chr12	50113030	50918833	0.541717	0.808508	-10.634	-0.177187	0.449337	0.851394	-0.382179	1.82705	1.60122	0.263005	-4.36588	-0.757786	0.199128	0.760832	3.27577	0.433036	0.772084	0.352829	5.37143	0.415104	0.154441	0.69298	4.44107	0.216599
rs3184504	CRC	chr12	110988811	112445672	0.986761	0.447324	-0.597003	1.27424	0.921427	0.806628	1.71051	2.09843	1.47833	-0.759482	1.35167	-1.34025	0.119292	0.846154	2.72424	0.428359	0.424899	0.151268	0.354671	0.36263	0.346237	0.646339	0.410435	0.299274
rs59336	CRC	chr12	114650508	114682098	-7.36345	-6.79856	-5.711	-5.91317	-8.14524	-9.23852	-7.1241	-9.90588	-11.4227	-9.35182	3.92541	-0.908188	0.546794	0.515237	3.08693	1.06949	1.01172	1.06314	1.72281	1.93459	0.177323	4.30976	4.50773	0.446185
rs72013726	CRC	chr12	115412573	115551472	-9.49995	-8.93506	-7.8475	-7.7797	-9.16456	-2.43735	-9.2606	-12.0424	-13.5592	0.054164	-0.0136653	0.267951	0.546794	0.515237	3.72769	3.07407	3.80859	4.84779	1.72281	1.93459	0.177323	4.60187	3.78458	0.0450675
rs73208120	CRC	chr12	117152318	117363009	-0.135256	-1.19698	0.160192	-1.0069	-2.62437	-1.74729	3.19325	1.76857	-6.59725	-0.309961	3.00559	-0.478098	0.359581	3.14538	5.09895	2.76643	2.41513	3.58332	0.869427	1.16326	6.2757	0.728126	0.421498	0.264783
rs4444235	CRC	chr14	53913867	53968331	-8.14929	-7.03576	4.13488	-6.699	-8.93108	-8.40494	-7.90994	-10.6917	-12.2086	-9.56096	2.28726	0.0506826	0.546794	4.56495	4.35086	1.06949	1.01172	4.79701	1.72281	1.93459	0.177323	4.08326	0.179092	0.132155
rs1957636	CRC	chr14	53977100	54336126	-10.87	-10.3051	-8.38554	-9.41972	-11.6518	-11.1257	-10.6307	-13.4124	-14.9293	-0.0852295	-0.37706	0.326608	0.546794	0.515237	4.34162	1.06949	1.01172	5.00471	1.72281	1.93459	0.177323	4.81603	1.06331	0.0733338
rs17094983	CRC	chr14	58689494	58794129	-9.09128	-8.52639	-7.68889	-7.641	-9.87307	-9.34693	-8.85193	-11.6337	-13.1505	-11.0796	0.189471	0.316713	0.546794	3.02677	1.83611	1.06949	1.01172	4.48601	1.72281	1.93459	0.177323	3.80193	5.23381	0.0567344
rs11632715	CRC	chr15	32674028	32793067	-9.27735	-8.41718	1.54738	-7.82706	-10.0591	-3.21474	-9.038	-11.8198	-13.3366	-0.178144	1.06876	0.238736	0.546794	3.27249	4.03738	1.06949	1.01172	4.61844	1.72281	1.93459	0.177323	1.18547	0.839209	0.0733553
rs16969681	CRC	chr15	32693589	32703968	-5.75765	-5.19276	-4.35527	-4.30737	-6.53944	-7.63272	-5.5183	-8.30008	-9.81692	-7.74602	-7.96597	0.338714	0.546794	0.515237	1.83611	1.06949	1.01172	1.06314	1.72281	1.93459	0.177323	0.731322	3.49234	0.0697895
rs4779584	CRC	chr15	32701855	32763007	-8.31638	-7.45622	2.50835	-6.8661	-9.09817	-2.25378	-8.07703	-10.8588	-12.3757	-0.595693	1.55796	0.127875	0.546794	3.27249	4.03738	1.06949	1.01172	4.61844	1.72281	1.93459	0.177323	4.01969	0.817563	0.0868164
rs73376930	CRC	chr15	32702576	32763007	-8.29927	-7.43911	2.52546	-6.84899	-9.08106	-2.23667	-8.05992	-10.8417	-12.3585	-0.578582	1.47652	0.125791	0.546794	3.27249	4.03738	1.06949	1.01172	4.61844	1.72281	1.93459	0.177323	4.01969	0.823648	0.0896243
rs9929218	CRC	chr16	68401122	68806339	-0.232086	0.76634	1.90852	0.360595	-0.860611	0.101043	-10.8053	-0.419035	-1.27752	1.8497	1.35679	-0.0903632	0.451296	0.275109	2.73002	0.590307	1.13007	0.890624	1.72281	3.45899	0.670798	0.616256	0.605547	0.0667708
rs2696839	CRC	chr16	86291002	86326472	-7.53058	-6.9657	-6.1282	-6.0803	-8.31237	-9.40565	-7.29123	-10.073	-11.5899	0.675534	3.05854	-0.278637	0.546794	0.515237	1.83611	1.06949	1.01172	1.06314	1.72281	1.93459	0.177323	5.23066	4.28063	0.329671
rs12603526	CRC	chr17	797194	897813	-9.03481	-8.46993	-7.63243	-7.58453	-9.8166	-9.29047	-8.79547	-11.5772	-13.0941	-9.16506	2.33146	0.0613368	0.546794	0.515237	1.83611	1.06949	1.01172	4.61596	1.72281	1.93459	2.94255	4.75386	4.49002	0.209126
rs7229639	CRC	chr18	48888570	48997295	1.2949	3.63403	2.48549	1.3386	-2.68329	2.01467	-8.90725	-11.689	-1.80305	-0.130941	0.483219	-0.178446	0.947145	0.861928	4.6475	4.57731	4.72318	0.646637	1.72281	1.93459	4.52173	5.84407	4.19325	0.196536
rs4939827	CRC	chr18	48922435	48938978	-6.4302	2.5904	-0.493424	-4.65543	-5.53308	3.99409	-6.19086	-8.97263	-0.0382634	-8.41857	-8.63852	-0.74621	0.546794	3.3467	4.68831	3.66781	3.89105	0.621565	1.72281	1.93459	5.14436	0.731322	4.83032	0.33965
rs10411210	CRC	chr19	33005826	33133198	0.930782	1.33645	-7.97258	0.706585	-9.56224	-0.468076	-5.47909	2.59683	2.06674	-0.13451	-11.5833	-2.65574	0.834088	3.66147	4.53029	4.18519	2.69678	0.766134	3.92381	0.40625	0.587639	5.77484	4.39296	1.04014
rs2241714	CRC	chr19	41342442	41439999	3.26142	2.38572	-7.58785	2.68887	1.72101	1.21168	-0.272184	2.67531	2.18114	-10.9786	-11.9027	-2.86347	0.146868	0.440351	1.83611	0.468524	5.07999	0.661083	4.76704	0.412207	0.193748	0.731322	0.97637	7.50339
rs1800469	CRC	chr19	41342442	41439999	3.26142	2.38572	-7.58785	2.68887	1.72101	1.21168	-0.272184	2.67531	2.18114	-10.9786	-11.9027	-2.86347	0.146868	0.440351	1.83611	0.468524	5.07999	0.661083	4.76704	0.412207	0.193748	0.731322	0.97637	7.50339
rs11903757	CRC	chr2	191690439	191752709	-8.34252	-7.77763	-6.94014	-6.89224	-9.12431	-2.31054	-8.10317	-10.8849	-3.77626	-10.3309	-8.72425	0.239601	0.546794	0.515237	1.83611	1.06949	1.01172	4.23177	1.72281	1.93459	6.54277	0.731322	4.88552	0.0858756
rs992157	CRC	chr2	218077193	218366289	1.56512	1.36985	-8.90501	2.3916	1.65018	0.518914	2.91071	1.80136	-1.16661	0.66442	0.772175	-0.2882	0.199394	0.574194	3.65597	0.439125	1.21607	0.600727	0.410168	0.912758	1.63818	0.330515	4.44199	0.11514
rs961253	CRC	chr20	6298700	6460106	-9.71661	-9.15172	-8.31422	-8.26632	-10.4984	-11.5917	-9.47726	-12.259	-13.7759	0.322933	-11.9249	0.335816	0.546794	0.515237	1.83611	1.06949	1.01172	1.06314	1.72281	1.93459	0.177323	1.10791	4.58987	0.0642972
rs4813802	CRC	chr20	6707758	6735450	-7.17345	-6.60857	-5.77107	-5.72317	-7.95524	-9.04852	-6.9341	-9.71588	-11.2327	-8.56485	-10.0859	0.350189	0.546794	0.515237	1.83611	1.06949	1.01172	1.06314	1.72281	1.93459	0.177323	4.16966	0.97637	0.0653069
rs2423279	CRC	chr20	7725781	7903291	-9.85381	-9.28892	-8.45143	-8.40353	-10.0411	-3.05425	-9.61446	-12.3962	-13.7834	-0.838158	-10.2355	0.31231	0.546794	0.515237	1.83611	1.06949	3.46639	5.47128	1.72281	1.93459	3.7098	3.61776	4.863	0.0678339
rs6066825	CRC	chr20	48584740	48771162	-9.92448	-1.1671	-7.44002	-8.12297	2.23926	2.06736	3.04053	2.97655	1.38136	-11.3362	-10.3062	-2.1222	0.546794	4.35543	3.60045	5.03167	0.91918	0.703305	4.8929	1.90178	1.68384	5.6436	6.82573	0.488635
rs1810502	CRC	chr20	50408226	50588955	1.76412	1.6003	-3.94296	3.23596	3.71014	1.56547	4.23852	0.68596	-1.35054	-2.22425	1.8992	-0.997748	0.605561	1.35116	4.45302	0.696783	0.560003	1.00507	0.420921	1.55564	1.39516	5.32356	0.386375	0.195151
rs2427308	CRC	chr20	62310372	62431100	2.18257	2.37628	1.6741	2.73556	1.62507	1.56857	-0.643513	2.0446	1.59724	-11.286	0.146575	-1.5265	0.47688	0.500301	3.81807	0.307159	0.910855	0.466053	4.3115	5.5902	0.82433	0.731322	5.42817	0.922962
rs4925386	CRC	chr20	62312525	62410108	2.48963	2.54006	1.98116	3.04262	1.93213	1.79074	-0.336454	2.2727	1.9043	-10.979	-9.37234	-2.25228	0.47688	0.494181	3.81807	0.307159	0.910855	0.444364	4.3115	5.54553	0.872246	0.731322	5.55668	5.4832
rs35360328	CRC	chr3	40859030	40970324	-9.18029	-8.6154	-7.7779	-7.73001	-9.96208	-9.37893	-8.94094	-11.7227	-13.1099	-0.120478	-0.488547	0.275111	0.546794	0.515237	1.83611	1.06949	1.01172	3.86268	1.72281	1.93459	4.0778	0.976709	3.72769	0.0871886
rs812481	CRC	chr3	66284528	66457708	-1.00091	-0.0608002	-8.4158	1.27595	2.22336	1.55722	-2.73334	0.492699	0.903874	-0.718982	-10.1999	-0.319633	4.37882	3.24956	1.83611	3.56562	0.209263	0.536837	4.65514	0.766757	0.884847	3.61489	6.04087	0.20227
rs10936599	CRC	chr3	169674535	169881779	2.21047	1.45343	-8.67486	1.82425	1.10675	1.12532	-0.4003	0.483619	-1.29981	0.886051	-0.0221216	-0.0746648	0.24579	3.92273	1.83611	0.600827	3.96671	0.271113	4.33195	1.05575	1.57065	0.793866	1.29215	0.305408
rs1370821	CRC	chr4	93899361	94413832	-1.45799	-2.88498	-9.98662	-3.11481	-11.5763	-3.03525	-10.1492	-0.192678	0.53147	-0.997196	-2.40968	0.0565242	0.356679	3.8486	1.83611	4.30118	3.26465	3.32942	3.52404	3.74398	0.488514	1.21015	4.59592	0.0540797
rs3987	CRC	chr4	117652847	117960706	-10.6482	-10.0833	-9.2458	-9.1979	-11.43	-12.2601	-10.4088	-13.1906	-14.7075	-2.66446	-13.5606	0.33496	0.546794	0.515237	1.83611	1.06949	1.01172	3.68094	1.72281	1.93459	0.177323	4.8349	0.97637	0.0679454
rs35509282	CRC	chr4	162326182	162510960	-9.9117	-9.34682	-8.50932	-8.46142	-10.6935	-11.7868	-9.67236	-12.4541	-13.971	-10.0419	-11.9264	0.340789	0.546794	0.515237	1.83611	1.06949	1.01172	1.06314	1.72281	1.93459	0.177323	4.86034	4.74508	0.0667924
rs2735940	CRC	chr5	1277462	1356569	1.43479	2.65456	2.57344	2.72828	-0.173202	1.72486	2.78038	2.07333	-0.429107	-10.0995	0.534066	-0.64033	0.315946	0.391794	4.63175	0.528734	3.79304	0.719213	2.91688	0.542116	4.83073	3.86607	4.4055	0.102446
rs58791712	CRC	chr5	40219509	40286551	-8.44905	-0.544993	-7.04667	-6.7288	-0.656451	1.81147	-8.2097	-10.9915	-12.1587	-9.84045	-11.3615	0.176607	0.546794	4.61895	1.83611	2.9051	3.89189	0.818293	1.72281	1.93459	5.21852	4.44433	4.43226	0.0796897
rs647161	CRC	chr5	135133495	135224010	-8.88214	-0.31097	-2.94536	-7.43186	-9.66393	-1.49394	-8.64279	-11.4246	-12.9414	1.3746	2.53646	-0.156276	0.546794	4.82476	4.39662	1.06949	1.01172	2.94259	1.72281	1.93459	0.177323	0.273961	0.591548	0.31546
rs6906359	CRC	chr6	35413415	35702830	1.63198	1.53568	1.48719	1.19407	-0.527059	0.905828	1.78402	0.993908	1.32537	-0.238084	1.11141	-0.625394	0.266903	0.488014	4.39834	0.648262	5.17608	0.452577	3.45783	3.81794	0.533499	0.329443	0.572522	0.390939
rs1321311	CRC	chr6	36600987	36692155	1.0385	1.16151	-6.40805	2.79352	1.61044	3.01213	3.91094	0.453934	0.610234	-10.8809	-1.58462	-0.659781	0.794914	3.68898	4.34248	0.627855	0.819353	0.298805	0.654195	4.79292	0.85532	0.731322	4.36796	0.149384
rs4711689	CRC	chr6	41706508	41738453	4.47355	-5.96941	-5.97719	6.07373	4.54822	0.065636	4.4229	-9.80083	-11.237	-9.36794	-10.292	-3.41033	0.214437	5.16473	1.83611	0.460472	1.30593	3.90963	3.18076	3.72076	4.8194	0.731322	0.97637	0.093273
rs62404968	CRC	chr6	55780780	55879390	-9.00572	-8.44083	-7.60334	-7.55544	-9.78751	-10.8808	-8.76637	-11.5481	-13.065	-10.3971	-11.9182	0.338714	0.546794	0.515237	1.83611	1.06949	1.01172	1.06314	1.72281	1.93459	0.177323	4.39922	0.97637	0.0720385
rs140355816	CRC	chr8	116075108	116740474	-3.82905	-1.15449	-10.3577	-9.98528	-4.29675	-0.855419	-4.1059	-1.86929	-0.0566175	-1.27383	-1.97413	0.187111	4.43869	3.78994	1.83611	4.07434	4.95872	0.820277	3.20937	3.20586	0.729159	0.521411	6.28631	0.0466536
rs2450115	CRC	chr8	116578296	116798285	0.937594	0.407828	-8.76096	-0.799241	-2.70004	0.741298	-2.50918	0.307184	2.0415	-11.5547	-2.40588	-0.657144	0.323884	0.72503	1.83611	4.33367	4.45904	0.490848	3.69697	3.37388	0.476971	5.25855	3.65669	0.249932
rs16892766	CRC	chr8	116587008	116803716	0.959273	0.429507	-8.73928	-0.777562	-2.67836	0.762977	-2.4875	0.328863	2.06318	-11.5331	-2.92751	-0.649546	0.323884	0.72503	1.83611	4.33367	4.45904	0.490848	3.69697	3.37388	0.476971	5.25855	4.96462	0.265341
rs6469656	CRC	chr8	116607669	116801794	1.11804	0.588273	-8.58052	-0.618796	-2.51959	0.921744	-2.32874	0.48763	2.22194	-11.3743	-2.76874	-0.808499	0.323884	0.72503	1.83611	4.33367	4.45904	0.490848	3.69697	3.37388	0.476971	5.25855	4.68707	0.329978
rs6983267	CRC	chr8	127394945	127446880	-7.79353	1.67669	-6.67831	-6.30591	-8.86248	-0.463748	-7.84134	-10.6231	-12.14	-10.0691	-10.9932	0.304988	4.04452	3.47976	1.83611	3.06053	1.01172	3.889	1.72281	1.93459	0.177323	0.731322	0.97637	0.0731036
rs10505477	CRC	chr8	127394945	127446880	-7.79353	1.67669	-6.67831	-6.30591	-8.86248	-0.463748	-7.84134	-10.6231	-12.14	-10.0691	-10.9932	0.304988	4.04452	3.47976	1.83611	3.06053	1.01172	3.889	1.72281	1.93459	0.177323	0.731322	0.97637	0.0731036
rs7014346	CRC	chr8	127394945	127443449	-7.69493	1.7753	-6.5797	-6.20731	-8.76388	-0.365144	-7.74274	-10.5245	-12.0414	-9.97046	-10.8945	0.302573	4.04452	3.47976	1.83611	3.06053	1.01172	3.889	1.72281	1.93459	0.177323	0.731322	0.97637	0.0733149
rs719725	CRC	chr9	6146121	6544766	-0.0552322	-1.532	-9.61863	-0.287395	-2.15895	0.814174	1.44759	0.964468	0.26113	1.24945	-0.48493	-0.186068	0.127036	1.15443	1.83611	0.81064	3.59951	0.432295	4.16561	0.172379	0.353322	0.420589	1.19932	0.0302989
rs616488	BC	chr1	10199859	10579055	1.19308	1.0146	-9.54647	0.818443	-2.65666	0.057314	-7.05299	0.960245	2.1314	-11.0791	-13.1572	-0.622689	0.244887	0.643827	1.83611	0.415845	4.52944	0.477139	4.3775	4.04072	0.720373	4.93967	4.73267	0.68585
rs2992756	BC	chr1	18457987	18488102	-7.29447	-6.72958	-5.89208	-5.84418	-8.07625	-9.16953	-7.05512	-9.83689	-11.3537	-8.70614	0.463	0.273352	0.546794	0.515237	1.83611	1.06949	1.01172	1.06314	1.72281	1.93459	0.177323	3.54976	5.0037	0.143599
rs4233486	BC	chr1	40881380	40953846	-8.56129	-7.70112	-2.62451	-7.11101	-9.34308	-10.1732	-8.32194	-11.1037	-12.6206	0.901555	2.39933	-0.00894694	0.546794	2.60471	4.39852	1.06949	1.01172	2.70306	1.72281	1.93459	0.177323	1.06337	0.294665	0.0935197
rs79724016	BC	chr1	41486602	42154021	-0.944189	0.967801	0.87524	0.646692	1.23755	2.37061	-7.86864	-1.96263	0.549862	0.364266	0.731022	-0.308284	3.7909	0.331145	2.68151	0.755914	0.644503	0.471142	4.76474	5.44891	0.475229	0.561955	0.786282	0.104608
rs1707302	BC	chr1	45555958	46426253	1.43064	1.3064	-1.85111	0.716292	-0.0328901	0.874945	-0.563771	1.50029	1.36495	-1.39167	-1.18485	-0.44508	0.148633	0.265694	3.42136	0.334901	0.595639	0.251342	0.658966	0.233712	0.256324	1.08723	1.20099	0.105628
rs140850326	BC	chr1	50319622	51285237	-0.220587	0.160464	1.22781	-1.11628	-1.62794	-0.551288	-10.8831	-2.31049	1.30361	0.182752	0.753919	-0.300637	0.316411	0.331618	4.39119	0.468228	1.00335	0.268165	4.48054	3.7464	1.11756	0.517123	0.574991	0.275454
rs17426269	BC	chr1	87663477	87767445	-9.08205	-7.96852	-7.67967	-7.63177	-9.86384	-1.28248	-8.8427	-11.6245	-13.1413	0.486636	-2.37047	0.290746	0.546794	3.99912	1.83611	1.06949	1.01172	4.83419	1.72281	1.93459	0.177323	0.442011	5.33068	0.0720029
rs11552449	BC	chr1	113533174	113994415	1.99967	0.110914	-9.82905	1.57569	1.75544	0.658529	1.35221	1.96468	1.60104	0.256383	-0.847426	-0.943437	0.114899	3.8719	1.83611	0.394162	0.478312	0.661942	1.3732	0.343632	0.520452	0.46595	0.98	0.0252661
rs7529522	BC	chr1	117593462	117758128	1.64499	0.995641	-8.34307	1.90076	3.43751	3.16143	2.42625	-4.39901	-0.882534	-0.493	-1.5313	-0.500088	0.175792	3.6445	1.83611	1.08443	0.266482	0.432887	3.29001	5.41245	0.831898	5.01428	6.47316	0.105954
rs11249433	BC	chr1	119998692	121739359	0.18455	0.552974	-1.51539	-3.55136	-6.28541	-0.965752	-12.9081	-5.92488	-0.68419	-2.7839	-3.30039	0.219784	0.805628	0.364074	4.33398	4.45835	4.32441	0.749278	3.62852	4.35509	3.10671	4.02005	4.67441	0.0418871
rs12405132	BC	chr1	145876257	148551744	1.35195	1.17857	-0.721403	0.0433118	-0.536149	-0.632189	-2.59593	-1.24836	0.116614	-0.853867	-0.192552	0.0160389	0.258342	0.33696	2.82334	0.50697	0.18859	0.327441	1.34165	4.26188	0.678811	0.350175	0.690962	0.0346271
rs12048493	BC	chr1	149904572	150023307	1.41809	1.78036	1.77258	-0.110388	-10.0554	1.21776	-1.18882	0.487826	0.503778	-11.262	-0.314149	-0.255916	0.347332	0.413527	4.19841	3.91894	1.01172	0.291448	3.19758	0.952957	2.17241	0.731322	4.76078	0.319859
rs4971059	BC	chr1	155070849	155557444	2.24211	2.63982	2.19704	2.45348	1.08541	1.42198	-2.42499	2.00712	1.88765	-11.4389	-1.11781	-1.30431	0.173252	0.651413	2.95022	0.165837	0.436059	0.296128	4.99216	0.1651	0.198733	5.45913	1.2846	0.418641
rs35383942	BC	chr1	201462478	201523971	1.19157	3.24033	2.93683	2.16079	-7.42728	0.960588	-7.08462	0.683915	1.58827	-10.3128	0.482412	-1.06708	4.48094	0.827267	3.71628	4.40116	4.82824	0.51348	3.18329	5.85605	1.3929	0.731322	3.68115	0.485048
rs6678914	BC	chr1	202170575	202232671	-7.54085	2.19219	3.70775	-6.5637	-7.44136	1.75224	-8.09913	-10.7597	-0.928559	-10.3269	0.958059	-0.0494678	4.28494	1.12133	1.21019	3.90454	4.34761	0.866889	1.72281	4.056	5.89611	0.731322	0.827973	0.227078
rs4245739	BC	chr1	204480029	204647262	2.46105	1.42276	-8.36539	2.85493	3.15259	1.82045	3.7004	2.05474	1.9809	-11.1794	-0.231685	-1.81589	0.211043	0.906809	1.83611	0.465988	0.564541	0.917405	0.511839	0.699243	0.491231	3.54976	1.3077	0.906661
rs11117758	BC	chr1	216956224	217075589	-9.28129	-8.7164	-7.87891	-7.83101	-10.0631	-9.53695	-9.04194	-11.8237	-13.3406	-0.303876	-12.1938	0.338714	0.546794	0.515237	1.83611	1.06949	1.01172	3.68148	1.72281	1.93459	0.177323	5.14105	0.97637	0.0570665
rs72755295	BC	chr1	241860596	241955945	-8.67005	-7.84367	-7.55482	-7.15569	-0.908931	-1.18841	-8.71785	-11.4996	-13.0165	-1.32028	-10.9719	0.295714	3.07177	3.89414	1.83611	4.28305	2.92877	0.596601	1.72281	1.93459	0.177323	4.90541	4.63088	0.0675452
rs2380205	BC	chr10	5690889	5940317	2.04591	1.41285	-8.94215	2.6858	3.41583	1.64164	3.71359	2.56493	1.5638	-12.3329	-13.257	-2.45598	0.251421	0.812955	1.83611	0.313058	0.557925	0.593488	0.657492	0.649512	0.603559	0.731322	0.97637	0.447465
rs67958007	BC	chr10	9012404	9222861	-10.0994	-9.23927	-8.69705	-8.64916	-10.8812	-11.9745	-9.86009	-12.6419	-14.1587	-1.00024	-13.0119	0.350189	0.546794	2.89983	1.83611	1.06949	1.01172	3.07578	1.72281	1.93459	0.177323	5.72434	0.97637	0.0633484
rs11814448	BC	chr10	21349034	22440608	1.26304	1.20545	1.908	-0.070777	-3.02722	-0.221685	-12.2349	-1.12983	1.05053	0.484596	0.176009	-0.175951	0.20911	0.503476	0.61049	0.602014	3.77029	0.399766	1.72281	4.04927	0.23443	0.449585	0.975039	0.0548291
rs7072776	BC	chr10	21478040	22010574	0.38153	1.38031	2.52289	-0.953589	-10.5417	-0.391291	-11.1994	-0.461298	1.99525	0.65979	-0.0259675	-0.721188	0.190961	0.780994	0.641257	0.642578	4.6335	1.0355	1.72281	4.01498	0.238435	1.03171	0.856154	0.157055
rs10995201	BC	chr10	62504339	62544438	-7.42039	-7.14266	-6.30517	2.71109	4.57026	1.88358	-7.4682	-10.25	-1.14729	-7.83779	-10.62	-0.578803	4.04452	0.515237	1.83611	3.44433	0.775662	0.538398	1.72281	1.93459	1.47379	5.71937	0.97637	0.329441
rs704010	BC	chr10	79050046	79099998	-7.17779	2.46449	4.10379	-6.22301	-8.80631	2.42068	-7.78518	-10.567	-11.9541	-10.0129	3.52848	-1.048	5.10345	5.49885	2.75762	4.67905	1.01172	1.32965	1.72281	1.93459	5.09319	0.731322	1.27137	1.36694
rs140936696	BC	chr10	93514704	93581054	-8.43408	-7.86919	-5.94962	-6.9838	-9.21587	-10.046	-8.19473	-10.9765	-12.4934	-8.56432	1.93113	0.169106	0.546794	0.515237	4.2237	1.06949	1.01172	2.70306	1.72281	1.93459	0.177323	5.42664	4.07672	0.097488
rs7904519	BC	chr10	112962376	113063667	-9.04442	-8.18425	-7.39197	-7.59414	-9.82621	-0.396854	-8.80507	-11.5868	-13.1037	-10.4561	0.984792	0.254804	0.546794	2.76273	2.69687	1.06949	1.01172	5.53057	1.72281	1.93459	0.177323	3.62384	4.41597	0.317246
rs11199914	BC	chr10	121330879	121336035	-4.74831	-4.18342	-3.34593	-3.29803	-5.5301	-6.62337	-4.50896	-7.29073	-8.80758	-6.73668	-7.66077	0.350189	0.546794	0.515237	1.83611	1.06949	1.01172	1.06314	1.72281	1.93459	0.177323	0.731322	0.97637	0.0729623
rs45631563	BC	chr10	121561279	121696088	-9.45683	-8.89194	1.17437	-8.00655	-10.2386	-11.3319	-9.21748	-11.9993	-13.5161	-0.0932509	0.734653	0.226873	0.546794	0.515237	4.30421	1.06949	1.01172	1.06314	1.72281	1.93459	0.177323	5.31679	0.707228	0.0339461
rs2981578	BC	chr10	121567132	121610028	-7.80483	-7.23994	2.82637	-6.35454	-8.58662	-9.67989	-7.56548	-10.3473	-11.8641	-9.7932	2.34793	0.127626	0.546794	0.515237	4.30421	1.06949	1.01172	1.06314	1.72281	1.93459	0.177323	3.81049	0.931797	0.106979
rs35054928	BC	chr10	121567132	121596661	-7.26612	-6.70123	-5.86373	-5.81583	-8.0479	-9.14118	-7.02677	-9.80854	-11.3254	-9.25448	0.275435	0.316014	0.546794	0.515237	1.83611	1.06949	1.01172	1.06314	1.72281	1.93459	0.177323	0.731322	1.10396	0.0801441
rs6597981	BC	chr11	721570	835407	3.53343	4.06133	2.64071	4.12031	0.579717	2.67708	1.99269	1.79544	1.60052	-11.2012	-1.39042	-1.82766	0.156602	0.450657	4.13334	0.314375	3.6519	0.378635	2.81741	3.58369	0.654411	0.731322	5.43928	0.512245
rs3817198	BC	chr11	1855364	1930859	-8.62036	1.34719	-2.68358	0.322852	1.6808	2.93776	4.53966	1.50913	-0.41613	-10.6087	1.47397	-0.927745	0.546794	3.35179	4.67424	4.20433	3.61541	0.749852	3.46171	3.2078	1.32788	0.731322	3.94215	0.272732
rs3903072	BC	chr11	65644996	66015297	3.02672	2.69096	1.05716	3.20438	1.58636	1.68304	2.26374	1.48165	0.418673	-12.3263	-1.39161	-0.516784	0.230635	0.438388	2.65054	0.162416	0.736707	0.260582	0.367273	0.49596	0.348001	4.97242	3.80744	0.0756836
rs75915166	BC	chr11	69471911	69694901	1.06596	2.04106	2.77024	-0.0196222	-9.84751	1.17102	-6.28703	-0.375328	-0.822434	0.69526	2.14303	-0.183026	0.242594	0.516073	2.76351	4.27358	3.8638	0.848946	4.00862	5.01365	0.893713	0.608981	0.3994	0.278636
rs11820646	BC	chr11	129582187	129610439	-7.20234	-6.63745	-5.79995	-5.75205	-7.98413	-9.0774	-6.96299	-9.74476	-11.2616	-9.19071	-0.379877	0.296829	0.546794	0.515237	1.83611	1.06949	1.01172	1.06314	1.72281	1.93459	0.177323	0.731322	5.2551	0.0614238
rs12422552	BC	chr12	14201849	14274192	-0.117346	-0.654782	-7.15645	2.80526	3.63961	0.878561	-8.31949	-10.9801	0.46852	2.6121	-11.4713	-0.676174	3.28138	4.00132	1.83611	0.668592	1.18251	1.27169	1.72281	3.56142	1.59644	0.967465	0.97637	0.322023
rs7297051	BC	chr12	27975692	28038203	-8.34809	-7.78321	-6.94571	-6.89781	-9.12988	-10.2232	-8.10874	-10.8905	-12.4074	0.206018	-0.0859648	0.277505	0.546794	0.515237	1.83611	1.06949	1.01172	1.06314	1.72281	1.93459	0.177323	5.58339	0.860324	0.0453111
rs202049448	BC	chr12	84412519	84624508	-10.1099	-9.54501	-8.70752	-8.65962	-10.8917	-11.985	-9.87055	-12.6523	-14.1692	-12.0983	-13.0224	0.350189	0.546794	0.515237	1.83611	1.06949	1.01172	1.06314	1.72281	1.93459	0.177323	0.731322	3.55737	0.0731574
rs17356907	BC	chr12	95627013	95643613	-6.43517	-5.87028	-5.03278	-4.98488	-6.09978	1.30797	-6.19582	-8.97759	-10.3648	-8.42354	-9.34763	0.186647	0.546794	0.515237	1.83611	1.06949	4.03543	3.1939	1.72281	1.93459	5.18272	0.731322	0.97637	0.159656
rs1292011	BC	chr12	115375802	115400843	-7.02828	-6.46339	-5.62589	-5.57799	-7.81006	-8.90334	-6.78893	-9.5707	-11.0875	1.22418	-7.41	0.276284	0.546794	0.515237	1.83611	1.06949	1.01172	1.06314	1.72281	1.93459	0.177323	4.57246	5.43009	0.0830277
rs206966	BC	chr12	120271261	120397327	1.93241	1.71922	3.59304	0.00401109	-0.913061	-0.783944	-9.12074	-11.9025	-13.4194	0.682527	2.92309	-0.276714	0.333354	0.396707	0.731203	4.57229	3.37781	0.499112	1.72281	1.93459	4.91049	0.269099	0.912472	0.187259
rs11571833	BC	chr13	32192457	32965909	0.873273	-0.634877	-10.5748	-0.0757303	-1.65572	0.443983	-0.919103	1.60399	1.74781	-0.111487	-1.91407	-0.619434	0.270969	0.667154	1.83611	0.241587	0.991255	0.319272	0.994568	0.683022	0.158263	0.602667	1.61023	0.118148
rs6562760	BC	chr13	73362027	73480468	-9.27008	-8.70519	-7.8677	-7.8198	-10.0519	-11.1451	-9.03073	-11.8125	-13.3294	1.03557	-12.1825	0.2992	0.546794	0.515237	1.83611	1.06949	1.01172	1.06314	1.72281	1.93459	0.177323	3.99173	0.97637	0.0580236
rs2236007	BC	chr14	36490780	36669437	-9.8631	-9.29822	1.75513	-8.41282	-10.6449	-11.7382	-9.62375	-12.4055	-13.9224	-9.99335	2.88231	-0.121728	0.546794	0.515237	4.33947	1.06949	1.01172	1.06314	1.72281	1.93459	0.177323	4.77878	0.457033	0.127712
rs2588809	BC	chr14	67675835	68348796	-0.0846877	-0.504824	-10.124	-0.00913576	2.2564	1.33969	-2.53731	0.956466	0.912503	0.381034	-3.01897	-0.368819	0.224848	1.19649	3.79056	0.744411	0.356709	0.251388	3.94655	0.862342	0.210494	0.37099	3.58176	0.0702636
rs999737	BC	chr14	68410812	68602699	-9.16853	-9.106	-8.56379	0.12797	3.8959	2.42336	-9.72682	-12.3874	0.836285	-0.982444	-12.8786	-0.432283	4.17536	3.18859	1.83611	4.6148	0.58172	0.0560306	1.72281	3.45708	1.03959	3.59742	0.97637	0.17663
rs941764	BC	chr14	91368044	91505542	2.20642	-8.07516	-8.08294	3.74067	3.60226	2.15081	5.01303	1.85387	-1.39657	-1.24487	-11.6936	-1.70629	0.366922	5.38579	1.83611	0.861954	0.440703	1.37632	0.427188	1.49135	1.91154	3.2684	3.96338	0.0459297
rs11627032	BC	chr14	92602171	92651884	0.901256	-6.60744	-6.61522	2.96555	3.98281	2.88047	1.95848	-0.445774	1.66459	2.14287	-10.9301	-2.97556	0.843104	3.73474	1.83611	3.51788	0.360459	0.969201	4.87883	4.7796	1.55713	5.64137	0.97637	5.0167
rs10623258	BC	chr14	104687768	104780070	1.82802	2.31564	-6.42588	2.67928	1.21949	1.83707	0.759457	2.21026	1.25266	-10.8987	0.0689771	-1.31183	0.218908	0.487595	4.50317	0.562541	0.571714	0.458158	2.59496	3.63302	0.565287	0.731322	5.3426	0.803032
rs4784227	BC	chr16	52501898	52616997	-9.22879	-8.6639	-3.29201	-7.7785	-10.0106	-11.1039	-8.98944	-11.7712	-13.2881	-1.59187	-0.0683327	0.29916	0.546794	0.515237	4.46032	1.06949	1.01172	1.06314	1.72281	1.93459	0.177323	4.54154	3.75499	0.0465793
rs17817449	BC	chr16	53763996	53814649	-8.04463	-7.47974	-6.64225	-6.59435	-8.82642	-2.62342	-7.80528	0.192261	0.117089	-9.4563	-10.9571	0.124797	0.546794	0.515237	1.83611	1.06949	1.01172	4.80546	1.72281	4.58919	1.46651	3.99535	0.97637	0.184113
rs11075995	BC	chr16	53816499	53843680	-7.14658	-6.58169	-5.7442	-5.6963	-7.92837	0.470361	-6.90723	0.883373	3.32433	-9.13495	-10.059	-14.2942	0.546794	0.515237	1.83611	1.06949	1.01172	0.767097	1.72281	2.52276	0.309513	0.731322	0.97637	6.14958
rs28539243	BC	chr16	54640503	54650708	-5.73326	-5.16837	-4.33088	-4.28298	-6.51505	-7.60832	-5.49391	-8.27569	-9.79253	-7.72163	-8.64572	0.350189	0.546794	0.515237	1.83611	1.06949	1.01172	1.06314	1.72281	1.93459	0.177323	0.731322	0.97637	0.0729623
rs2432539	BC	chr16	56338995	56541536	2.20472	1.59486	-8.64174	1.31753	-0.121386	-0.219704	0.0139946	3.48357	2.01809	-12.0325	-0.543594	-2.1401	0.123022	0.23595	1.83611	0.898609	3.64274	1.20683	2.78825	0.403113	0.73386	0.731322	5.17809	0.360782
rs13329835	BC	chr16	80573103	80642220	-8.49302	-7.3795	-7.09064	-7.04274	-8.6803	0.413859	-7.25324	-0.270424	1.22903	-10.4814	-11.4055	-0.18171	0.546794	4.32963	1.83611	1.06949	3.5334	0.872671	2.74782	5.63614	5.3315	0.731322	0.97637	0.424188
rs4496150	BC	chr16	86975669	87069663	-8.93655	-8.37166	-7.53417	-7.48627	-9.71834	-10.8116	-8.6972	-11.479	-12.9958	1.47765	-2.20516	0.209499	0.546794	0.515237	1.83611	1.06949	1.01172	1.06314	1.72281	1.93459	0.177323	5.52291	4.9891	0.0604155
rs146699004	BC	chr17	30643297	30991776	2.19947	2.39696	-0.698666	1.20335	1.13554	1.50989	0.842819	1.09062	1.99283	-1.78744	-1.39515	-1.0219	0.201396	0.384588	3.89287	0.413402	0.51403	0.171519	5.40937	0.393293	0.290417	3.51623	3.74176	0.342478
rs72826962	BC	chr17	41859727	42908321	2.13795	2.68727	1.4299	2.38663	1.14881	1.84276	1.92678	2.20413	1.44491	-4.27511	-0.738931	-1.09063	0.101445	0.194823	0.938691	0.145469	0.254057	0.153864	0.687016	0.156072	0.531752	5.48249	0.46226	0.224953
rs2532263	BC	chr17	45382815	46788237	0.739212	0.796472	0.59236	1.10335	0.515077	1.26458	1.47063	0.540344	0.846104	-1.88	1.60792	-0.37588	0.0935059	0.452927	2.82035	0.326374	1.17961	0.348328	0.488241	0.506834	0.166377	0.509346	0.592402	0.16028
rs2787486	BC	chr17	54897282	55194557	-0.291968	-0.840326	-0.551471	-1.43444	-2.06815	-0.128479	-10.3584	-1.79584	-0.0949648	-1.02333	-2.50139	0.105434	0.375411	0.444557	3.37519	2.84149	4.6171	0.521711	1.72281	2.80865	1.02618	3.75077	3.23202	0.0579721
rs745570	BC	chr17	79792822	79855571	2.57744	2.98896	6.55064	2.38005	-9.13536	1.52706	1.32337	-0.746784	-1.98223	-10.3419	2.85662	-1.25934	0.305571	1.85407	0.295226	0.764586	1.01172	4.02373	2.74148	4.08673	4.05881	0.731322	0.486425	0.36011
rs527616	BC	chr18	26725181	26759755	-7.49367	-6.92878	-6.09129	-6.04339	-8.27546	-9.36874	-7.25432	-10.0361	-11.5529	-9.48204	-9.70199	0.350189	0.546794	0.515237	1.83611	1.06949	1.01172	1.06314	1.72281	1.93459	0.177323	0.731322	2.77143	0.0718497
rs1436904	BC	chr18	26901308	27045792	-9.55682	-8.44329	-8.15444	-8.10654	-10.3386	-9.81248	-9.31747	-12.0992	-13.6161	-9.68706	-12.4693	0.338714	0.546794	3.81085	1.83611	1.06949	1.01172	5.3511	1.72281	1.93459	0.177323	5.22675	0.97637	0.069484
rs117618124	BC	chr18	32270333	32466302	-9.99654	-9.43165	-8.59415	-8.54626	-10.7783	-11.8716	-9.75719	-12.539	-14.0558	-11.4082	-1.50919	0.342808	0.546794	0.515237	1.83611	1.06949	1.01172	1.06314	1.72281	1.93459	0.177323	3.80402	5.12144	0.0662643
rs6507583	BC	chr18	44790842	44943930	-8.84264	-8.23011	-8.23789	-0.221637	3.54809	3.04738	0.827895	-1.33147	2.76689	-11.0519	-12.5527	-5.7189	3.34852	4.51272	1.83611	4.08627	0.874435	0.301904	4.67976	3.35117	0.40579	3.75821	0.97637	7.27306
rs78269692	BC	chr19	12514940	13160570	3.0959	2.96786	2.82147	3.5964	1.45004	1.50585	2.20111	1.62019	1.25179	-0.203007	0.954963	-1.32159	0.210052	0.214323	0.239939	0.382074	0.545714	0.349628	0.592061	0.406377	0.255698	0.746635	0.41802	0.284924
rs2594714	BC	chr19	13777744	13860672	2.69537	2.32347	-7.35346	4.57735	2.70746	2.21732	-4.85998	-0.319118	1.63501	-10.7442	-11.6683	-0.996286	0.440739	1.02971	1.83611	0.486586	0.626462	0.439683	4.61307	4.73253	0.472088	0.731322	0.97637	0.913251
rs67397200	BC	chr19	17242025	17351285	2.87579	4.06314	-3.2169	3.11039	-0.697097	1.84873	-7.73941	1.07704	1.3388	-9.28392	0.107881	-0.823627	0.599443	0.254233	4.93367	0.676706	4.8708	0.422294	3.12521	3.37976	0.195128	5.63725	1.08286	0.293435
rs4808801	BC	chr19	18399957	18542034	2.22329	2.73903	2.46207	2.63068	1.67194	3.19852	0.935583	2.01039	1.89304	-11.521	-3.31073	-2.89345	0.329988	0.754421	4.11524	0.697444	1.06258	0.370054	4.65463	3.81362	0.453314	0.731322	5.03575	0.685629
rs2965183	BC	chr19	19239294	19690178	2.11373	1.57682	2.00453	2.689	1.75649	1.67281	2.66298	2.46063	1.53948	-1.40759	-0.00784129	-1.38109	0.198727	0.472759	0.736375	0.203887	0.244139	0.237564	0.509317	0.413907	0.480218	3.89295	0.858648	0.259871
rs3760982	BC	chr19	43776943	43928688	2.30519	1.71479	1.66874	2.79107	0.349078	-2.23936	-8.2133	2.06543	-0.358015	4.3625	0.129905	-1.31698	1.40086	0.81819	2.07939	0.528794	1.9602	3.13991	2.94837	1.11812	1.23467	0.793014	0.832486	0.307815
rs71338792	BC	chr19	45644979	45711039	2.38602	4.28365	3.20344	1.97744	-0.565693	1.70152	-4.5687	1.42118	1.41775	-10.4161	-0.908825	-0.843421	0.339906	0.443938	4.21204	0.906561	3.96674	0.798847	2.61815	3.13322	0.467366	0.731322	4.78356	0.125025
rs113577745	BC	chr2	9949195	10021397	0.261255	1.97465	-6.07156	-6.75451	-9.33781	0.565624	-8.31667	-11.0984	-12.4856	-9.94742	1.58837	0.120175	4.29416	0.863668	3.78078	4.04089	1.01172	3.63516	1.72281	1.93459	4.86643	4.80627	1.47042	0.121691
rs12710696	BC	chr2	19070456	19287575	-10.1444	-9.57951	-8.74202	-8.69412	-10.9262	-11.7563	-9.90505	-12.6868	-14.2037	-0.681555	-12.1591	0.332054	0.546794	0.515237	1.83611	1.06949	1.01172	2.70306	1.72281	1.93459	0.177323	0.783832	4.25333	0.068126
rs6725517	BC	chr2	24852005	25117741	1.07899	1.78091	-4.49913	-0.272637	-10.1005	0.274224	-10.1966	0.459131	0.406069	-1.13025	0.955874	-0.168046	0.207959	0.507588	5.35598	3.54894	3.84774	0.453026	1.72281	0.780976	0.480381	0.547522	1.90313	0.203289
rs4577244	BC	chr2	28709223	29002638	1.64996	0.799814	-0.282549	-0.160219	-1.03787	1.13128	-1.11069	2.11866	1.05422	-2.3264	-0.434467	-0.596789	0.260335	0.830332	3.35429	0.501694	1.15481	0.381416	4.6942	0.91542	0.639615	3.9959	4.54462	0.0556005
rs71801447	BC	chr2	111111027	111172304	3.08595	3.49162	-2.38255	2.6553	1.63583	2.53335	1.56388	1.66754	2.09282	-10.3077	-11.2318	-2.53837	0.315383	0.505977	4.57704	3.57851	4.04101	0.619929	3.01807	3.35924	1.30456	0.731322	0.97637	0.239301
rs4849887	BC	chr2	120468680	120506895	-7.63812	-7.07324	-6.23574	-6.18784	-8.41991	-9.51319	-7.39877	-10.1805	-11.6974	-9.02952	1.16869	0.276284	0.546794	0.515237	1.83611	1.06949	1.01172	1.06314	1.72281	1.93459	0.177323	4.89766	6.17114	0.150304
rs2016394	BC	chr2	172088710	172117873	-7.24812	-6.38796	7.08352	-5.79784	-8.02991	-7.44677	-7.00877	-9.79055	-11.3074	-9.23649	3.93366	-1.60763	0.546794	5.02482	1.42436	1.06949	1.01172	4.65245	1.72281	1.93459	0.177323	0.731322	1.00341	0.570108
rs1550623	BC	chr2	173334126	173397543	-7.57122	2.97349	-6.7164	-6.64861	-9.15064	-1.60006	-8.1295	-10.9113	-12.4281	0.874897	-0.272529	0.162407	4.84529	3.93993	4.55588	2.50852	1.01172	3.39589	1.72281	1.93459	0.177323	1.28946	5.39452	0.129211
rs1830298	BC	chr2	200807647	201514881	2.24026	1.3016	-10.1957	2.10402	1.99616	1.22871	2.82843	2.27479	2.18708	-1.49217	-14.0564	-1.71537	0.150331	0.820946	4.48484	0.41679	0.575979	0.321989	0.233089	0.332411	0.245286	1.03845	5.51442	0.36549
rs4442975	BC	chr2	216992243	217077067	-8.78846	-8.22357	-7.38607	-7.33817	-9.57024	-10.6635	-8.54911	-11.3309	-12.8477	-10.1799	-10.8031	0.350189	0.546794	0.515237	1.83611	1.06949	1.01172	1.06314	1.72281	1.93459	0.177323	5.42904	4.1983	0.0544885
rs34005590	BC	chr2	217090259	217255397	-9.74958	-9.1847	-8.3472	-8.2993	-10.5314	-10.0052	-9.51023	-12.292	-13.8089	-0.235971	-11.9579	0.333463	0.546794	0.515237	1.83611	1.06949	1.01172	4.1949	1.72281	1.93459	0.177323	4.22283	3.34147	0.0522873
rs16857609	BC	chr2	217378304	217529807	-9.62526	-9.06037	-8.22288	-8.17498	-10.407	-11.5003	-9.38591	-12.1677	-13.6845	-1.64153	-11.8336	0.338714	0.546794	0.515237	1.83611	1.06949	1.01172	4.87209	1.72281	1.93459	0.177323	5.05412	2.80555	0.0638962
rs12479355	BC	chr2	226335911	226481762	-9.28325	0.0351604	-8.16802	-8.12012	-10.3522	-0.979275	-9.33106	-12.1128	-13.6297	-2.01418	-1.27386	0.316787	2.6471	3.71935	1.83611	1.06949	1.01172	0.750429	1.72281	1.93459	0.177323	5.22703	5.02306	0.0548828
rs16991615	BC	chr20	5932255	5998969	1.11227	1.64701	-7.03959	0.652165	-7.54485	-0.0574439	-7.20219	2.93037	1.6972	-10.4303	-11.3544	-3.64962	0.519016	0.61319	1.83611	4.20356	4.40353	3.38754	3.47175	3.72928	0.772155	0.731322	0.97637	1.36768
rs2284378	BC	chr20	33897730	34699621	1.19699	0.57625	-0.411085	0.471041	0.744003	1.04749	0.755962	2.08892	1.5134	-1.15117	-1.40012	-0.845493	0.188458	0.772836	2.21878	0.550424	0.490233	0.347483	3.44634	0.509376	0.355286	0.513624	1.38542	0.1645
rs6122906	BC	chr20	50320930	50421401	-9.03269	0.456327	-0.0933866	-7.58241	-9.21997	0.0261958	-8.79334	-11.5751	-12.9623	-0.207278	3.38882	-0.34453	0.546794	4.32242	3.97953	1.06949	3.17201	1.11475	1.72281	1.93459	3.59975	5.05917	0.339234	0.390507
rs2823093	BC	chr21	15085596	15204173	-9.27174	-8.70685	-7.86935	-7.82145	-10.0535	-9.47038	-9.03239	-11.8142	-13.331	-10.6834	-0.0365932	0.34287	0.546794	0.515237	1.83611	1.06949	1.01172	4.95699	1.72281	1.93459	0.177323	5.41502	4.45562	0.0751154
rs17879961	BC	chr22	28165475	28900236	0.495557	0.989912	-2.93142	0.190952	-2.12468	0.414196	-0.698053	-0.432659	0.274179	-0.803985	-4.23273	0.0987664	0.170731	0.419387	4.74593	0.499824	1.06986	0.286834	3.04568	0.526065	0.910888	0.978344	5.84632	0.101312
rs132390	BC	chr22	28343127	29581329	0.591989	1.31406	1.92707	0.365163	-0.508617	0.580311	1.24949	1.3697	0.402476	-0.485154	0.648576	-0.272888	0.122515	0.296275	3.36254	0.393666	0.480923	0.369347	1.17596	0.371943	0.294878	0.738924	0.445022	0.0965916
rs738321	BC	chr22	38087148	38257683	1.13503	1.29301	-3.8592	0.47821	0.367768	1.58484	-2.14182	0.965141	1.98497	-11.7843	-2.15909	-1.12058	0.37933	1.13036	4.4841	0.771776	3.56184	0.387506	4.21592	2.04355	0.477877	0.731322	5.29923	0.532523
rs6001930	BC	chr22	40143521	40666412	1.17343	0.551033	-10.01	1.58861	1.96975	1.93244	1.82217	2.2613	2.21874	-6.01366	-14.3249	-1.76077	0.219071	0.662446	1.83611	0.481328	0.451272	0.394329	3.77207	0.346802	0.245765	5.33275	0.97637	0.745148
rs73161324	BC	chr22	40868537	41943521	2.32919	1.66135	-0.158455	2.28152	1.73184	1.1156	1.07534	2.54115	1.87605	-14.4405	-2.55719	-1.46629	0.0824728	0.20324	2.6999	0.352192	0.406375	0.142866	3.89328	0.254834	0.477148	0.731322	4.12014	0.396706
rs28512361	BC	chr22	45636643	45932879	-0.566205	-0.688603	2.28861	-0.107462	1.53329	1.2973	-0.938499	1.84125	2.00119	-0.945969	1.82467	-1.44971	0.328866	0.66185	2.71101	0.483751	0.694707	0.411926	3.75736	0.926879	0.122968	3.96219	0.370081	0.68681
rs6762644	BC	chr3	4686231	4747367	-8.31601	-7.75112	-6.91362	-6.86572	-8.50328	-8.51465	0.70886	4.03008	0.95354	-10.3044	-11.2285	-15.5495	0.546794	0.515237	1.83611	1.06949	3.70621	4.65997	3.80581	0.601475	6.7961	0.731322	0.97637	0.0729623
rs4973768	BC	chr3	26996849	27510870	-11.1006	-1.63036	0.740579	-9.61296	-12.1695	-11.5864	-11.1484	-13.0447	-15.3173	-0.819052	-3.36724	0.32007	5.3431	3.90198	4.7605	3.9516	1.01172	5.67826	1.72281	6.08251	7.79673	1.08852	3.24	0.135271
rs12493607	BC	chr3	30615746	30652151	-6.77049	-6.45459	-6.16574	3.46221	6.57496	-7.82377	5.75917	-10.1105	-11.6274	-9.55649	-10.4806	-14.8017	4.30852	4.20128	1.83611	4.92448	0.773869	6.08113	1.06278	1.93459	0.177323	0.731322	0.97637	0.0729623
rs6796502	BC	chr3	46676214	46865945	-0.019936	1.12944	0.9314	0.144271	-9.61448	-0.0429836	-9.71052	-12.4923	-13.8073	1.97246	1.09523	0.0635584	3.47482	0.430268	4.16425	3.28483	4.37882	0.576003	1.72281	1.93459	4.66243	0.667167	0.519802	0.0627942
rs1053338	BC	chr3	63685148	64089716	0.938263	-0.0116915	-9.38985	0.643736	1.14067	0.572841	1.32795	1.27378	1.51096	-2.40538	-2.82814	-0.504615	0.252234	3.7569	3.00306	0.505591	1.30155	0.503939	3.18997	0.174101	0.167249	6.07093	0.855498	0.112358
rs6805189	BC	chr3	71384403	71635694	1.48263	1.67533	-8.95289	2.54953	2.7922	2.52201	-8.94101	-12.0123	0.882702	-0.780888	-0.963491	-0.539695	1.22735	4.12404	6.22983	1.17764	1.0005	0.499238	5.40421	5.7904	1.68069	0.606159	5.22143	0.885146
rs13066793	BC	chr3	86470319	87072625	-11.6164	-11.0515	-5.67963	-10.1661	-12.3982	-13.2283	-11.3771	-14.1588	-15.546	-2.27905	-3.66528	0.339611	0.546794	0.515237	4.07927	1.06949	1.01172	2.81144	1.72281	1.93459	4.55297	5.39894	0.587169	0.0654224
rs9833888	BC	chr3	99685033	100197095	0.249222	-0.156247	-9.97985	0.385069	2.4142	1.76412	0.0859379	-4.66852	0.0103077	-0.395159	-3.0449	-0.106018	0.706048	0.872616	1.83611	1.10942	1.24451	0.321075	5.46409	4.50531	0.611763	0.456692	5.19981	0.0461332
rs34207738	BC	chr3	141314639	141617993	1.46338	0.977581	-9.22453	1.77829	2.18884	1.18164	2.56645	2.14052	1.92088	-1.40503	-12.6416	-1.14539	0.62217	3.84449	1.83611	0.897414	4.58544	0.904881	4.59797	0.474385	0.511977	4.1885	4.20164	0.259126
rs58058861	BC	chr3	172552231	172576241	-6.16998	-5.85409	-5.56524	-5.19284	-6.07049	0.477591	-6.72827	-9.51005	-11.0269	-8.95599	-9.17594	0.302204	3.98085	3.94396	1.83611	3.60924	3.88162	0.851457	1.72281	1.93459	0.177323	5.45417	3.53557	0.10064
rs6815814	BC	chr4	38722952	38905330	2.24909	1.61118	-8.49046	2.33315	2.63457	1.91571	-1.0092	0.486344	1.75319	0.750842	-12.8053	-0.981962	1.41751	0.650524	1.83611	0.702063	1.51897	0.321432	4.58038	3.39391	0.600788	1.19418	0.97637	0.317019
rs10022462	BC	chr4	88319324	88349204	-0.160588	-6.16964	-5.88078	1.98453	1.9325	-0.514372	-7.04381	-9.82559	-11.2128	-9.27153	-10.1956	0.203353	4.50378	3.95176	1.83611	3.9422	3.21203	3.83226	1.72281	1.93459	3.82061	0.731322	0.97637	0.102156
rs9790517	BC	chr4	105103171	105467489	0.406838	-0.387087	-9.48873	-1.14288	0.372825	0.813296	-0.80627	0.606976	2.29951	-0.932264	-13.8036	-0.882471	0.130213	3.54738	1.83611	4.2822	5.3302	0.336544	2.74186	0.893565	0.227278	1.02589	0.97637	0.257215
rs77528541	BC	chr4	125831224	126045876	-10.1279	-9.56302	-8.72553	-8.67763	-10.9097	-12.003	-9.88856	-12.6703	-14.1872	-1.87546	-13.0404	0.333968	0.546794	0.515237	1.83611	1.06949	1.01172	1.06314	1.72281	1.93459	0.177323	5.3002	0.97637	0.0706064
rs6828523	BC	chr4	174819620	175004257	-9.9106	-8.79708	-8.25815	-8.19036	-10.0979	-10.1092	-9.67125	-12.453	-13.7681	-0.447761	-11.9253	0.276284	6.09618	4.95191	3.59104	5.51302	7.26072	5.94716	5.52455	4.25888	7.23232	5.74653	4.56522	0.639301
rs116095464	BC	chr5	93272	402116	1.11063	1.20859	2.48091	-0.793638	-3.3606	1.23392	0.727258	1.56165	1.03091	0.334281	1.94202	-0.798183	0.0764385	0.469255	0.509687	3.70012	5.27179	0.43246	2.78414	4.01137	0.339583	0.428283	0.364569	0.233803
rs10069690	BC	chr5	1270868	1297803	-7.13347	3.20888	4.12777	-5.68318	-7.91525	-0.333899	-6.89412	-9.67589	-11.1927	-8.54514	-0.836922	0.1765	0.546794	5.50939	4.63175	1.06949	1.01172	4.41034	1.72281	1.93459	0.177323	3.43155	5.51474	0.12314
rs3215401	BC	chr5	1287079	1323081	-0.429484	3.2759	3.70917	2.72213	0.427179	2.46466	-6.1378	1.13066	-2.4633	-8.96373	1.66979	-0.439479	4.11731	0.624514	4.63175	0.674753	4.00578	0.555798	4.0278	2.93416	5.18827	3.55093	5.81542	0.22022
rs13162653	BC	chr5	16185545	16286079	-9.0336	-8.46871	-7.63121	-7.58331	-9.81538	-10.9087	-8.79425	-11.576	-13.0929	-1.05618	-11.2419	0.338714	0.546794	0.515237	1.83611	1.06949	1.01172	1.06314	1.72281	1.93459	0.177323	5.32522	2.77143	0.0604773
rs2012709	BC	chr5	32536353	32616502	1.25912	2.51932	-6.22221	0.38747	-7.80954	2.55336	0.832771	1.97536	0.777036	-10.1183	-10.7213	-0.565214	0.455487	0.616746	4.04216	3.71161	4.91091	0.239688	4.69445	0.740945	0.507916	3.87561	5.05239	0.236492
rs10941679	BC	chr5	44445919	45252398	-1.96199	-3.53353	-10.6352	-10.2628	-11.7022	-4.42061	-10.6233	-2.40328	-2.90045	0.462833	-14.95	0.282434	0.441018	3.97541	1.83611	4.79118	4.18859	4.10307	3.76268	0.612986	1.00566	0.393846	0.97637	0.0539165
rs72749841	BC	chr5	50147456	50865793	0.308367	-0.966517	-10.4682	-1.42646	-0.431901	0.55643	-10.6308	-0.163321	1.1324	-0.146192	-5.15899	-0.136655	0.32337	0.905317	1.83611	0.728092	4.0268	0.499184	2.74782	0.797201	0.361602	0.787805	4.99813	0.0937917
rs35951924	BC	chr5	50868980	51023481	-9.65353	-2.08236	3.01868	-8.20325	-10.4353	-2.26533	-9.41418	-12.196	-13.7128	-1.69468	0.204556	0.240357	0.546794	4.77369	0.610535	1.06949	1.01172	4.58343	1.72281	1.93459	0.177323	5.40635	0.754008	0.0456694
rs62355902	BC	chr5	56693218	56982372	2.39227	1.36956	-9.15537	1.99582	3.72516	2.73017	3.25526	1.52096	0.884531	-3.00153	-1.33589	-1.13101	0.245374	1.07015	1.83611	0.537736	0.866898	0.628025	0.825789	0.8542	0.366561	5.48129	4.95819	0.295187
rs1353747	BC	chr5	58881888	59103490	-10.1739	-9.06035	1.38285	-8.7236	-10.9557	-10.4295	-9.93453	-12.7163	-14.2332	-1.77512	-1.14037	0.321687	0.546794	5.18199	3.7893	3.40847	1.01172	3.50002	1.72281	1.93459	0.177323	4.71892	4.32191	0.0581993
rs10472076	BC	chr5	58886081	59037836	-9.62766	-9.06277	-8.22527	-8.17737	-10.4094	-11.5027	-9.38831	-12.1701	-13.6869	-2.48647	-3.22723	0.338714	0.546794	0.515237	1.83611	1.06949	1.01172	1.06314	1.72281	1.93459	0.177323	5.09941	4.63053	0.0590649
rs7707921	BC	chr5	81810251	82416137	0.121356	-1.12094	-10.2226	-1.53082	-0.991725	-0.74432	-1.9708	-3.69355	-1.14388	-0.514523	-5.98807	0.207024	0.193866	3.48473	1.83611	1.25787	0.656511	0.373583	2.68604	4.70166	1.24081	0.865483	5.54786	0.0352503
rs6882649	BC	chr5	111767561	112118344	-10.8365	-10.2716	-9.43411	-9.38621	-11.6183	-12.7116	-10.5971	-13.3789	-14.8958	-1.1246	-5.32269	0.338627	0.546794	0.515237	1.83611	1.06949	1.01172	1.06314	1.72281	1.93459	0.177323	3.94862	5.54575	0.0563244
rs6596100	BC	chr5	132819988	133110068	2.08149	0.663621	1.40941	1.80174	2.22287	1.07377	2.84441	2.53644	1.66758	-2.42118	-1.53827	-1.66884	0.248006	0.562292	2.37092	0.568608	0.329694	0.619784	1.11103	0.488439	0.819578	4.57224	3.74677	0.198521
rs1432679	BC	chr5	158738633	159019215	-10.2272	0.24305	-0.468095	-3.24014	-1.33034	1.92688	-10.275	-13.0568	-3.5254	-10.6446	1.5371	0.0447637	3.81748	1.36715	6.0728	4.20571	3.27859	0.749126	1.72281	1.93459	1.49604	5.13477	1.35173	0.159106
rs4562056	BC	chr5	170094724	170202190	-9.12979	-8.5649	-7.72741	-7.67951	-9.91158	-2.09781	-8.89044	-11.6722	-13.0594	0.233786	1.69806	0.187702	0.546794	4.34676	1.83611	1.06949	1.01172	4.78472	1.72281	1.93459	4.24064	0.917189	0.709935	0.125521
rs11242675	BC	chr6	1309345	1362992	-8.12748	-0.55631	3.50372	-6.6772	-8.90927	-1.35869	-7.88813	-10.6699	-12.1868	2.33563	2.39552	-0.215447	0.546794	4.50782	2.19166	1.06949	1.01172	5.23689	1.72281	1.93459	0.177323	0.587748	0.367711	0.239341
rs9348512	BC	chr6	10419243	10464048	-7.86764	2.77134	4.38804	-6.41736	-8.64943	1.7493	-7.62829	-10.4101	-11.9269	-9.27932	2.39295	-0.133236	0.546794	4.33396	1.08844	1.06949	1.01172	0.734954	1.72281	1.93459	0.177323	4.37075	1.04148	0.0950778
rs204247	BC	chr6	13608060	13751315	2.5458	0.611636	-8.14211	0.819605	1.37824	2.03117	2.50907	1.48546	2.01295	-1.90758	-11.5592	-1.40994	0.133681	0.92785	1.83611	3.34781	5.20394	0.829117	3.17375	3.57556	0.233141	5.13853	5.54771	0.305692
rs3819405	BC	chr6	16399326	16399327	7.58373	8.14862	8.98611	9.03401	6.80194	5.70866	7.82308	5.0413	3.52446	5.59536	4.67127	0.350189	0.546794	0.515237	1.83611	1.06949	1.01172	1.06314	1.72281	1.93459	0.177323	0.731322	0.97637	0.0729623
rs2223621	BC	chr6	20531952	20901080	-1.46553	-1.42101	-9.50765	-9.18979	-11.6918	-0.497385	-10.6707	-0.148912	2.45884	-0.756383	-13.8225	-0.91784	0.359561	0.370491	1.83611	3.83683	1.01172	0.841429	1.72281	0.96117	0.708984	3.95538	0.97637	0.741571
rs71557345	BC	chr6	25684378	27707690	2.82233	1.88858	1.56141	1.43919	-0.764606	0.339847	0.978079	-0.239699	-0.310527	0.636089	1.76897	-0.18769	0.198078	0.43067	0.907695	0.536636	1.69661	0.41383	0.502202	0.613725	0.20843	0.749151	0.779831	0.0657258
rs9257408	BC	chr6	27970457	29548025	0.942095	1.12733	1.81641	-0.264978	-1.93993	-1.26858	-2.1219	-0.162645	-0.700847	1.08873	2.02247	-0.109801	0.222845	0.340632	1.25053	0.400215	0.58731	0.238807	4.22808	0.572937	0.232009	0.504166	0.773017	0.0539324
rs12207986	BC	chr6	80172425	80623287	-11.1986	-10.6337	-9.79622	-9.74832	-11.9804	-11.4543	-10.9592	-13.6199	-2.21119	0.835217	-13.4069	0.284012	0.546794	0.515237	1.83611	1.06949	1.01172	4.41846	1.72281	3.72076	5.43957	0.501828	4.91885	0.0452933
rs17529111	BC	chr6	81265888	81680387	-11.0773	-10.5124	-9.6749	-9.627	-11.8591	-12.9523	-10.8379	-13.6197	-15.1366	-0.563668	-13.2856	0.338714	0.546794	0.515237	1.83611	1.06949	1.01172	1.06314	1.72281	1.93459	0.177323	4.58521	3.64393	0.0618584
rs6569648	BC	chr6	129990686	130138265	1.71834	-1.08338	-8.18502	-2.31321	-8.69027	-0.265478	-8.17314	2.24991	2.54388	-11.5758	-12.4999	-1.85378	0.408129	2.80504	1.83611	3.69289	5.64078	3.79188	4.06941	3.88771	0.306305	0.731322	0.97637	0.297084
rs9397437	BC	chr6	151592978	151727760	0.945701	0.632446	-8.05416	-0.362401	-0.408269	1.33033	-9.21719	-11.999	-2.20042	-0.0341601	-0.20112	0.130972	3.7236	3.39467	1.83611	4.40192	4.25891	0.354535	1.72281	1.93459	6.01256	0.717973	4.5858	0.0949156
rs3757322	BC	chr6	151611457	151679319	-8.46659	-7.60642	-7.06421	-7.01631	-9.24838	-8.72224	-8.22724	-11.009	-12.5259	0.632614	0.6778	0.257983	0.546794	2.76273	1.83611	1.06949	1.01172	3.76182	1.72281	1.93459	0.177323	3.97396	5.88658	0.137323
rs2747652	BC	chr6	152103343	152154420	-8.05666	-7.49177	-6.65427	-6.60638	-8.83845	-3.57902	-7.81731	3.8153	0.90356	-10.045	-10.0713	-1.50981	0.546794	0.515237	1.83611	1.06949	1.01172	3.66319	1.72281	0.896256	1.84598	0.731322	4.91882	0.117113
rs7971	BC	chr7	21853067	21954378	2.0945	-0.140647	-7.64232	1.55142	2.3255	1.96147	2.21006	1.22332	1.22728	-9.17495	-11.253	-0.724747	0.224733	3.96141	1.83611	0.693094	0.627634	0.374334	2.8813	3.4255	0.265349	4.97755	3.72398	0.101939
rs17156577	BC	chr7	28301779	28319456	-6.52586	-5.96097	-5.12347	-5.07557	-7.30765	-8.13773	-6.28651	-9.06828	-10.5851	-8.51423	-0.0253255	0.276284	0.546794	3.02677	1.83611	1.06949	1.01172	2.95105	1.72281	1.93459	0.177323	0.731322	4.96153	0.25141
rs6964587	BC	chr7	91661870	92420496	0.541292	-0.275353	-10.5469	-1.2702	-1.91731	-1.25815	-3.06566	1.8475	1.9382	0.19804	-2.63294	-0.721896	0.118326	0.339236	1.83611	0.724776	5.57873	0.503006	4.29123	0.188738	0.235894	0.351288	1.65159	0.0929377
rs17268829	BC	chr7	94426621	94886430	0.175294	0.1154	-9.82456	-1.1454	-1.59371	-0.136227	-9.81268	-0.958927	0.982041	-0.163764	-1.02853	-0.0827121	0.546152	1.067	1.83611	3.79256	5.10618	0.521069	4.33138	3.25096	0.662735	0.588233	2.17951	0.133023
rs71559437	BC	chr7	101838803	102036181	-0.0769418	1.33566	-8.60449	0.438498	-0.822877	2.88309	-9.76752	-2.78427	1.01403	-2.04803	-12.9193	-0.470136	3.42406	1.09525	3.58477	3.41117	4.51831	0.445787	1.72281	4.66944	1.53927	5.15227	4.21901	0.708378
rs4593472	BC	chr7	130944335	130986629	-0.552121	-6.67091	-6.38205	1.16133	4.00007	3.18873	5.32915	2.24383	0.699267	-9.19611	-10.6969	-14.9379	4.09698	3.89414	1.83611	4.43031	0.697153	4.90819	0.813985	0.706964	1.62742	3.75821	0.97637	4.33261
rs11977670	BC	chr7	140237991	140258744	-6.7573	-6.19242	-5.35492	-5.30702	-7.53909	2.08203	-6.51795	-9.29973	-2.01094	-8.16898	-9.66976	0.00563026	0.546794	0.515237	1.83611	1.06949	1.01172	0.909729	1.72281	1.93459	5.38319	3.55093	0.97637	0.173356
rs720475	BC	chr7	144336365	144477198	-9.5199	-8.65973	-8.11751	-8.06962	-9.70717	-0.613014	-9.28055	-1.52608	0.711045	0.338297	-9.90162	0.0731703	0.546794	2.81596	1.83611	1.06949	3.34822	0.678185	1.72281	4.5163	5.36476	3.85693	5.42014	0.0968663
rs9693444	BC	chr8	29559721	29679701	-9.28871	-8.72382	-7.63626	-7.56846	-8.39158	0.0650484	-9.04936	-11.8311	-13.348	-10.6801	-12.2012	0.299713	0.546794	0.515237	3.46312	3.07407	5.44899	0.547784	1.72281	1.93459	4.40138	5.518	5.1178	0.0689326
rs13365225	BC	chr8	36801396	37060709	-10.4006	-9.83572	-8.99822	-8.95032	-11.1824	-12.2757	-10.1613	-12.943	-14.4599	-0.0796387	-3.66921	0.3221	0.546794	0.515237	1.83611	1.06949	1.01172	1.06314	1.72281	1.93459	0.177323	0.747826	4.20659	0.0626484
rs6472903	BC	chr8	75174526	75350620	-9.84226	-9.27737	-8.43987	-8.39198	-10.624	-11.7173	-9.60291	-12.3847	-13.9015	-1.03541	-12.7547	0.335366	0.546794	0.515237	1.83611	1.06949	1.01172	1.06314	1.72281	1.93459	0.177323	3.35367	0.97637	0.0682366
rs2943559	BC	chr8	75383057	75788383	-11.045	-10.1848	-0.520728	-9.59471	-11.8268	-12.6569	-10.8056	-13.5874	-15.1043	-2.47631	-1.47543	0.327227	0.546794	3.64625	3.89165	1.06949	1.01172	3.16626	1.72281	1.93459	0.177323	5.2474	0.758532	0.0675555
rs514192	BC	chr8	101445921	101472699	-7.12503	-6.56014	-5.72265	-5.67475	-7.90682	-9.0001	-6.88568	-9.66746	-11.1843	-7.25528	-7.50676	0.294956	0.546794	0.515237	1.83611	1.06949	1.01172	1.06314	1.72281	1.93459	0.177323	5.3431	5.21085	0.106827
rs12546444	BC	chr8	105266327	105449797	-9.90146	-9.33657	0.845203	-8.45117	-10.6832	-11.7765	-9.66211	-12.4439	-13.9607	-10.0317	-2.00014	0.338714	0.546794	0.515237	5.53443	1.06949	1.01172	1.06314	1.72281	1.93459	0.177323	5.14733	4.04614	0.0700984
rs13267382	BC	chr8	116124002	116282169	-9.68736	-9.12247	-8.28498	-8.23708	-10.4691	-11.5624	-9.44801	-12.2298	-13.7466	-1.11298	-11.702	0.329564	0.546794	0.515237	1.83611	1.06949	1.01172	1.06314	1.72281	1.93459	0.177323	4.65309	4.50685	0.0643097
rs58847541	BC	chr8	123530279	123635317	0.868961	-0.0762182	-7.69444	0.762329	-8.76144	-0.0666508	-8.85747	-1.13693	-0.452454	-10.5085	1.79636	-0.0139633	3.50083	0.901372	1.83611	4.0735	4.88181	0.721037	1.72281	3.98315	0.510624	5.62337	1.29602	0.163678
rs13279803	BC	chr8	123695851	123745421	-8.01345	-7.44856	-6.61107	-6.56317	-8.79524	-9.62533	-7.7741	-10.5559	-12.0727	-10.0018	2.215	0.111254	0.546794	0.515237	1.83611	1.06949	1.01172	3.06574	1.72281	1.93459	0.177323	0.731322	4.1163	0.139393
rs13281615	BC	chr8	127301115	127387931	-8.53479	-7.70842	-7.41956	-7.04717	2.6604	1.795	-8.5826	-11.3644	-4.10768	-8.95219	-11.7344	0.108008	2.6994	4.15297	1.83611	3.4296	0.883955	0.543429	1.72281	1.93459	4.92056	5.65564	0.97637	0.102011
rs11780156	BC	chr8	128107421	128263145	-9.6649	-1.16088	-8.26252	-8.21462	-0.457268	2.38711	-9.42555	-12.2073	-3.40878	-2.02799	-3.16437	0.111807	0.546794	4.17839	1.83611	1.06949	4.31895	0.547651	1.72281	1.93459	4.00997	4.74123	6.52923	0.143886
rs1011970	BC	chr9	21951903	22121358	1.9595	2.32882	3.15249	0.307324	-1.25725	1.7575	-9.54746	-12.2081	-0.8305	-11.1782	0.843001	-0.00688888	0.165598	0.221344	1.45574	3.99941	5.06352	0.321033	1.72281	3.32429	0.935232	5.42623	1.41166	0.0883073
rs10759243	BC	chr9	107535358	107571151	-7.54366	-6.68349	-6.14128	-6.09338	-8.32545	-7.79932	-7.30431	-10.0861	-11.6029	-9.53203	-9.55832	0.276284	0.546794	3.13549	1.83611	1.06949	1.01172	4.2101	1.72281	1.93459	0.177323	0.731322	5.50398	0.119163
rs10816625	BC	chr9	107963276	108106001	-8.74151	-8.12898	-8.13677	-7.73764	1.02505	1.5967	-8.29936	-2.6328	0.752594	-9.66939	-11.5538	-0.0583769	4.52328	4.79043	1.83611	5.02598	0.834037	0.870938	3.77209	5.21749	2.1363	5.19843	4.91497	0.171577
rs13294895	BC	chr9	107993662	108074135	-7.91485	-7.30232	-7.31011	-6.91097	1.85171	2.13453	-7.4727	-1.80614	1.57926	-10.1039	-11.6249	-0.427873	4.52328	4.68635	1.83611	5.02598	0.834037	0.792128	3.77209	5.21749	2.1363	5.0089	0.97637	0.399154
rs676256	BC	chr9	108119173	108311067	-9.96622	-8.85269	-8.31377	-8.51594	-10.748	-0.279129	-9.72687	-12.5086	-3.72221	-1.82504	0.623155	0.258707	0.546794	4.19141	3.00306	1.06949	1.01172	3.89805	1.72281	1.93459	5.65508	5.01117	6.67713	0.0992794
rs1895062	BC	chr9	116382057	116766735	-1.14925	-1.364	-9.56718	-9.16805	-10.0724	0.137736	-10.7302	-1.84007	-1.12352	0.110222	-2.29911	0.197301	0.272541	0.556827	1.83611	3.79806	4.92741	0.542815	1.72281	0.756354	1.52409	0.582527	3.51771	0.132041
rs10760444	BC	chr9	126565356	126652000	-8.81908	-7.40892	5.07442	-7.3688	-9.60087	-9.07474	-8.57973	-11.3615	-12.8784	-10.2105	4.15653	-1.6915	0.546794	5.19903	3.06089	1.06949	1.01172	5.58689	1.72281	1.93459	0.177323	4.28904	0.282448	0.860864
