# Supplementary material for: Insight into genetic predisposition to chronic lymphocytic leukemia from integrative epigenomics
Source: Nat Commun. 2019 Aug 9;10:3615. doi: 10.1038/s41467-019-11582-2 (PMC6689100; doi:10.1038/s41467-019-11582-2)
Supplement: Supplementary file 6 — Supplementary Data 4 [file 41467_2019_11582_MOESM6_ESM.xlsx]

## Sheet: Supplementary Data 4
Supplementary Data 4. H3K27ac signal in CLL in comparison to normal B cells
Genomic co-ordinates are listed according to GRCh38
p = P-value, FDR = false discovery rate, log2FC = log2 fold change, lfcSE = log fold change Standard Error, log2FC.CI = 95% confidence interval (log2FC +/-1.96*lfcSE), Wald statistic = statistic returned by the Wald test. These parameters were calculated using DE-seq2.
CLL = chronic lymphocytic leukemia, NBCB = naive B cell from blood, NBCT = naive B cell from tonsil, GCBC = germinal center B cell, MBC = memory B cell, PCT = plasma cell from tonsil
vst value = variance stabilised H3K27ac signal (DESeq2)
n.s. = non significant (FDR > 0.01)
Sentinel SNP	peak.chromosome	peak.start	peak.end	log2FC.CLL.vs.NBCB	lfcSE.CLL.vs.NBCB	log2FC.CI.CLL.vs.NBCB (lower and upper boundary)	Wald.stat.CLL.vs.NBCB	p.CLL.vs.NBCB	FDR.CLL.vs.NBCB	log2FC.CLL.vs.NBCT	lfcSE.CLL.vs.NBCT	log2FC.CI.CLL.vs.NBCT (lower and upper boundary)	Wald.stat.CLL.vs.NBCT	p.CLL.vs.NBCT	FDR.CLL.vs.NBCT	log2FC.CLL.vs.GCBC	lfcSE.CLL.vs.GCBC	log2FC.CI.CLL.vs.GCBC (lower and upper boundary)	Wald.stat.CLL.vs.GCBC	p.CLL.vs.GCBC	FDR.CLL.vs.GCBC	log2FC.CLL.vs.MBC	lfcSE.CLL.vs.MBC	log2FC.CI.CLL.vs.MBC (lower and upper boundary)	Wald.stat.CLL.vs.MBC	p.CLL.vs.MBC	FDR.CLL.vs.MBC	log2FC.CLL.vs.PCT	lfcSE.CLL.vs.PCT	log2FC.CI.CLL.vs.PCT (lower and upper boundary)	Wald.stat.CLL.vs.PCT	p.CLL.vs.PCT	FDR.CLL.vs.PC	H3K27ac.pattern CLL.vs.normal.B.cells	mean.vst.CLL	mean.vst.NBCB	mean.vst.NBCT	mean.vst.GCBC	mean.vst.MBC	mean.vst.PCT	mean.z.score vst.CLL	mean.z.score vst.NBCB	mean.z.score vst.NBCT	mean.z.score vst.GCBC	mean.z.score vst.MBC	mean.z.score vst.PCT
rs1002015	chr2	110846802	110847975	1.34	0.38	0.6;2.08	3.56	0.000365814	0.00151705	1.18	0.36	0.47;1.89	3.27	0.00106728	0.00347696	1.23	0.37	0.5;1.96	3.32	0.000888095	0.0022361	0.8	0.38	0.06;1.53	2.11	0.03446	0.0809809	0.93	0.38	0.19;1.66	2.46	0.013899	0.025562	Dynamic in CLL vs. B cells	5.34446	4.32618	4.43849	4.35512	4.75429	4.64513	1.04768	-0.813678	-0.608379	-0.760767	-0.0311168	-0.230654
rs1002015	chr2	110858020	110858499	1.55	0.48	0.6;2.5	3.2	0.00139736	0.0049257	1.81	0.48	0.87;2.76	3.77	0.000165526	0.000729349	1.13	0.47	0.21;2.05	2.4	0.0163304	0.0324307	0.86	0.48	-0.08;1.8	1.79	0.0739485	0.150386	-0.75	0.45	-1.62;0.12	-1.68	0.0930347	0.14156	Dynamic in CLL vs. B cells	4.70271	3.60635	3.47006	3.83792	4.1179	5.48268	0.483547	-0.812942	-0.974111	-0.539099	-0.208014	1.40589
rs1002015	chr2	110858551	110859803	1.26	0.4	0.48;2.04	3.18	0.00147124	0.00505962	1.23	0.38	0.48;1.98	3.2	0.0013945	0.00440203	0.42	0.37	-0.31;1.16	1.14	0.255834	0.342462	-0.4	0.37	-1.13;0.32	-1.09	0.274891	0.390198	-1.87	0.35	-2.56;-1.18	-5.29	1.22322e-07	7.37229e-07	Dynamic in CLL vs. B cells	5.10299	4.00499	4.11306	4.74673	5.44983	6.80248	0.0558072	-1.07363	-0.962465	-0.310656	0.41258	1.80396
rs1036935	chr18	50297695	50298060	-0.39	0.44	-1.26;0.48	-0.89	0.375747	0.509426	0.05	0.44	-0.82;0.92	0.11	0.9123	0.932132	0.73	0.48	-0.2;1.67	1.54	0.124602	0.181747	0.4	0.49	-0.56;1.37	0.81	0.415838	0.531418	0.22	0.48	-0.72;1.15	0.45	0.650413	0.724013	No difference in CLL vs. B cells	3.87983	4.07646	3.85796	3.43337	3.66035	3.80825	0.223417	0.79588	0.159732	-1.07638	-0.41556	0.0150234
rs1036935	chr18	50334410	50334914	-1	0.46	-1.9;-0.09	-2.15	0.0312448	0.0697756	-0.41	0.47	-1.33;0.5	-0.89	0.373179	0.493296	-0.74	0.47	-1.65;0.17	-1.59	0.112945	0.167634	-0.11	0.5	-1.09;0.87	-0.22	0.822712	0.874873	-0.38	0.49	-1.33;0.58	-0.77	0.440343	0.520293	No difference in CLL vs. B cells	3.4504	4.5306	4.01901	4.32014	3.77878	4.06908	-0.729966	0.938547	0.148321	0.613457	-0.22274	0.225671
rs1036935	chr18	50374339	50375701	0.38	0.3	-0.21;0.97	1.25	0.210147	0.326045	-0.49	0.29	-1.06;0.08	-1.67	0.0949466	0.161295	-0.46	0.29	-1.03;0.12	-1.54	0.122372	0.179112	0.56	0.31	-0.05;1.18	1.8	0.0718646	0.147567	-0.17	0.3	-0.76;0.42	-0.57	0.567879	0.645733	No difference in CLL vs. B cells	6.15993	5.79965	6.68528	6.67162	5.60425	6.34102	-0.078221	-0.762174	0.919089	0.893152	-1.1331	0.265551
rs1036935	chr18	50307246	50310070	0.84	0.26	0.34;1.34	3.27	0.00109028	0.00394178	1.24	0.26	0.74;1.74	4.83	1.36744e-06	1.07261e-05	2.09	0.28	1.55;2.63	7.57	3.62298e-14	6.38025e-13	1.22	0.27	0.69;1.75	4.51	6.5902e-06	6.63707e-05	0.59	0.26	0.08;1.09	2.26	0.0235428	0.040814	Dynamic in CLL vs. B cells	6.92744	6.17248	5.7847	5.06818	5.78761	6.38096	1.05785	-0.0180894	-0.570747	-1.59192	-0.566606	0.279035
rs1036935	chr18	50311042	50314298	0.82	0.29	0.26;1.39	2.84	0.00448339	0.0130791	0.52	0.29	-0.04;1.08	1.83	0.0672361	0.120964	0.24	0.29	-0.32;0.8	0.82	0.410068	0.492781	1.53	0.3	0.94;2.12	5.08	3.74029e-07	5.66518e-06	-0.46	0.29	-1.02;0.1	-1.62	0.105162	0.156083	Dynamic in CLL vs. B cells	7.46781	6.75601	6.99825	7.34528	6.0349	8.01477	0.427648	-0.591728	-0.244816	0.25217	-1.62442	1.21094
rs1036935	chr18	50314861	50315193	-0.06	0.56	-1.16;1.04	-0.1	0.921036	0.936534	0.37	0.56	-0.74;1.47	0.65	0.515668	0.6265	-1.39	0.52	-2.41;-0.37	-2.67	0.00764005	0.0164885	-0.22	0.58	-1.35;0.92	-0.37	0.70979	0.804936	-2.48	0.51	-3.48;-1.48	-4.87	1.0967e-06	5.05761e-06	Dynamic in CLL vs. B cells	3.26612	3.19623	2.97999	4.05792	3.25463	4.89685	-0.380318	-0.475176	-0.768642	0.694287	-0.395917	1.83286
rs1036935	chr18	50315247	50316324	-0.11	0.35	-0.8;0.58	-0.32	0.74532	0.831848	-0.05	0.34	-0.72;0.62	-0.15	0.884228	0.925813	-1.96	0.32	-2.58;-1.34	-6.21	5.13403e-10	4.17306e-09	-0.52	0.36	-1.22;0.18	-1.45	0.147819	0.252432	-2.82	0.31	-3.43;-2.2	-9	2.22467e-19	8.53691e-18	Dynamic in CLL vs. B cells	4.28705	4.38221	4.31839	5.93055	4.69932	6.73322	-0.658205	-0.558969	-0.625524	1.05575	-0.228268	1.89282
rs1036935	chr18	50336727	50338125	1.22	0.39	0.46;1.98	3.16	0.00157114	0.00531672	0.8	0.37	0.07;1.53	2.16	0.0309369	0.0647836	1.56	0.39	0.79;2.33	3.98	6.95099e-05	0.000219392	0.65	0.39	-0.11;1.41	1.68	0.0924245	0.171678	1.17	0.4	0.4;1.95	2.96	0.0031248	0.00660894	Dynamic in CLL vs. B cells	5.39824	4.48957	4.74088	4.19665	4.93628	4.49202	0.927509	-0.566891	-0.153576	-1.04863	0.167764	-0.56286
rs1036935	chr18	50355866	50357456	0.36	0.34	-0.3;1.03	1.07	0.28571	0.413888	-0.12	0.33	-0.76;0.52	-0.36	0.717967	0.816398	0.81	0.35	0.13;1.48	2.33	0.0197511	0.0383244	0.49	0.35	-0.2;1.18	1.39	0.164107	0.273296	-1.15	0.33	-1.79;-0.51	-3.52	0.000431677	0.00107411	Dynamic in CLL vs. B cells	5.35826	5.18449	5.6318	4.83443	5.09063	6.62605	-0.119321	-0.383254	0.296147	-0.914964	-0.525814	1.8063
rs11637565	chr15	69664714	69671742	2.05	0.26	1.54;2.56	7.83	5.01122e-15	2.3547e-13	2.12	0.26	1.61;2.63	8.15	3.53591e-16	1.6638e-14	2.47	0.26	1.96;2.99	9.39	5.82982e-21	2.46609e-19	1.78	0.26	1.26;2.29	6.75	1.52607e-11	5.88355e-10	1.25	0.26	0.74;1.76	4.8	1.58348e-06	7.03516e-06	Gain in CLL vs. B cells	9.21821	7.25255	7.15576	6.83941	7.53487	8.0685	1.25215	-0.701272	-0.797462	-1.11184	-0.420711	0.1096
rs11637565	chr15	69682945	69684695	2.31	0.53	1.26;3.35	4.33	1.4741e-05	8.883e-05	2.73	0.53	1.69;3.77	5.13	2.96411e-07	2.72191e-06	2.18	0.53	1.14;3.21	4.11	4.01653e-05	0.000138249	1.79	0.53	0.75;2.84	3.37	0.000763819	0.00371374	1.64	0.53	0.61;2.68	3.1	0.00190757	0.00415929	Gain in CLL vs. B cells	6.12971	4.16827	3.74649	4.3273	4.71035	4.7687	1.09818	-0.671207	-1.05169	-0.52775	-0.182201	-0.129565
rs11637565	chr15	69684998	69687847	2.06	0.38	1.32;2.81	5.44	5.23787e-08	6.51918e-07	2.86	0.39	2.11;3.62	7.43	1.08415e-13	3.26314e-12	2.22	0.38	1.47;2.96	5.84	5.08407e-09	3.5814e-08	1.54	0.38	0.8;2.29	4.07	4.71558e-05	0.000334875	1.63	0.38	0.89;2.37	4.31	1.66384e-05	5.95068e-05	Gain in CLL vs. B cells	6.79523	5.01002	4.41065	4.92909	5.49237	5.47632	1.13316	-0.580324	-1.15561	-0.657999	-0.117355	-0.132757
rs11637565	chr15	69695808	69699161	2.28	0.35	1.6;2.96	6.56	5.27805e-11	1.31379e-09	2.79	0.35	2.11;3.47	8.01	1.13955e-15	4.8222e-14	2.5	0.35	1.82;3.18	7.17	7.35606e-13	1.07354e-11	1.8	0.35	1.11;2.48	5.16	2.48113e-07	4.03477e-06	2.05	0.35	1.37;2.74	5.87	4.30419e-09	3.36833e-08	Gain in CLL vs. B cells	7.43368	5.36613	4.92363	5.19862	5.77696	5.59982	1.24869	-0.588856	-0.982128	-0.737728	-0.223727	-0.381162
rs11637565	chr15	69718567	69722876	2.2	0.23	1.75;2.64	9.72	2.43349e-22	5.13945e-20	2.66	0.23	2.21;3.1	11.75	7.46316e-32	3.15558e-29	3.05	0.24	2.58;3.51	12.84	9.60274e-38	2.0304e-35	1.76	0.23	1.31;2.2	7.73	1.09939e-14	7.755e-13	2.71	0.24	2.24;3.18	11.23	3.03648e-29	2.57184e-27	Gain in CLL vs. B cells	8.3312	6.25035	5.82362	5.4743	6.64845	5.77087	1.34278	-0.41026	-0.769769	-1.06405	-0.0748726	-0.814201
rs11637565	chr15	69679397	69681453	1.34	0.38	0.59;2.08	3.53	0.000420942	0.00170207	1.81	0.38	1.06;2.56	4.75	1.98829e-06	1.40295e-05	1.36	0.38	0.62;2.1	3.6	0.000323957	0.000878422	0.82	0.38	0.08;1.57	2.16	0.0309789	0.0765888	0.83	0.38	0.09;1.57	2.2	0.0275653	0.0472069	Dynamic in CLL vs. B cells	5.82994	4.80662	4.40633	4.81042	5.25846	5.27693	0.905776	-0.574802	-1.15397	-0.569305	0.0789355	0.105658
rs11637565	chr15	69713088	69715039	1.79	0.39	1.03;2.56	4.59	4.32888e-06	3.10439e-05	1.53	0.38	0.79;2.27	4.05	5.10497e-05	0.0002397	1.26	0.38	0.52;2	3.34	0.000843928	0.00215049	0.71	0.38	-0.04;1.45	1.87	0.0620431	0.131221	1.39	0.39	0.62;2.15	3.55	0.000387447	0.000981378	Dynamic in CLL vs. B cells	5.92971	4.45593	4.54875	4.90584	5.27745	4.78599	1.0466	-0.946736	-0.821195	-0.338211	0.1644	-0.500319
rs11637565	chr15	69725279	69727320	1.3	0.34	0.63;1.96	3.83	0.000129252	0.000581634	1.24	0.33	0.59;1.88	3.75	0.000173937	0.000750769	1.34	0.34	0.68;2	3.97	7.31841e-05	0.00022936	0.3	0.33	-0.34;0.95	0.92	0.358969	0.477497	0.84	0.34	0.17;1.5	2.47	0.0133496	0.0249863	Dynamic in CLL vs. B cells	5.89096	4.8272	4.83935	4.78154	5.65436	5.18622	0.944261	-0.823831	-0.80363	-0.899711	0.550995	-0.227099
rs11637565	chr15	69755067	69756483	-0.07	0.27	-0.6;0.45	-0.26	0.791069	0.864657	0.55	0.27	0.02;1.07	2.02	0.0431695	0.0833822	1.08	0.28	0.53;1.64	3.82	0.000134717	0.000393002	0.39	0.28	-0.17;0.94	1.37	0.171563	0.281458	0.08	0.28	-0.46;0.62	0.29	0.768819	0.825407	Dynamic in CLL vs. B cells	5.97937	6.0994	5.51095	5.08686	5.61397	5.97831	0.497309	0.769649	-0.565499	-1.5277	-0.331745	0.49491
rs1317082	chr3	169771625	169774586	0.18	0.27	-0.36;0.71	0.64	0.521061	0.647686	0	0.27	-0.53;0.54	0.01	0.991106	0.991742	0.13	0.27	-0.41;0.67	0.48	0.631872	0.701527	0.27	0.27	-0.27;0.8	0.97	0.331844	0.451351	0.34	0.27	-0.2;0.88	1.25	0.211735	0.291614	No difference in CLL vs. B cells	9.33476	9.16825	9.32992	9.24952	9.02957	9.00244	0.316474	-0.115731	0.303923	0.0952223	-0.475713	-0.546141
rs1317082	chr3	169811594	169815020	0.22	0.4	-0.56;0.99	0.55	0.579786	0.689226	0.47	0.4	-0.3;1.25	1.2	0.231299	0.342096	0.29	0.4	-0.48;1.07	0.74	0.459205	0.542581	1.18	0.4	0.4;1.97	2.97	0.00302317	0.0114473	0.65	0.4	-0.13;1.42	1.62	0.104175	0.155162	No difference in CLL vs. B cells	7.92979	7.98348	7.74507	7.98297	6.99135	7.58384	0.254586	0.328163	0.00141896	0.327461	-1.03153	-0.219542
rs1317082	chr3	169835300	169837342	0.31	0.3	-0.29;0.9	1.01	0.311146	0.441661	-0.4	0.3	-0.98;0.19	-1.34	0.181843	0.285946	-0.05	0.3	-0.63;0.54	-0.16	0.872953	0.902834	0.8	0.31	0.19;1.4	2.58	0.00981479	0.0312155	0.12	0.3	-0.47;0.72	0.41	0.684986	0.750646	No difference in CLL vs. B cells	7.16009	7.02623	7.73121	7.37339	6.5322	7.16425	-0.00672295	-0.252801	1.04313	0.385375	-1.16093	0.00091778
rs1317082	chr3	169840853	169842050	-0.27	0.37	-1;0.45	-0.73	0.462577	0.592939	-0.38	0.36	-1.1;0.33	-1.04	0.296936	0.408872	-0.85	0.36	-1.57;-0.14	-2.35	0.0187519	0.0367225	0.16	0.38	-0.59;0.92	0.42	0.672758	0.778853	0.84	0.4	0.06;1.62	2.11	0.0346368	0.0572319	No difference in CLL vs. B cells	5.15447	5.54216	5.63231	6.09877	5.15486	4.55502	-0.259926	0.350416	0.492342	1.2267	-0.259313	-1.20366
rs1317082	chr3	169842914	169843581	-0.2	0.45	-1.08;0.68	-0.45	0.649771	0.755091	-0.14	0.44	-1;0.73	-0.31	0.757418	0.84445	-0.2	0.45	-1.08;0.67	-0.46	0.648957	0.711162	0.09	0.47	-0.82;1.01	0.2	0.842351	0.88502	0.32	0.47	-0.6;1.24	0.68	0.496218	0.577402	No difference in CLL vs. B cells	4.29609	4.61189	4.50739	4.63784	4.35301	4.22103	-0.233217	0.401675	0.191579	0.453843	-0.118785	-0.384139
rs1317082	chr3	169845736	169848494	0.09	0.34	-0.58;0.76	0.26	0.796276	0.865873	-0.32	0.34	-0.98;0.35	-0.93	0.349804	0.465305	-0.4	0.34	-1.07;0.26	-1.19	0.235837	0.318719	0.75	0.35	0.06;1.43	2.14	0.0326511	0.0784739	0.73	0.35	0.05;1.41	2.09	0.036219	0.0593823	No difference in CLL vs. B cells	6.90693	7.00809	7.41345	7.48693	6.33116	6.36445	-0.0145908	0.141346	0.766264	0.879542	-0.902211	-0.850895
rs1317082	chr3	169763678	169765778	0.07	0.27	-0.45;0.59	0.27	0.783803	0.858934	-0.11	0.26	-0.63;0.4	-0.43	0.663694	0.76939	0.62	0.27	0.09;1.14	2.31	0.0208785	0.0401436	0.39	0.27	-0.14;0.91	1.44	0.149281	0.253598	1.17	0.27	0.64;1.71	4.33	1.50725e-05	5.50629e-05	Dynamic in CLL vs. B cells	8.40718	8.3422	8.52402	7.83927	8.07208	7.2424	0.505495	0.386009	0.720351	-0.5388	-0.1107	-1.63635
rs1317082	chr3	169769267	169770143	1.47	0.35	0.78;2.17	4.17	3.0146e-05	0.000159154	0.73	0.34	0.06;1.4	2.14	0.0323501	0.0664277	1.26	0.35	0.58;1.94	3.61	0.000301737	0.00082345	1.26	0.36	0.56;1.96	3.52	0.000424941	0.00224688	1.21	0.36	0.52;1.91	3.42	0.000633486	0.00150542	Dynamic in CLL vs. B cells	6.55494	5.15779	5.94693	5.48853	5.4134	5.54178	0.994197	-0.954862	0.14601	-0.493466	-0.598284	-0.419191
rs1317082	chr3	169864346	169866526	0.17	0.28	-0.39;0.73	0.6	0.547885	0.666725	-0.25	0.28	-0.8;0.3	-0.9	0.36809	0.488094	0.17	0.28	-0.39;0.72	0.59	0.551987	0.627662	0.75	0.3	0.17;1.34	2.51	0.0119946	0.0362408	1.06	0.3	0.46;1.65	3.49	0.000476006	0.00116889	Dynamic in CLL vs. B cells	6.38458	6.29705	6.6985	6.29208	5.70378	5.43578	0.390547	0.222936	0.991634	0.213429	-0.913055	-1.42622
rs140522	chr22	50506191	50509839	0.15	0.25	-0.33;0.64	0.62	0.533687	0.660087	0.03	0.25	-0.45;0.51	0.13	0.896419	0.92602	0.11	0.25	-0.37;0.59	0.45	0.654114	0.713993	0.2	0.25	-0.29;0.68	0.79	0.429402	0.541039	0.12	0.25	-0.37;0.6	0.47	0.634892	0.710475	No difference in CLL vs. B cells	8.54989	8.40676	8.54667	8.48724	8.38081	8.45065	0.211418	-0.253488	0.20097	0.00793266	-0.337778	-0.110946
rs140522	chr22	50524633	50533336	0.29	0.25	-0.2;0.79	1.16	0.246182	0.367968	0.07	0.25	-0.43;0.57	0.27	0.787362	0.860605	0.76	0.25	0.26;1.26	2.99	0.00277718	0.00641937	0.23	0.25	-0.27;0.73	0.9	0.366598	0.484597	0.36	0.25	-0.14;0.85	1.4	0.161414	0.229892	Dynamic in CLL vs. B cells	10.5412	10.2353	10.4535	9.79457	10.3192	10.1712	0.569426	-0.168002	0.357914	-1.23034	0.0342459	-0.322479
rs140522	chr22	50533490	50536005	0.96	0.34	0.28;1.63	2.79	0.00530094	0.0149486	1.08	0.34	0.42;1.75	3.19	0.00144229	0.00451918	-0.68	0.33	-1.33;-0.03	-2.04	0.0413233	0.0734444	-0.23	0.34	-0.9;0.43	-0.69	0.487863	0.60165	-0.29	0.34	-0.95;0.37	-0.86	0.388614	0.473129	Dynamic in CLL vs. B cells	6.59193	5.7172	5.62365	7.38364	6.86882	6.9943	0.0664239	-1.07886	-1.20134	1.103	0.428959	0.59325
rs140522	chr22	50536087	50543087	-0.28	0.24	-0.75;0.18	-1.19	0.235941	0.355957	-0.47	0.24	-0.94;-0.01	-1.98	0.0473178	0.0901597	-0.43	0.24	-0.89;0.04	-1.79	0.0733094	0.119546	-0.29	0.24	-0.76;0.18	-1.2	0.229548	0.33533	-0.93	0.24	-1.4;-0.46	-3.91	9.15841e-05	0.000272436	Dynamic in CLL vs. B cells	8.96771	9.23907	9.44184	9.40992	9.23172	9.88827	-0.769087	-0.123928	0.358131	0.282246	-0.14141	1.4195
rs140522	chr22	50543785	50546800	1.15	0.23	0.7;1.59	5.05	4.4786e-07	4.30691e-06	0.7	0.22	0.26;1.13	3.16	0.00156449	0.004761	1.53	0.23	1.08;1.98	6.66	2.81371e-11	3.30175e-10	0.5	0.23	0.06;0.94	2.22	0.0261315	0.0686559	1.1	0.23	0.65;1.56	4.78	1.76302e-06	7.755e-06	Dynamic in CLL vs. B cells	7.65935	6.5995	7.03642	6.25278	7.22659	6.65541	1.08192	-0.775975	-0.0100564	-1.38378	0.3233	-0.677975
rs140522	chr22	50546890	50549821	0.94	0.28	0.39;1.48	3.35	0.000815191	0.00302479	0.14	0.27	-0.4;0.68	0.51	0.607193	0.717438	1.27	0.28	0.72;1.82	4.51	6.48321e-06	2.61051e-05	0.5	0.28	-0.05;1.05	1.8	0.0725538	0.148262	0.68	0.28	0.13;1.23	2.44	0.0148484	0.02719	Dynamic in CLL vs. B cells	7.48089	6.67821	7.45574	6.3481	7.10704	6.89121	0.734783	-0.744333	0.688436	-1.35264	0.0458855	-0.351841
rs140522	chr22	50562566	50563858	0.4	0.3	-0.19;0.99	1.34	0.179324	0.285166	-0.36	0.29	-0.93;0.2	-1.26	0.207594	0.3125	0.94	0.31	0.34;1.54	3.05	0.00225625	0.00527289	0.37	0.31	-0.23;0.98	1.21	0.227032	0.333454	0.55	0.31	-0.06;1.16	1.77	0.0767844	0.118539	Dynamic in CLL vs. B cells	5.96347	5.55933	6.32766	5.15311	5.60874	5.49767	0.472408	-0.365536	1.22753	-1.2078	-0.263094	-0.493381
rs142215530	chr15	56237801	56238053	-0.19	0.52	-1.22;0.84	-0.36	0.715476	0.813566	0.32	0.53	-0.72;1.35	0.6	0.549834	0.658866	-0.09	0.52	-1.12;0.93	-0.18	0.857481	0.892042	0.2	0.56	-0.89;1.29	0.36	0.720511	0.81491	0.41	0.56	-0.68;1.51	0.74	0.460085	0.539102	No difference in CLL vs. B cells	3.33833	3.66443	3.37227	3.62727	3.47276	3.27108	-0.21684	0.507218	-0.141468	0.42472	0.0816452	-0.366155
rs142215530	chr15	56718662	56719776	0.11	0.3	-0.49;0.7	0.35	0.729345	0.820513	0.22	0.3	-0.37;0.8	0.72	0.470211	0.583282	-0.52	0.29	-1.09;0.06	-1.76	0.0790985	0.126259	-0.5	0.3	-1.09;0.1	-1.64	0.100299	0.182088	-0.36	0.3	-0.95;0.24	-1.18	0.238716	0.32261	No difference in CLL vs. B cells	5.51776	5.44054	5.28626	5.98263	5.95121	5.82872	-0.313952	-0.511356	-0.905788	0.874499	0.794177	0.481022
rs142215530	chr15	56731908	56734052	0.22	0.23	-0.24;0.68	0.94	0.345259	0.479533	-0.03	0.23	-0.48;0.42	-0.13	0.89756	0.92602	0.18	0.23	-0.28;0.64	0.78	0.436353	0.518475	-0.14	0.23	-0.6;0.32	-0.59	0.556801	0.66533	-0.03	0.23	-0.49;0.43	-0.11	0.913237	0.941712	No difference in CLL vs. B cells	7.6834	7.49878	7.74836	7.54538	7.86496	7.7469	0.00607361	-0.644405	0.234917	-0.480215	0.645751	0.22978
rs142215530	chr15	56917478	56920233	0.11	0.25	-0.39;0.61	0.44	0.658559	0.761121	0	0.25	-0.5;0.49	-0.01	0.991742	0.991742	0.66	0.26	0.16;1.16	2.59	0.00952172	0.0200382	0.11	0.26	-0.39;0.61	0.43	0.665643	0.775667	0.62	0.26	0.12;1.13	2.42	0.0155271	0.0281886	No difference in CLL vs. B cells	8.41357	8.33502	8.44695	7.80318	8.3246	7.82711	0.440549	0.249893	0.521591	-1.04105	0.224596	-0.982975
rs142215530	chr15	56464385	56465795	-2.96	0.35	-3.65;-2.27	-8.38	5.36919e-17	2.83939e-15	-2.09	0.36	-2.79;-1.39	-5.85	4.85385e-09	7.07431e-08	-3.7	0.35	-4.38;-3.02	-10.62	2.33608e-26	1.6497e-24	-2.37	0.36	-3.09;-1.66	-6.51	7.39678e-11	2.23586e-09	-2.66	0.36	-3.36;-1.95	-7.4	1.40703e-13	2.29396e-12	Loss in CLL vs. B cells	3.887	6.25665	5.49671	7.06984	5.78167	6.00032	-1.23977	0.68894	0.0704032	1.3508	0.30234	0.480307
rs142215530	chr15	56607693	56609256	-1.58	0.36	-2.29;-0.88	-4.4	1.09778e-05	7.05e-05	-1.62	0.36	-2.32;-0.92	-4.56	5.12425e-06	3.28145e-05	-2.94	0.35	-3.63;-2.26	-8.43	3.37746e-17	9.5316e-16	-1.45	0.37	-2.18;-0.73	-3.93	8.37547e-05	0.000571732	-2.22	0.36	-2.92;-1.52	-6.22	5.12966e-10	4.9318e-09	Loss in CLL vs. B cells	4.28849	5.57481	5.60248	6.85257	5.45248	6.14083	-1.13789	0.174186	0.202409	1.47754	0.0494085	0.751539
rs142215530	chr15	56803964	56804775	-1.23	0.39	-1.99;-0.47	-3.19	0.00144487	0.00500969	-1.72	0.37	-2.44;-1	-4.66	3.15803e-06	2.12171e-05	-1.68	0.37	-2.41;-0.94	-4.48	7.63625e-06	2.99233e-05	-2.4	0.37	-3.14;-1.67	-6.44	1.2158e-10	3.22537e-09	-2.29	0.37	-3.02;-1.56	-6.15	7.74252e-10	7.2756e-09	Loss in CLL vs. B cells	3.69858	4.49381	4.85849	4.83876	5.42203	5.36631	-1.12387	-0.113453	0.34991	0.324838	1.06593	0.995134
rs142215530	chr15	56204937	56209474	0.48	0.24	0.01;0.94	1.99	0.0463292	0.0970161	0.17	0.24	-0.29;0.63	0.71	0.475416	0.5863	0.37	0.24	-0.1;0.84	1.56	0.119573	0.176235	0.33	0.24	-0.14;0.8	1.37	0.17167	0.281458	1.88	0.26	1.37;2.39	7.24	4.34167e-13	6.33041e-12	Dynamic in CLL vs. B cells	7.53812	7.13719	7.43589	7.2379	7.27049	5.79467	0.614586	-0.0274441	0.450878	0.13383	0.186016	-2.17731
rs142215530	chr15	56242736	56246319	0.85	0.24	0.38;1.33	3.53	0.000422499	0.00170207	0.32	0.24	-0.15;0.79	1.35	0.17837	0.282361	-0.15	0.24	-0.62;0.31	-0.64	0.521819	0.601443	0.22	0.24	-0.25;0.69	0.92	0.357416	0.476931	0.15	0.24	-0.33;0.62	0.61	0.543585	0.621449	Dynamic in CLL vs. B cells	8.4715	7.63592	8.19815	8.67088	8.23569	8.37885	0.397022	-1.56806	-0.245835	0.865909	-0.157534	0.179135
rs142215530	chr15	56364680	56370051	-1.21	0.4	-1.99;-0.43	-3.04	0.00236929	0.00747919	-0.91	0.4	-1.68;-0.13	-2.28	0.0225709	0.0492139	-3.39	0.39	-4.16;-2.63	-8.67	4.37884e-18	1.54395e-16	-3.4	0.39	-4.17;-2.63	-8.66	4.78724e-18	6.7539e-16	-3.64	0.39	-4.41;-2.87	-9.29	1.54532e-20	6.5565e-19	Dynamic in CLL vs. B cells	5.03616	6.11353	5.8289	8.42987	8.16538	8.65656	-0.995599	-0.340835	-0.51382	1.0669	0.906155	1.20467
rs142215530	chr15	56370061	56373924	-0.84	0.52	-1.85;0.18	-1.61	0.107969	0.193421	-0.6	0.52	-1.62;0.42	-1.16	0.246283	0.356772	-3.37	0.51	-4.38;-2.37	-6.57	5.10532e-11	5.53073e-10	-3.44	0.51	-4.45;-2.43	-6.69	2.1664e-11	7.64925e-10	-3.25	0.51	-4.26;-2.24	-6.32	2.62987e-10	2.78122e-09	Dynamic in CLL vs. B cells	4.55469	5.27924	5.07419	8.1775	7.91708	8.03659	-0.907122	-0.495561	-0.612036	1.15073	1.0028	1.07068
rs142215530	chr15	56382054	56382681	-0.61	0.57	-1.73;0.51	-1.07	0.284988	0.413888	-0.67	0.56	-1.76;0.43	-1.19	0.232867	0.343215	-2.9	0.53	-3.94;-1.86	-5.46	4.67787e-08	2.7495e-07	-2.29	0.55	-3.36;-1.22	-4.2	2.68773e-05	0.000203191	-2.56	0.54	-3.62;-1.5	-4.74	2.18645e-06	9.45276e-06	Dynamic in CLL vs. B cells	2.88372	3.36152	3.28252	5.11204	4.60948	4.82297	-0.875956	-0.422593	-0.497552	1.23839	0.761542	0.964105
rs142215530	chr15	56467975	56468983	-1.78	0.41	-2.58;-0.99	-4.39	1.15261e-05	7.26045e-05	-1.86	0.4	-2.64;-1.07	-4.61	3.97835e-06	2.59006e-05	-1.64	0.41	-2.44;-0.84	-4.03	5.5131e-05	0.000177918	-1.75	0.41	-2.56;-0.94	-4.24	2.28548e-05	0.000176122	0.04	0.45	-0.85;0.92	0.08	0.933835	0.956446	Dynamic in CLL vs. B cells	4.11848	5.46453	5.56316	5.39598	5.48352	3.99757	-0.850618	0.729938	0.845751	0.649447	0.752234	-0.992595
rs142215530	chr15	56532067	56535174	-0.4	0.5	-1.38;0.57	-0.81	0.416841	0.550196	-0.22	0.5	-1.19;0.76	-0.43	0.663895	0.76939	-2.99	0.49	-3.95;-2.02	-6.08	1.18205e-09	9.24333e-09	-1.39	0.5	-2.36;-0.42	-2.8	0.00510245	0.0181373	-2.75	0.49	-3.71;-1.78	-5.59	2.32501e-08	1.61572e-07	Dynamic in CLL vs. B cells	4.97384	5.49056	5.29738	8.34109	6.59714	8.11661	-0.811168	-0.468633	-0.596693	1.42097	0.264913	1.27217
rs142215530	chr15	56805596	56806126	-0.68	0.42	-1.49;0.14	-1.62	0.104924	0.189671	-0.33	0.42	-1.15;0.48	-0.8	0.42441	0.544016	-2.06	0.39	-2.82;-1.3	-5.33	1.0053e-07	5.62145e-07	-1.65	0.41	-2.45;-0.86	-4.07	4.75373e-05	0.000334875	-1.58	0.41	-2.38;-0.79	-3.91	9.28746e-05	0.000272894	Dynamic in CLL vs. B cells	3.77009	4.06552	3.90837	5.30531	4.89909	4.8089	-0.809504	-0.38555	-0.611064	1.39359	0.810653	0.681216
rs142215530	chr15	56884613	56888684	0.43	0.22	0;0.86	1.96	0.0504671	0.104135	-0.29	0.22	-0.71;0.14	-1.32	0.187273	0.292311	1	0.22	0.56;1.43	4.48	7.55797e-06	2.98867e-05	0.28	0.22	-0.16;0.71	1.25	0.209481	0.323855	0.53	0.22	0.1;0.97	2.4	0.0165675	0.0298216	Dynamic in CLL vs. B cells	8.27486	7.89539	8.6136	7.34373	8.03753	7.78375	0.49582	-0.315662	1.2202	-1.49536	-0.0116956	-0.554394
rs1476569	chr4	113758353	113764172	0.22	0.26	-0.28;0.73	0.86	0.388358	0.52151	0.03	0.26	-0.48;0.53	0.1	0.916783	0.934456	0.32	0.26	-0.18;0.82	1.24	0.213402	0.293082	0.43	0.26	-0.07;0.94	1.67	0.094378	0.174331	0.8	0.26	0.29;1.31	3.1	0.00195843	0.0042483	Dynamic in CLL vs. B cells	10.0291	9.80056	9.99552	9.73396	9.54491	9.22402	0.57753	0.0533566	0.500519	-0.099414	-0.533016	-1.26902
rs1476569	chr4	113899158	113900430	-0.8	0.37	-1.53;-0.08	-2.17	0.0296498	0.0674294	-1.61	0.36	-2.31;-0.91	-4.51	6.61875e-06	4.05835e-05	-0.01	0.38	-0.75;0.74	-0.02	0.983681	0.988354	-0.18	0.39	-0.95;0.58	-0.47	0.637973	0.747542	-0.63	0.38	-1.38;0.11	-1.66	0.0960479	0.144933	Dynamic in CLL vs. B cells	4.60957	5.29314	6.02212	4.58364	4.71482	5.02802	-0.546345	0.509496	1.63547	-0.586386	-0.383768	0.0999912
rs1679013	chr9	22238366	22239130	1.2	0.4	0.42;1.97	3.03	0.00246457	0.00766553	2.1	0.41	1.29;2.92	5.08	3.85821e-07	3.40162e-06	2.46	0.44	1.59;3.33	5.55	2.93825e-08	1.7766e-07	1.38	0.42	0.55;2.21	3.26	0.00110093	0.00480098	1.66	0.43	0.82;2.5	3.86	0.000111152	0.000317684	Gain in CLL vs. B cells	4.96018	4.24315	3.61105	3.37947	4.10738	3.90081	1.09746	0.0593887	-0.855733	-1.19099	-0.13717	-0.436232
rs1679013	chr9	22239211	22242429	1.31	0.31	0.69;1.93	4.16	3.17982e-05	0.000164041	1.33	0.31	0.72;1.94	4.28	1.88398e-05	0.000104377	2.08	0.32	1.45;2.72	6.46	1.02323e-10	9.80591e-10	1.37	0.32	0.74;2	4.26	2.07152e-05	0.000168387	1.74	0.33	1.11;2.38	5.35	8.60797e-08	5.2783e-07	Gain in CLL vs. B cells	7.05325	5.96215	5.92549	5.26705	5.91627	5.57459	1.16113	-0.242146	-0.289298	-1.13612	-0.301152	-0.74059
rs1679013	chr9	22446724	22448296	1.68	0.43	0.83;2.53	3.88	0.000106411	0.000483998	1.89	0.43	1.05;2.74	4.39	1.12737e-05	6.63875e-05	2.66	0.45	1.78;3.55	5.9	3.59162e-09	2.60253e-08	1.36	0.44	0.5;2.22	3.1	0.00191441	0.00771233	1.46	0.44	0.6;2.32	3.34	0.000827995	0.00195666	Gain in CLL vs. B cells	5.91185	4.70326	4.52467	3.89281	4.93707	4.89446	0.991695	-0.338624	-0.535195	-1.23071	-0.0812662	-0.128165
rs1679013	chr9	22205508	22207692	0.57	0.37	-0.17;1.3	1.51	0.131023	0.219931	0.62	0.37	-0.1;1.35	1.68	0.0929439	0.159171	1.41	0.38	0.66;2.16	3.69	0.00022165	0.000625053	1.2	0.39	0.43;1.96	3.07	0.0021154	0.00836274	1.59	0.39	0.82;2.36	4.04	5.30322e-05	0.000168564	Dynamic in CLL vs. B cells	6.1468	5.81995	5.7499	5.05643	5.21644	4.8902	0.802972	0.321945	0.218852	-0.801749	-0.566258	-1.04639
rs1679013	chr9	22243200	22244232	1.99	0.38	1.25;2.74	5.26	1.44213e-07	1.60295e-06	2.99	0.41	2.2;3.79	7.38	1.58669e-13	4.20356e-12	2.3	0.39	1.54;3.06	5.93	3.01062e-09	2.23374e-08	0.99	0.37	0.27;1.71	2.71	0.00673779	0.0226188	1.65	0.38	0.9;2.4	4.31	1.63222e-05	5.89308e-05	Dynamic in CLL vs. B cells	5.57288	4.10444	3.45966	3.89614	4.87222	4.36675	1.14854	-0.577604	-1.33554	-0.82246	0.324919	-0.269255
rs210143	chr6	33409000	33419258	0.24	0.24	-0.23;0.72	1.01	0.310651	0.441661	0.23	0.24	-0.24;0.7	0.96	0.338383	0.452962	0.46	0.24	-0.02;0.93	1.89	0.0585952	0.0979675	0.26	0.24	-0.22;0.73	1.06	0.287597	0.404164	0.41	0.24	-0.06;0.89	1.7	0.0888079	0.136108	No difference in CLL vs. B cells	10.0614	9.8061	9.82023	9.611	9.71752	9.62821	0.677107	-0.0582196	-0.0175335	-0.620185	-0.313365	-0.570614
rs210143	chr6	33452113	33455354	-0.09	0.27	-0.61;0.43	-0.36	0.721729	0.818475	-0.09	0.26	-0.61;0.42	-0.35	0.72411	0.821175	0.56	0.27	0.04;1.09	2.1	0.0354417	0.0643427	0.07	0.27	-0.46;0.59	0.25	0.805986	0.869725	0.77	0.27	0.23;1.3	2.81	0.00492251	0.0100591	No difference in CLL vs. B cells	7.51769	7.66462	7.64829	7.02712	7.47157	6.82334	0.287961	0.613383	0.577206	-0.798504	0.185823	-1.24982
rs210143	chr6	33568825	33573230	0.21	0.24	-0.26;0.67	0.87	0.382253	0.516	0.2	0.23	-0.26;0.66	0.85	0.396686	0.514719	0.45	0.24	-0.02;0.91	1.89	0.0581185	0.0979447	0.49	0.24	0.02;0.95	2.05	0.0404259	0.0909582	0.21	0.24	-0.25;0.68	0.9	0.366279	0.450395	No difference in CLL vs. B cells	9.31821	9.12952	9.13028	8.89598	8.80433	9.10316	0.617935	0.0582594	0.0605344	-0.634438	-0.906273	-0.0199319
rs210143	chr6	33584352	33586753	0.04	0.23	-0.41;0.49	0.17	0.863099	0.910451	-0.59	0.22	-1.02;-0.16	-2.68	0.00738395	0.0180544	-0.24	0.22	-0.68;0.2	-1.08	0.281618	0.368807	0.28	0.24	-0.18;0.75	1.19	0.232275	0.337637	0.21	0.23	-0.25;0.67	0.91	0.363907	0.448783	No difference in CLL vs. B cells	6.62405	6.60702	7.19689	6.86602	6.32962	6.43991	-0.131189	-0.182509	1.59524	0.598065	-1.01854	-0.68615
rs210143	chr6	33619916	33623425	-0.66	0.29	-1.23;-0.08	-2.25	0.0247268	0.0571554	-0.69	0.29	-1.26;-0.12	-2.39	0.0169919	0.0384361	-0.52	0.29	-1.09;0.05	-1.79	0.0734795	0.119546	-0.52	0.29	-1.09;0.06	-1.76	0.0788962	0.15523	-0.52	0.29	-1.09;0.06	-1.77	0.077254	0.118831	No difference in CLL vs. B cells	7.58634	8.22466	8.28736	8.1683	8.12863	8.14357	-0.81223	0.446389	0.570022	0.335264	0.257039	0.286491
rs210143	chr6	33632585	33634819	0.55	0.31	-0.06;1.17	1.76	0.0777336	0.145493	0.3	0.31	-0.3;0.9	0.98	0.327977	0.444662	-0.65	0.3	-1.24;-0.06	-2.15	0.0315128	0.0577053	0.55	0.32	-0.08;1.18	1.71	0.086451	0.164724	-0.3	0.31	-0.9;0.31	-0.97	0.334262	0.422068	No difference in CLL vs. B cells	6.09781	5.63017	5.92488	6.83647	5.69303	6.50003	-0.0238385	-0.879666	-0.340323	1.32798	-0.764622	0.712259
rs210143	chr6	33710784	33712581	-0.01	0.28	-0.56;0.53	-0.04	0.965755	0.972654	-0.04	0.28	-0.59;0.5	-0.16	0.870866	0.920941	-0.16	0.28	-0.7;0.38	-0.58	0.564516	0.636774	0.04	0.28	-0.52;0.59	0.12	0.900893	0.934015	-0.03	0.28	-0.58;0.51	-0.12	0.900748	0.936158	No difference in CLL vs. B cells	7.43577	7.34481	7.45344	7.59583	7.3785	7.41001	-0.00136726	-0.246253	0.0462003	0.429511	-0.155552	-0.0707154
rs210143	chr6	33691519	33700852	-1.22	0.21	-1.64;-0.8	-5.72	1.07069e-08	1.61646e-07	-1.83	0.21	-2.25;-1.42	-8.64	5.39108e-18	3.2571e-16	-1.69	0.21	-2.11;-1.27	-7.97	1.63145e-15	3.62889e-14	-0.96	0.22	-1.38;-0.54	-4.47	7.74824e-06	7.285e-05	-1.64	0.21	-2.06;-1.23	-7.71	1.21438e-14	2.22535e-13	Loss in CLL vs. B cells	7.83303	9.07459	9.68845	9.55226	8.76146	9.49109	-1.26735	0.29139	1.06208	0.8911	-0.101728	0.8143
rs210143	chr6	33390452	33396759	0.46	0.24	0;0.93	1.96	0.050238	0.104135	-0.04	0.23	-0.5;0.42	-0.18	0.860192	0.920941	-0.8	0.23	-1.25;-0.34	-3.43	0.000605956	0.00158222	0.29	0.24	-0.18;0.76	1.21	0.226908	0.333454	-0.76	0.23	-1.22;-0.31	-3.27	0.00107499	0.00248481	Dynamic in CLL vs. B cells	7.87167	7.4307	7.9478	8.71141	7.55945	8.67271	-0.246598	-1.07407	-0.103739	1.32914	-0.832464	1.25653
rs210143	chr6	33424867	33433778	-0.68	0.24	-1.16;-0.21	-2.82	0.0048224	0.0138767	-0.56	0.24	-1.04;-0.09	-2.33	0.0200534	0.0446453	0.95	0.25	0.46;1.43	3.85	0.00011764	0.000347984	-0.25	0.24	-0.73;0.23	-1.04	0.299522	0.419529	0.86	0.25	0.37;1.35	3.47	0.000514931	0.00125182	Dynamic in CLL vs. B cells	8.62407	9.33196	9.24712	7.71966	8.92118	7.80747	0.019166	1.08956	0.961284	-1.34839	0.468433	-1.21561
rs210143	chr6	33573357	33576016	0.67	0.32	0.03;1.31	2.06	0.0389357	0.0848959	1.02	0.32	0.39;1.66	3.16	0.00155608	0.004761	0.53	0.32	-0.1;1.16	1.66	0.09631	0.148142	0.29	0.33	-0.35;0.92	0.88	0.380671	0.498525	-0.14	0.32	-0.77;0.49	-0.44	0.656412	0.728772	Dynamic in CLL vs. B cells	6.3841	5.78177	5.33733	5.83682	6.16016	6.47408	0.567194	-0.507902	-1.30119	-0.409644	0.16748	0.7278
rs210143	chr6	33576573	33581150	0.7	0.23	0.25;1.15	3.05	0.00227051	0.00722125	0.46	0.23	0.02;0.91	2.03	0.0420122	0.0818947	0.16	0.23	-0.28;0.61	0.71	0.475473	0.557133	0.19	0.23	-0.26;0.64	0.81	0.415722	0.531418	0	0.23	-0.44;0.45	0.02	0.983404	0.988451	Dynamic in CLL vs. B cells	8.7488	8.06373	8.31601	8.63101	8.53562	8.79132	0.511049	-1.31459	-0.642309	0.197149	-0.0570588	0.624363
rs210143	chr6	33589710	33594332	-1.17	0.22	-1.6;-0.74	-5.32	1.02953e-07	1.17754e-06	-1.18	0.22	-1.61;-0.76	-5.43	5.76443e-08	6.58508e-07	-1.06	0.22	-1.49;-0.63	-4.83	1.33535e-06	6.22879e-06	-0.45	0.22	-0.89;-0.02	-2.04	0.0414204	0.0922148	-0.23	0.22	-0.67;0.21	-1.03	0.305189	0.395997	Dynamic in CLL vs. B cells	7.92065	9.10879	9.10993	8.9924	8.35188	8.16437	-0.983407	1.09424	1.09623	0.890711	-0.229332	-0.557231
rs210143	chr6	33594625	33595414	-1.35	0.34	-2.01;-0.68	-3.96	7.42844e-05	0.000353134	-1.23	0.34	-1.89;-0.57	-3.67	0.000246104	0.000982094	-0.29	0.36	-1;0.42	-0.79	0.42923	0.511449	-1.17	0.36	-1.87;-0.48	-3.3	0.000951377	0.00432723	0.4	0.41	-0.4;1.2	0.97	0.329837	0.418982	Dynamic in CLL vs. B cells	4.10896	5.2282	5.09054	4.36978	5.07801	3.86671	-0.695206	1.15236	0.92512	-0.264667	0.904442	-1.09511
rs210143	chr6	33596869	33598330	-1.51	0.31	-2.11;-0.9	-4.89	1.01136e-06	8.5446e-06	-1.3	0.3	-1.9;-0.71	-4.28	1.89554e-05	0.000104377	-1.08	0.31	-1.7;-0.47	-3.46	0.000539498	0.00141744	-1.49	0.32	-2.11;-0.87	-4.68	2.84133e-06	3.24681e-05	-0.14	0.35	-0.83;0.55	-0.39	0.693835	0.758378	Dynamic in CLL vs. B cells	4.42902	5.58154	5.3909	5.18436	5.54109	4.41775	-0.940622	1.06162	0.730417	0.371599	0.991343	-0.96019
rs210143	chr6	33623838	33625267	-0.2	0.33	-0.84;0.45	-0.59	0.553843	0.670458	-0.04	0.32	-0.68;0.59	-0.13	0.896789	0.92602	-1.46	0.31	-2.06;-0.85	-4.74	2.10929e-06	9.20134e-06	-0.95	0.33	-1.59;-0.31	-2.91	0.00358502	0.0131866	-1.82	0.31	-2.43;-1.22	-5.9	3.6688e-09	2.92908e-08	Dynamic in CLL vs. B cells	4.66265	4.82597	4.68023	5.89565	5.45219	6.22686	-0.750426	-0.511879	-0.72475	1.05052	0.402792	1.53431
rs210143	chr6	33625423	33626955	-0.02	0.34	-0.69;0.64	-0.07	0.94329	0.956862	0.6	0.34	-0.07;1.28	1.75	0.079427	0.138833	-1.61	0.32	-2.23;-0.98	-5.02	5.17093e-07	2.66696e-06	-0.59	0.34	-1.25;0.08	-1.73	0.0832107	0.160409	-1.89	0.32	-2.52;-1.26	-5.86	4.53898e-09	3.49167e-08	Dynamic in CLL vs. B cells	4.95359	5.02341	4.45979	6.45579	5.50582	6.71227	-0.528488	-0.448652	-1.09317	1.18933	0.103	1.48263
rs210143	chr6	33627002	33629471	0.87	0.28	0.32;1.41	3.13	0.00177579	0.00591464	1.47	0.28	0.92;2.02	5.25	1.53913e-07	1.4476e-06	-1.06	0.26	-1.57;-0.55	-4.08	4.49107e-05	0.000150215	0.11	0.27	-0.43;0.65	0.4	0.68602	0.786413	-1.45	0.26	-1.97;-0.94	-5.56	2.65929e-08	1.786e-07	Dynamic in CLL vs. B cells	6.5105	5.73026	5.20284	7.60054	6.4373	7.98343	-0.0572782	-0.872755	-1.424	1.08201	-0.133783	1.48218
rs210143	chr6	33630159	33631114	0.08	0.37	-0.64;0.79	0.21	0.835033	0.891967	1.23	0.39	0.47;1.99	3.18	0.00149075	0.00460282	-0.76	0.35	-1.44;-0.07	-2.16	0.0304249	0.0559554	0.47	0.39	-0.3;1.24	1.2	0.229895	0.33533	-0.78	0.36	-1.48;-0.09	-2.2	0.0278747	0.0475444	Dynamic in CLL vs. B cells	4.7613	4.71007	3.8452	5.37089	4.39412	5.43317	0.0120333	-0.0731571	-1.51137	1.02573	-0.598558	1.12928
rs210143	chr6	33638737	33639110	-1.3	0.48	-2.24;-0.36	-2.71	0.00665222	0.0181541	-0.73	0.48	-1.68;0.22	-1.51	0.130614	0.217097	-2.38	0.45	-3.27;-1.5	-5.26	1.42362e-07	7.70077e-07	-1.6	0.49	-2.55;-0.64	-3.27	0.0010698	0.00471381	-2.32	0.46	-3.23;-1.41	-5	5.6527e-07	2.84518e-06	Dynamic in CLL vs. B cells	3.16033	3.96348	3.53886	4.66046	4.13843	4.67079	-0.945794	0.13159	-0.438022	1.06657	0.366287	1.08042
rs210143	chr6	33641470	33643271	-0.77	0.33	-1.42;-0.12	-2.34	0.0194096	0.0477331	-0.09	0.33	-0.75;0.56	-0.27	0.785019	0.860605	-1.54	0.32	-2.16;-0.91	-4.82	1.41599e-06	6.45871e-06	-1.4	0.33	-2.05;-0.76	-4.27	1.93295e-05	0.000160076	-1.9	0.32	-2.53;-1.27	-5.93	3.02794e-09	2.46479e-08	Dynamic in CLL vs. B cells	4.61704	5.3067	4.69046	5.97241	5.85606	6.29037	-0.870409	0.00462874	-0.777256	0.849263	0.701639	1.25268
rs210143	chr6	33643340	33643880	-0.39	0.42	-1.22;0.43	-0.94	0.348107	0.481206	-0.44	0.41	-1.24;0.35	-1.09	0.274404	0.388204	-1.52	0.39	-2.28;-0.76	-3.93	8.60886e-05	0.000265842	-1.22	0.41	-2.03;-0.41	-2.96	0.00303096	0.0114473	-2.22	0.38	-2.97;-1.47	-5.79	6.97213e-09	5.26484e-08	Dynamic in CLL vs. B cells	3.70698	3.91628	3.92047	4.64589	4.48059	5.24302	-0.812768	-0.472974	-0.466168	0.711519	0.443154	1.68093
rs210143	chr6	33655081	33655778	-0.91	0.45	-1.79;-0.04	-2.04	0.0411336	0.0887731	-0.81	0.44	-1.67;0.05	-1.84	0.0655021	0.119428	-2.59	0.41	-3.39;-1.78	-6.33	2.45656e-10	2.16787e-09	-1.52	0.45	-2.39;-0.64	-3.39	0.00069512	0.00345924	-3.11	0.41	-3.91;-2.31	-7.6	2.87421e-14	5.05837e-13	Dynamic in CLL vs. B cells	3.46021	3.91116	3.80675	5.11818	4.23267	5.64923	-0.866985	-0.337705	-0.460241	1.07898	0.0396628	1.70227
rs210143	chr6	33655849	33657567	-0.53	0.35	-1.21;0.15	-1.53	0.12579	0.214217	-0.66	0.34	-1.32;0	-1.96	0.0494287	0.0933409	-2.16	0.32	-2.79;-1.54	-6.77	1.30039e-11	1.66636e-10	-1.4	0.34	-2.06;-0.73	-4.11	4.00027e-05	0.000291724	-2.49	0.32	-3.12;-1.86	-7.73	1.04763e-14	2.01886e-13	Dynamic in CLL vs. B cells	4.35174	4.67816	4.72302	6.05553	5.38985	6.38094	-0.888449	-0.499572	-0.446125	1.14138	0.348309	1.52906
rs210143	chr6	33663315	33663953	-0.7	0.45	-1.58;0.19	-1.54	0.122496	0.212372	-0.35	0.45	-1.23;0.53	-0.78	0.43703	0.553112	-0.99	0.44	-1.85;-0.12	-2.23	0.0255158	0.047547	-1.31	0.45	-2.19;-0.43	-2.92	0.00347713	0.0130162	-1.55	0.44	-2.42;-0.69	-3.51	0.000443705	0.00109759	Dynamic in CLL vs. B cells	3.73265	4.27919	4.02911	4.51771	4.76966	4.89495	-0.883633	0.0416942	-0.381707	0.445526	0.872081	1.08422
rs210143	chr6	33666702	33670439	0.98	0.35	0.28;1.67	2.77	0.0056828	0.0158286	1.71	0.36	1.02;2.41	4.82	1.42427e-06	1.07261e-05	0.38	0.35	-0.31;1.06	1.08	0.280174	0.368055	-0.11	0.35	-0.79;0.58	-0.31	0.757008	0.838258	0.28	0.35	-0.41;0.97	0.8	0.423327	0.504415	Dynamic in CLL vs. B cells	6.99984	6.22865	5.50439	6.79019	7.31049	6.90803	0.39761	-0.598495	-1.53398	0.126827	0.798866	0.27903
rs210143	chr6	33683216	33683944	-0.06	0.4	-0.85;0.73	-0.15	0.879161	0.918488	-0.16	0.39	-0.93;0.6	-0.42	0.676053	0.779211	-0.92	0.38	-1.67;-0.17	-2.4	0.0162815	0.0324307	-0.7	0.4	-1.49;0.08	-1.75	0.0799939	0.15523	-1.38	0.38	-2.14;-0.63	-3.6	0.00032308	0.000843598	Dynamic in CLL vs. B cells	4.24595	4.26651	4.29854	4.93936	4.76936	5.37255	-0.588025	-0.551339	-0.494181	0.649308	0.345957	1.42231
rs210143	chr6	33720635	33721247	0.06	0.52	-0.95;1.07	0.12	0.904631	0.930128	0.08	0.51	-0.92;1.07	0.15	0.879559	0.924894	-1.66	0.49	-2.62;-0.71	-3.41	0.000653997	0.00169718	-0.49	0.52	-1.51;0.52	-0.96	0.33951	0.455913	-0.9	0.5	-1.89;0.09	-1.78	0.0742659	0.115071	Dynamic in CLL vs. B cells	3.62498	3.78846	3.76827	5.12876	4.12576	4.4972	-0.612467	-0.381833	-0.410311	1.50911	0.0940432	0.618085
rs2267708	chr7	124928937	124930491	0.04	0.28	-0.52;0.6	0.14	0.886294	0.923404	-0.52	0.28	-1.07;0.03	-1.85	0.0636459	0.116546	-0.02	0.28	-0.58;0.53	-0.07	0.941591	0.962061	0.1	0.29	-0.46;0.67	0.35	0.724839	0.815444	-0.38	0.28	-0.93;0.18	-1.33	0.18443	0.260046	No difference in CLL vs. B cells	6.81841	6.78453	7.382	6.89575	6.71268	7.197	-0.280343	-0.359487	1.03643	-0.0996406	-0.527358	0.60419
rs2466029	chr8	127195526	127198163	0.99	0.32	0.36;1.62	3.07	0.00212611	0.00681323	0.94	0.32	0.31;1.56	2.93	0.00343104	0.00890386	2.65	0.34	1.99;3.31	7.84	4.35232e-15	8.00022e-14	1.03	0.33	0.39;1.67	3.14	0.00167559	0.00688132	2.75	0.35	2.07;3.44	7.87	3.43146e-15	7.25445e-14	Gain in CLL vs. B cells	7.49682	6.68712	6.72386	5.07532	6.60238	5.02068	0.954966	0.186071	0.220962	-1.3445	0.1056	-1.39638
rs2466029	chr8	127149501	127150140	0.44	0.42	-0.4;1.27	1.03	0.3049	0.435719	0.77	0.42	-0.06;1.6	1.81	0.0696847	0.123851	1.89	0.47	0.98;2.81	4.06	4.91476e-05	0.000161002	1.04	0.46	0.14;1.94	2.27	0.0232721	0.0638965	1.92	0.49	0.96;2.88	3.92	9.03914e-05	0.000272436	Dynamic in CLL vs. B cells	4.64033	4.48843	4.23957	3.48165	4.04468	3.46441	0.768527	0.522726	0.120043	-1.10639	-0.195324	-1.13429
rs2466029	chr8	127168880	127171548	-0.57	0.27	-1.1;-0.04	-2.1	0.0356281	0.0789041	-0.79	0.27	-1.32;-0.27	-2.97	0.00295208	0.00785364	1.29	0.29	0.71;1.86	4.4	1.07651e-05	4.15309e-05	-0.67	0.27	-1.21;-0.14	-2.46	0.0139296	0.0412044	0.75	0.29	0.18;1.32	2.57	0.0103094	0.0195556	Dynamic in CLL vs. B cells	6.18658	6.78537	6.99687	5.08005	6.84437	5.5338	-0.0577411	0.766634	1.05783	-1.58115	0.847871	-0.956454
rs2466029	chr8	127178677	127182865	1.42	0.3	0.82;2.01	4.65	3.31688e-06	2.55338e-05	1.14	0.3	0.55;1.73	3.8	0.000142206	0.000633191	1.75	0.31	1.15;2.35	5.71	1.12823e-08	7.46859e-08	0.79	0.3	0.2;1.39	2.61	0.00909477	0.0295218	1.71	0.31	1.1;2.32	5.51	3.52448e-08	2.256e-07	Dynamic in CLL vs. B cells	7.83072	6.52302	6.80443	6.18956	7.08115	6.24839	1.11636	-0.581062	-0.215775	-1.01389	0.14341	-0.937531
rs2466029	chr8	127183472	127189633	0.78	0.34	0.13;1.44	2.34	0.019539	0.0477331	1.05	0.34	0.4;1.71	3.14	0.00169271	0.00503637	2.06	0.34	1.39;2.73	6.05	1.47379e-09	1.13056e-08	0.44	0.34	-0.22;1.1	1.3	0.193609	0.306487	2.21	0.35	1.53;2.89	6.37	1.93245e-10	2.20646e-09	Dynamic in CLL vs. B cells	8.08124	7.47366	7.20313	6.16599	7.72051	6.00927	0.848794	0.200507	-0.0881526	-1.19478	0.463903	-1.362
rs2511713	chr8	102563937	102565525	0.78	0.43	-0.07;1.63	1.8	0.0721246	0.137427	0.01	0.42	-0.81;0.83	0.03	0.979055	0.986048	-1.55	0.41	-2.36;-0.74	-3.76	0.000172785	0.000499114	-0.05	0.43	-0.89;0.79	-0.11	0.908651	0.937567	-1.55	0.41	-2.36;-0.73	-3.73	0.000189902	0.000521614	Dynamic in CLL vs. B cells	5.01789	4.50419	5.19273	6.69569	5.21235	6.76024	-0.456469	-0.981415	-0.277804	1.25805	-0.25775	1.32402
rs2511713	chr8	102566054	102566870	0.53	0.43	-0.31;1.37	1.25	0.21306	0.328921	0.49	0.41	-0.32;1.3	1.18	0.238544	0.348844	-1.61	0.38	-2.36;-0.86	-4.21	2.50333e-05	8.96186e-05	0.3	0.44	-0.56;1.16	0.68	0.495924	0.608639	-2.19	0.38	-2.94;-1.45	-5.76	8.44043e-09	6.15538e-08	Dynamic in CLL vs. B cells	4.17908	3.89179	3.89652	5.58811	4.01418	6.14798	-0.386446	-0.694466	-0.689402	1.12427	-0.563248	1.72455
rs2511713	chr8	102567696	102568358	0.31	0.41	-0.5;1.12	0.75	0.452711	0.583345	0.6	0.41	-0.2;1.4	1.46	0.144478	0.235962	-1.55	0.37	-2.27;-0.82	-4.17	3.04455e-05	0.000106974	-0.02	0.42	-0.84;0.81	-0.04	0.968124	0.984415	-1.28	0.38	-2.03;-0.53	-3.33	0.000862487	0.00202684	Dynamic in CLL vs. B cells	4.1985	4.02302	3.79756	5.46896	4.18827	5.26004	-0.349354	-0.60693	-0.937876	1.5155	-0.364369	1.20884
rs2651823	chr11	2298269	2305463	0.41	0.23	-0.03;0.85	1.84	0.066272	0.129783	-0.05	0.22	-0.49;0.39	-0.23	0.8197	0.886785	1.22	0.23	0.77;1.66	5.35	8.76447e-08	5.00741e-07	0.36	0.23	-0.09;0.8	1.58	0.113114	0.200198	1.08	0.23	0.63;1.53	4.71	2.42207e-06	1.02366e-05	Dynamic in CLL vs. B cells	8.84728	8.44978	8.92374	7.61593	8.50963	7.73595	0.719322	0.0206995	0.853704	-1.44483	0.125897	-1.23388
rs2651823	chr11	2306300	2306774	0.21	0.42	-0.61;1.03	0.5	0.617763	0.725872	-0.41	0.39	-1.17;0.35	-1.06	0.290058	0.403915	-0.78	0.39	-1.53;-0.02	-2.01	0.0441284	0.0771334	-0.01	0.43	-0.86;0.83	-0.03	0.972583	0.986407	-1.23	0.39	-1.99;-0.46	-3.16	0.00159123	0.00357121	Dynamic in CLL vs. B cells	4.00336	3.90956	4.30553	4.53575	4.04086	4.96988	-0.521049	-0.726449	0.14069	0.64487	-0.438917	1.59559
rs34004493	chr2	230229993	230230866	-0.1	0.37	-0.82;0.62	-0.28	0.78271	0.858934	-0.16	0.36	-0.87;0.55	-0.44	0.658449	0.767284	0.13	0.37	-0.59;0.85	0.35	0.724335	0.771772	0.13	0.38	-0.62;0.88	0.33	0.738619	0.824368	0.39	0.39	-0.36;1.15	1.01	0.310141	0.401192	No difference in CLL vs. B cells	4.96297	5.11816	5.12062	4.92371	4.64183	4.68828	0.0988551	0.44798	0.45352	0.0105341	-0.623599	-0.519097
rs34004493	chr2	230233428	230234638	0.55	0.29	-0.02;1.11	1.9	0.058004	0.115903	0.6	0.28	0.04;1.15	2.11	0.0347793	0.0700555	-0.13	0.28	-0.67;0.41	-0.48	0.628376	0.699482	0.03	0.29	-0.54;0.6	0.09	0.926051	0.948473	0.38	0.29	-0.19;0.96	1.3	0.192177	0.268286	No difference in CLL vs. B cells	5.70364	5.19229	5.16043	5.79912	5.64103	5.36113	0.527675	-0.922789	-1.01315	0.798483	0.350078	-0.443867
rs34004493	chr2	230234803	230235812	0.11	0.31	-0.49;0.71	0.35	0.725931	0.820513	0.2	0.3	-0.38;0.79	0.68	0.493804	0.605447	-0.52	0.29	-1.09;0.06	-1.77	0.0766986	0.123359	0.27	0.33	-0.37;0.91	0.83	0.40896	0.525805	0.2	0.32	-0.43;0.83	0.62	0.53497	0.613258	No difference in CLL vs. B cells	5.01098	4.96327	4.86701	5.47398	4.64518	4.8297	0.109727	-0.0294905	-0.310369	1.46074	-0.957669	-0.419237
rs34004493	chr2	230248988	230250123	0.13	0.31	-0.48;0.75	0.42	0.675284	0.778325	0	0.3	-0.6;0.59	-0.01	0.988138	0.991742	-0.55	0.3	-1.14;0.03	-1.85	0.0642496	0.106579	-0.4	0.31	-1.02;0.22	-1.27	0.202494	0.317241	0.44	0.34	-0.22;1.1	1.32	0.188003	0.263329	No difference in CLL vs. B cells	4.9744	4.8774	4.96387	5.4295	5.32033	4.5604	-0.106559	-0.377795	-0.136013	1.16594	0.860683	-1.26418
rs34004493	chr2	230299234	230300709	-0.2	0.29	-0.78;0.37	-0.7	0.486913	0.618511	0.43	0.3	-0.15;1.01	1.44	0.15	0.244038	0.19	0.3	-0.39;0.77	0.64	0.525047	0.603519	-0.08	0.3	-0.67;0.52	-0.26	0.798431	0.865991	0.35	0.31	-0.25;0.96	1.14	0.254014	0.337887	No difference in CLL vs. B cells	5.56282	5.81503	5.23002	5.44176	5.69178	5.30896	0.127794	0.85164	-0.827328	-0.219647	0.497914	-0.600764
rs34004493	chr2	230305435	230307791	-0.12	0.28	-0.66;0.42	-0.45	0.655255	0.759377	-0.21	0.27	-0.74;0.32	-0.77	0.439351	0.553112	-0.5	0.27	-1.03;0.03	-1.84	0.065692	0.108546	-0.5	0.28	-1.05;0.04	-1.81	0.0701944	0.14484	-0.28	0.28	-0.82;0.27	-0.99	0.322574	0.413481	No difference in CLL vs. B cells	6.0197	6.1484	6.19145	6.45468	6.51902	6.29518	-0.587308	-0.220295	-0.097518	0.653191	0.836683	0.198325
rs34004493	chr2	230308424	230308884	-0.24	0.41	-1.05;0.58	-0.57	0.568621	0.684972	-0.32	0.4	-1.11;0.47	-0.79	0.430417	0.548392	0.14	0.42	-0.68;0.97	0.34	0.73468	0.778871	0.46	0.46	-0.44;1.36	1.01	0.313861	0.435289	-0.01	0.43	-0.86;0.84	-0.02	0.982344	0.988451	No difference in CLL vs. B cells	4.09184	4.25597	4.33353	4.02764	3.67329	4.11687	0.0170798	0.413355	0.600623	-0.137911	-0.993454	0.0775353
rs34004493	chr2	230309020	230310728	-0.14	0.26	-0.65;0.38	-0.52	0.603239	0.713575	-0.28	0.26	-0.79;0.22	-1.1	0.27183	0.385852	0.27	0.27	-0.25;0.79	1.03	0.305029	0.38631	0.15	0.27	-0.38;0.69	0.56	0.573691	0.68166	0.68	0.28	0.13;1.23	2.4	0.0162027	0.0292895	No difference in CLL vs. B cells	6.01153	6.16331	6.26597	5.75136	5.8983	5.41189	0.213631	0.633149	0.916892	-0.505462	-0.0993338	-1.44372
rs34004493	chr2	230346836	230348437	0.27	0.31	-0.34;0.89	0.87	0.383035	0.516	0.33	0.31	-0.28;0.94	1.05	0.294031	0.407787	0.53	0.32	-0.09;1.15	1.67	0.0947274	0.14624	0.32	0.32	-0.31;0.95	1	0.3164	0.437376	0.58	0.32	-0.06;1.21	1.79	0.0739186	0.115071	No difference in CLL vs. B cells	6.11337	5.92291	5.86519	5.55808	5.85816	5.48706	0.555495	0.141795	0.0164305	-0.650631	0.00115168	-0.804901
rs34004493	chr2	230359989	230364342	-0.31	0.24	-0.79;0.17	-1.28	0.201065	0.313839	-0.64	0.24	-1.11;-0.17	-2.65	0.00809606	0.0196818	0.16	0.25	-0.32;0.64	0.65	0.518732	0.599518	0.31	0.25	-0.18;0.81	1.25	0.21131	0.323855	0.7	0.25	0.2;1.2	2.76	0.00580912	0.0117572	No difference in CLL vs. B cells	7.23363	7.60415	7.92713	7.13829	6.98738	6.60783	-0.0270297	0.733215	1.39592	-0.222666	-0.532304	-1.31109
rs34004493	chr2	230215441	230221133	0.02	0.24	-0.45;0.5	0.1	0.918581	0.936289	0.19	0.24	-0.29;0.66	0.77	0.440777	0.55326	0.62	0.24	0.15;1.1	2.56	0.010327	0.0213089	0.4	0.24	-0.08;0.88	1.63	0.102374	0.18506	1.4	0.25	0.91;1.89	5.59	2.25937e-08	1.5933e-07	Dynamic in CLL vs. B cells	8.53353	8.49434	8.31377	7.90538	8.06894	7.14121	0.673743	0.603175	0.278041	-0.457286	-0.162776	-1.83322
rs34004493	chr2	230221146	230229726	0.4	0.26	-0.11;0.91	1.54	0.122503	0.212372	0.07	0.26	-0.44;0.58	0.27	0.787152	0.860605	0.61	0.26	0.1;1.12	2.36	0.0180394	0.0354914	0.51	0.26	0.01;1.02	1.98	0.0476825	0.1056	1.57	0.26	1.06;2.09	6	1.98898e-09	1.7438e-08	Dynamic in CLL vs. B cells	9.75865	9.34549	9.67366	9.13994	9.11383	8.14307	0.727889	0.074872	0.593562	-0.249998	-0.291271	-1.82557
rs34004493	chr2	230231083	230232532	-0.22	0.26	-0.74;0.3	-0.84	0.400545	0.534481	-0.16	0.26	-0.66;0.35	-0.61	0.544657	0.654517	-1.05	0.25	-1.54;-0.56	-4.17	3.06485e-05	0.000106974	0.08	0.28	-0.47;0.64	0.29	0.773314	0.84525	-0.39	0.27	-0.91;0.14	-1.44	0.151174	0.218995	Dynamic in CLL vs. B cells	5.36507	5.56973	5.50631	6.30875	5.30893	5.67589	-0.552257	-0.0155282	-0.181842	1.92257	-0.699488	0.262887
rs34004493	chr2	230254376	230255628	-0.09	0.31	-0.7;0.53	-0.28	0.779761	0.858934	-0.07	0.31	-0.67;0.53	-0.23	0.817801	0.886785	0.31	0.32	-0.31;0.93	0.97	0.334431	0.416071	-0.17	0.32	-0.8;0.46	-0.54	0.592492	0.698147	1.87	0.38	1.13;2.61	4.96	7.05945e-07	3.51339e-06	Dynamic in CLL vs. B cells	5.51326	5.6644	5.5486	5.27813	5.70709	4.03635	0.286802	0.525505	0.342616	-0.0845375	0.592929	-2.04572
rs34004493	chr2	230256705	230259098	0.3	0.25	-0.18;0.79	1.23	0.220162	0.336203	-0.08	0.24	-0.55;0.4	-0.31	0.753036	0.842684	0.23	0.25	-0.25;0.72	0.95	0.340749	0.421452	0.32	0.25	-0.18;0.81	1.25	0.212979	0.324146	1.64	0.28	1.1;2.19	5.93	3.00747e-09	2.46479e-08	Dynamic in CLL vs. B cells	6.72713	6.47257	6.83851	6.54302	6.39915	5.25917	0.519129	0.0627005	0.718839	0.189031	-0.0689394	-2.11293
rs34004493	chr2	230261769	230262972	0.47	0.28	-0.08;1.03	1.68	0.0931559	0.172074	0.57	0.28	0.03;1.12	2.06	0.0394863	0.0784164	0.9	0.29	0.33;1.46	3.12	0.00183006	0.00434896	0.93	0.31	0.33;1.53	3.05	0.00226792	0.00888269	2.43	0.36	1.72;3.14	6.75	1.43328e-11	1.72826e-10	Dynamic in CLL vs. B cells	5.93141	5.54598	5.45803	5.16721	5.11619	3.93729	0.871858	0.315877	0.189012	-0.230488	-0.304091	-2.00464
rs34004493	chr2	230265372	230270712	1.02	0.24	0.56;1.49	4.31	1.63364e-05	9.71113e-05	1.14	0.24	0.68;1.6	4.83	1.35741e-06	1.07261e-05	0.19	0.23	-0.27;0.64	0.82	0.414686	0.496919	0.53	0.24	0.07;1	2.24	0.0249931	0.0661389	1.14	0.24	0.66;1.61	4.71	2.48846e-06	1.03262e-05	Dynamic in CLL vs. B cells	8.01222	7.04684	6.91422	7.87569	7.50029	6.92154	0.945957	-0.815202	-1.05714	0.69688	0.0120306	-1.0438
rs34004493	chr2	230287936	230288443	1.05	0.38	0.3;1.8	2.76	0.00584379	0.0161563	1.15	0.37	0.42;1.88	3.09	0.00197107	0.00571071	0.48	0.36	-0.23;1.18	1.32	0.187151	0.258709	0.37	0.38	-0.37;1.11	0.98	0.328481	0.448218	1.15	0.41	0.36;1.95	2.84	0.00445381	0.00919005	Dynamic in CLL vs. B cells	4.77168	4.00862	3.9681	4.39445	4.52796	3.9764	0.949347	-0.831595	-0.926161	0.0689052	0.3805	-0.906792
rs34004493	chr2	230313930	230320472	0.33	0.18	-0.02;0.68	1.84	0.0653085	0.129091	0.14	0.18	-0.2;0.49	0.81	0.417357	0.536601	0.48	0.18	0.13;0.83	2.68	0.00734789	0.0159393	0.69	0.18	0.33;1.05	3.78	0.000158635	0.00103235	0.41	0.18	0.05;0.76	2.26	0.0239028	0.0412688	Dynamic in CLL vs. B cells	8.88858	8.58008	8.76076	8.42333	8.2148	8.49526	0.910279	-0.13578	0.476847	-0.667297	-1.37437	-0.423385
rs34004493	chr2	230320707	230322898	0.39	0.26	-0.13;0.9	1.47	0.142207	0.237762	0.25	0.26	-0.25;0.75	0.97	0.330737	0.445547	0.97	0.27	0.45;1.5	3.62	0.000299278	0.000822043	0.59	0.27	0.05;1.13	2.14	0.0323472	0.0784739	1.29	0.29	0.72;1.85	4.47	7.64348e-06	2.90057e-05	Dynamic in CLL vs. B cells	6.31984	6.05181	6.14373	5.50557	5.84785	5.22453	0.836838	0.254731	0.454355	-0.931566	-0.18822	-1.54192
rs34004493	chr2	230325545	230329846	0.52	0.22	0.1;0.95	2.4	0.0161987	0.0405446	0.63	0.22	0.21;1.06	2.91	0.00361851	0.00927656	1.28	0.22	0.85;1.71	5.83	5.49712e-09	3.81393e-08	0.79	0.22	0.35;1.22	3.57	0.000363184	0.00199515	1.14	0.22	0.71;1.58	5.14	2.70443e-07	1.46423e-06	Dynamic in CLL vs. B cells	8.89396	8.37787	8.27117	7.63306	8.0773	7.75017	1.10241	0.14553	-0.0523068	-1.23544	-0.411775	-1.0183
rs34004493	chr2	230335127	230335874	-0.55	0.35	-1.25;0.14	-1.57	0.117414	0.205233	-0.42	0.35	-1.11;0.26	-1.21	0.225814	0.336336	0.53	0.37	-0.2;1.26	1.42	0.15551	0.221484	0.14	0.38	-0.6;0.89	0.38	0.707375	0.804363	1.65	0.44	0.79;2.51	3.76	0.000170778	0.000478405	Dynamic in CLL vs. B cells	4.60808	5.2581	5.13245	4.24416	4.6384	3.49146	0.0533301	0.974932	0.796794	-0.462643	0.0963132	-1.52983
rs34676223	chr1	23605564	23628406	1.29	0.21	0.88;1.71	6.15	7.85149e-10	1.50934e-08	1.01	0.21	0.6;1.42	4.82	1.45193e-06	1.07605e-05	1.67	0.21	1.26;2.09	7.94	1.99885e-15	4.23e-14	1.55	0.21	1.13;1.96	7.32	2.47487e-13	1.30601e-11	2.7	0.21	2.28;3.12	12.57	2.97641e-36	6.3027e-34	Gain in CLL vs. B cells	11.0759	9.79325	10.0801	9.36414	9.49548	8.36708	1.17712	-0.160176	0.138892	-0.607574	-0.470635	-1.64712
rs34676223	chr1	23634106	23637045	1.69	0.28	1.14;2.23	6.05	1.44204e-09	2.538e-08	1.15	0.27	0.62;1.68	4.26	2.08231e-05	0.00010998	2.23	0.28	1.68;2.79	7.88	3.33495e-15	6.40268e-14	1.74	0.29	1.18;2.3	6.08	1.16686e-09	2.91124e-08	2.59	0.3	2;3.18	8.64	5.76667e-18	1.74336e-16	Gain in CLL vs. B cells	7.63762	6.05556	6.59532	5.59872	6.04559	5.29269	1.20917	-0.422012	0.13451	-0.893039	-0.432287	-1.20857
rs34676223	chr1	23628452	23631559	0.51	0.24	0.03;0.99	2.08	0.0379352	0.0835761	0.56	0.24	0.09;1.04	2.33	0.0197641	0.0442339	1.48	0.25	0.99;1.98	5.9	3.62753e-09	2.60253e-08	0.97	0.25	0.47;1.46	3.83	0.000129856	0.000858267	2.15	0.27	1.62;2.67	7.96	1.77341e-15	4.1595e-14	Dynamic in CLL vs. B cells	7.60332	7.13792	7.08356	6.18305	6.61968	5.58479	0.969875	0.357751	0.286253	-0.898156	-0.323873	-1.68502
rs34676223	chr1	23631996	23633990	0.89	0.3	0.31;1.48	2.97	0.00293452	0.00901785	0.31	0.29	-0.26;0.87	1.06	0.288323	0.403843	1.69	0.31	1.08;2.31	5.39	7.08257e-08	4.10252e-07	1.01	0.31	0.39;1.62	3.21	0.00132804	0.00556199	1.82	0.33	1.17;2.48	5.48	4.1845e-08	2.63901e-07	Dynamic in CLL vs. B cells	6.15591	5.4612	5.99181	4.77077	5.33245	4.61762	0.901859	-0.0957153	0.666221	-1.08716	-0.280604	-1.30708
rs34676223	chr1	23637201	23637619	0.77	0.45	-0.11;1.65	1.72	0.0857111	0.159717	0.99	0.44	0.12;1.86	2.24	0.0250858	0.0538645	1.26	0.46	0.35;2.16	2.72	0.00652378	0.0143727	1.04	0.48	0.1;1.99	2.17	0.0298776	0.0753996	2	0.52	0.98;3.02	3.84	0.000122888	0.00034887	Dynamic in CLL vs. B cells	4.47772	3.83529	3.75793	3.57132	3.77451	3.15951	0.989395	-0.0971177	-0.227955	-0.543562	-0.199909	-1.24005
rs34676223	chr1	23646863	23649592	-0.42	0.43	-1.26;0.43	-0.97	0.333786	0.467521	-0.49	0.42	-1.31;0.34	-1.15	0.250506	0.360422	-3.49	0.41	-4.29;-2.7	-8.62	6.55915e-18	1.98206e-16	-0.68	0.44	-1.53;0.18	-1.55	0.120557	0.210725	-1.73	0.42	-2.55;-0.91	-4.15	3.33669e-05	0.000109521	Dynamic in CLL vs. B cells	4.27618	4.57055	4.62564	7.40941	4.71841	5.73138	-0.646578	-0.400602	-0.354572	1.97154	-0.277055	0.569375
rs34676223	chr1	23664911	23665411	-0.06	0.52	-1.09;0.97	-0.12	0.905995	0.930128	-0.55	0.49	-1.52;0.41	-1.12	0.261409	0.374833	-2.59	0.45	-3.48;-1.7	-5.7	1.19077e-08	7.74415e-08	-0.64	0.53	-1.67;0.39	-1.21	0.224812	0.333454	-1.94	0.48	-2.87;-1	-4.07	4.80069e-05	0.000154992	Dynamic in CLL vs. B cells	3.31817	3.2763	3.50204	5.01667	3.4484	4.50423	-0.586725	-0.64379	-0.33611	1.7283	-0.409228	1.02986
rs35923643	chr11	123504101	123504710	0.72	0.43	-0.13;1.56	1.67	0.09591	0.17487	0.65	0.42	-0.17;1.47	1.56	0.118345	0.199442	-1.08	0.39	-1.84;-0.33	-2.81	0.00499973	0.0111105	-0.42	0.41	-1.23;0.39	-1.01	0.310523	0.432076	-0.36	0.41	-1.17;0.44	-0.88	0.379787	0.465652	No difference in CLL vs. B cells	4.29574	3.79175	3.80329	5.16469	4.62073	4.53523	-0.105345	-0.996314	-0.975919	1.43081	0.469186	0.318038
rs35923643	chr11	123478195	123485500	2.21	0.33	1.56;2.87	6.62	3.70419e-11	9.78187e-10	1.97	0.33	1.32;2.62	5.97	2.4333e-09	3.807e-08	-0.67	0.33	-1.31;-0.03	-2.06	0.0392602	0.0704012	1.41	0.33	0.76;2.06	4.24	2.27021e-05	0.000176122	1.04	0.33	0.39;1.69	3.15	0.00164026	0.00363262	Dynamic in CLL vs. B cells	8.45093	6.24728	6.58629	9.30354	7.12024	7.5398	0.652596	-1.27979	-0.982514	1.40026	-0.514294	-0.146379
rs35923643	chr11	123490392	123495639	2.07	0.4	1.29;2.85	5.19	2.05512e-07	2.17845e-06	1.78	0.39	1.01;2.55	4.53	5.99008e-06	3.78175e-05	0	0.39	-0.76;0.76	-0.01	0.992691	0.992691	0.69	0.39	-0.08;1.46	1.76	0.078213	0.15523	1.08	0.39	0.31;1.85	2.74	0.00611583	0.0122607	Dynamic in CLL vs. B cells	7.40015	5.48343	5.80399	7.64602	6.79322	6.50937	0.646001	-1.2597	-0.940986	0.890456	0.0425551	-0.239658
rs35923643	chr11	123517085	123520637	2.3	0.32	1.67;2.93	7.14	9.25401e-13	2.79482e-11	1.65	0.31	1.04;2.26	5.3	1.1549e-07	1.13128e-06	0.43	0.31	-0.17;1.03	1.4	0.162379	0.228954	1.38	0.32	0.76;2	4.34	1.43179e-05	0.000120978	1.57	0.32	0.94;2.19	4.93	8.37769e-07	3.98285e-06	Dynamic in CLL vs. B cells	7.70167	5.43227	6.13624	7.35238	6.35404	6.19983	1.0153	-1.38702	-0.641812	0.645553	-0.411259	-0.574496
rs35923643	chr11	123521659	123522954	1.59	0.44	0.72;2.46	3.59	0.000332266	0.00141968	1.39	0.43	0.56;2.23	3.27	0.00107307	0.00347696	0.11	0.41	-0.69;0.91	0.27	0.783865	0.82306	0.33	0.42	-0.5;1.16	0.78	0.435883	0.547117	0.35	0.42	-0.48;1.18	0.83	0.405643	0.488852	Dynamic in CLL vs. B cells	4.79968	3.77564	3.93734	4.88861	4.73555	4.72773	0.412575	-1.18982	-0.936787	0.551724	0.312227	0.299979
rs3755397	chr2	241314056	241318381	0.62	0.23	0.16;1.07	2.67	0.00752164	0.0202653	0.31	0.23	-0.14;0.76	1.36	0.17519	0.278592	0.4	0.23	-0.05;0.85	1.74	0.0811602	0.128499	0.62	0.23	0.17;1.08	2.68	0.00726629	0.0240128	0.29	0.23	-0.16;0.74	1.25	0.209564	0.289692	No difference in CLL vs. B cells	9.52372	8.8988	9.19604	9.14685	8.90661	9.23247	0.826568	-0.86612	-0.0610125	-0.194235	-0.84496	0.0376695
rs3755397	chr2	241366375	241367855	0.8	0.29	0.23;1.38	2.74	0.00622263	0.017092	0.23	0.28	-0.31;0.78	0.84	0.402738	0.520972	-0.12	0.28	-0.67;0.42	-0.44	0.658576	0.716138	0.55	0.3	-0.04;1.14	1.81	0.0700468	0.14484	0.06	0.29	-0.51;0.62	0.19	0.848001	0.888252	No difference in CLL vs. B cells	5.75231	5.0757	5.56844	5.89845	5.29051	5.7359	0.438903	-1.3872	-0.057352	0.833319	-0.807461	0.394591
rs3755397	chr2	241390844	241391743	0.02	0.37	-0.71;0.76	0.06	0.952479	0.963873	-0.06	0.37	-0.78;0.66	-0.16	0.876261	0.924335	-0.38	0.37	-1.1;0.34	-1.03	0.30198	0.385147	0.12	0.39	-0.64;0.88	0.31	0.756332	0.838258	-0.71	0.37	-1.43;0.02	-1.91	0.0559406	0.0892939	No difference in CLL vs. B cells	4.84184	4.82676	4.93472	5.21376	4.75525	5.46711	-0.28688	-0.318985	-0.0891846	0.504752	-0.471198	1.044
rs3755397	chr2	241308522	241310502	-1.1	0.26	-1.61;-0.6	-4.27	1.91694e-05	0.000111255	-1.59	0.25	-2.08;-1.1	-6.4	1.58839e-10	3.05714e-09	-1.33	0.25	-1.83;-0.83	-5.24	1.59288e-07	8.51354e-07	-0.93	0.27	-1.46;-0.4	-3.44	0.000575393	0.00293242	-1.28	0.26	-1.79;-0.76	-4.88	1.04159e-06	4.83429e-06	Loss in CLL vs. B cells	5.09569	6.02723	6.47259	6.23864	5.86485	6.1713	-1.27112	0.368444	1.15231	0.740533	0.0826478	0.622012
rs3755397	chr2	241217233	241217938	1.47	0.36	0.76;2.18	4.06	4.99662e-05	0.000251786	0.35	0.33	-0.31;1	1.04	0.2981	0.408872	0.77	0.34	0.1;1.45	2.25	0.0245847	0.0464256	1.26	0.37	0.53;1.99	3.38	0.000735527	0.00361777	0.58	0.35	-0.11;1.27	1.66	0.097373	0.146059	Dynamic in CLL vs. B cells	5.51384	4.30813	5.32321	4.95317	4.56114	5.11215	0.810771	-1.3541	0.4685	-0.195915	-0.899819	0.0895341
rs3755397	chr2	241218093	241219001	0.62	0.32	-0.02;1.25	1.91	0.0566544	0.114118	-0.19	0.3	-0.78;0.39	-0.65	0.51838	0.6265	0.1	0.31	-0.51;0.7	0.31	0.758759	0.800386	1.14	0.36	0.44;1.85	3.16	0.00155277	0.00643945	0.42	0.33	-0.22;1.07	1.28	0.200981	0.279655	Dynamic in CLL vs. B cells	5.18737	4.71403	5.40804	5.13922	4.28102	4.88576	0.465653	-0.605645	0.965103	0.35668	-1.58569	-0.216976
rs3755397	chr2	241258890	241259789	-0.82	0.45	-1.71;0.06	-1.82	0.0691618	0.133586	-0.67	0.45	-1.55;0.2	-1.51	0.130874	0.217097	-2.11	0.43	-2.95;-1.26	-4.88	1.0664e-06	5.029e-06	-0.97	0.46	-1.87;-0.06	-2.1	0.0359677	0.0823123	-1.92	0.44	-2.79;-1.06	-4.37	1.25287e-05	4.6792e-05	Dynamic in CLL vs. B cells	3.7693	4.37909	4.17053	5.44591	4.48139	5.28197	-0.842591	-0.0755666	-0.337899	1.26631	0.0531016	1.0601
rs3755397	chr2	241270954	241273478	0.33	0.28	-0.22;0.88	1.18	0.236463	0.355957	-0.05	0.28	-0.59;0.49	-0.17	0.867429	0.920941	0.9	0.28	0.35;1.45	3.2	0.00138784	0.00339339	0.37	0.28	-0.19;0.92	1.3	0.192532	0.306487	-1.4	0.27	-1.94;-0.86	-5.1	3.31088e-07	1.72856e-06	Dynamic in CLL vs. B cells	7.36208	7.13997	7.51956	6.58635	7.09947	8.90408	-0.0791792	-0.372937	0.1291	-1.10513	-0.426497	1.96022
rs3755397	chr2	241280558	241281013	-0.57	0.46	-1.48;0.34	-1.24	0.21631	0.332725	-0.08	0.47	-1;0.84	-0.16	0.870042	0.920941	-0.47	0.47	-1.38;0.44	-1.01	0.31163	0.39161	-0.53	0.49	-1.48;0.43	-1.08	0.281997	0.398503	-2.22	0.43	-3.07;-1.37	-5.13	2.89166e-07	1.54743e-06	Dynamic in CLL vs. B cells	3.49602	3.8437	3.49528	3.70455	3.80383	5.05899	-0.564508	0.0287165	-0.56578	-0.208708	-0.0393158	2.10227
rs3755397	chr2	241305061	241305742	-1.13	0.4	-1.92;-0.34	-2.8	0.0051383	0.0145873	-1.23	0.39	-2;-0.46	-3.14	0.0017026	0.00503637	-2.16	0.38	-2.91;-1.41	-5.65	1.6468e-08	1.0575e-07	-0.96	0.42	-1.79;-0.13	-2.26	0.0235169	0.0638965	-1.11	0.42	-1.93;-0.3	-2.69	0.00724999	0.0143306	Dynamic in CLL vs. B cells	3.66857	4.47551	4.53823	5.30866	4.31828	4.47637	-1.04809	0.251001	0.351976	1.5923	-0.00212729	0.252389
rs3755397	chr2	241310550	241312148	-0.97	0.28	-1.53;-0.42	-3.46	0.00054646	0.00206386	-1.17	0.27	-1.71;-0.64	-4.31	1.66526e-05	9.4188e-05	-2.19	0.27	-2.71;-1.67	-8.24	1.76177e-16	4.37929e-15	-0.44	0.31	-1.04;0.17	-1.42	0.156067	0.260933	-1.76	0.28	-2.3;-1.22	-6.36	1.99138e-10	2.21518e-09	Dynamic in CLL vs. B cells	4.71055	5.51714	5.70102	6.63547	5.05725	6.22458	-1.02098	0.0607683	0.307375	1.5606	-0.556004	1.00955
rs3755397	chr2	241321902	241322419	-0.1	0.45	-0.99;0.78	-0.23	0.818871	0.88138	0.14	0.45	-0.74;1.01	0.3	0.760888	0.844766	-1.8	0.41	-2.6;-1	-4.41	1.03022e-05	3.99716e-05	0.9	0.53	-0.14;1.93	1.7	0.0898763	0.168828	-1.69	0.42	-2.51;-0.86	-4.02	5.8342e-05	0.000184037	Dynamic in CLL vs. B cells	3.76127	3.82268	3.57569	5.03336	3.10409	4.94409	-0.315506	-0.230606	-0.57206	1.44316	-1.22405	1.31973
rs3755397	chr2	241322608	241325213	0.34	0.32	-0.28;0.96	1.07	0.285086	0.413888	0.36	0.31	-0.25;0.97	1.16	0.247455	0.357248	-1.89	0.29	-2.47;-1.32	-6.43	1.23843e-10	1.15865e-09	0.82	0.34	0.15;1.5	2.4	0.0162788	0.0461937	-1.17	0.3	-1.77;-0.58	-3.89	0.000102267	0.000294279	Dynamic in CLL vs. B cells	5.43514	5.1513	5.15249	7.27494	4.75786	6.56897	-0.262033	-0.577335	-0.576013	1.78167	-1.01438	0.997464
rs3755397	chr2	241334920	241337145	0.24	0.27	-0.29;0.77	0.89	0.374516	0.509426	-0.15	0.26	-0.66;0.36	-0.57	0.565778	0.674153	-1.17	0.26	-1.67;-0.67	-4.59	4.38426e-06	1.81641e-05	0.34	0.28	-0.21;0.89	1.23	0.219902	0.332208	-0.37	0.27	-0.9;0.15	-1.41	0.159831	0.228408	Dynamic in CLL vs. B cells	6.04473	5.82793	6.16904	7.17471	5.7033	6.37381	-0.269525	-0.687514	-0.029852	1.90911	-0.927805	0.364951
rs3755397	chr2	241340184	241341325	0.65	0.39	-0.11;1.41	1.67	0.0954849	0.174849	0.81	0.38	0.07;1.56	2.13	0.0328849	0.0670168	-1.05	0.35	-1.73;-0.36	-3	0.00267576	0.00621893	0.07	0.39	-0.69;0.83	0.17	0.862935	0.901288	-1.72	0.35	-2.4;-1.04	-4.94	7.74144e-07	3.77783e-06	Dynamic in CLL vs. B cells	4.58221	4.08589	3.96918	5.47062	4.51821	6.04435	-0.206011	-0.842958	-0.992726	0.934124	-0.288148	1.6704
rs3755397	chr2	241354378	241359797	0.58	0.26	0.08;1.09	2.25	0.0242034	0.0565638	0.18	0.26	-0.33;0.68	0.69	0.487393	0.599324	0.28	0.26	-0.22;0.79	1.1	0.270414	0.356339	0.88	0.26	0.36;1.39	3.35	0.00081512	0.00387411	0.56	0.26	0.05;1.07	2.16	0.0306366	0.0515124	Dynamic in CLL vs. B cells	8.61129	8.02149	8.44131	8.36055	7.71465	8.07301	0.728617	-0.56008	0.357229	0.18077	-1.23051	-0.447512
rs3755397	chr2	241372022	241375278	-0.63	0.26	-1.15;-0.11	-2.38	0.0175106	0.0433156	-0.96	0.26	-1.47;-0.45	-3.7	0.00021794	0.000895035	-1.55	0.26	-2.05;-1.04	-5.97	2.36259e-09	1.78264e-08	-0.35	0.27	-0.88;0.19	-1.28	0.200247	0.314887	-1.18	0.26	-1.7;-0.66	-4.47	7.68194e-06	2.90057e-05	Dynamic in CLL vs. B cells	6.12423	6.69741	7.0427	7.58388	6.44684	7.25412	-0.985258	-0.0448589	0.521656	1.40956	-0.455957	0.86853
rs3755397	chr2	241392588	241393688	-0.56	0.35	-1.24;0.12	-1.6	0.109529	0.193853	-1.08	0.33	-1.73;-0.44	-3.28	0.00102623	0.00339136	-1.61	0.33	-2.26;-0.97	-4.93	8.31474e-07	4.08736e-06	-0.75	0.36	-1.45;-0.06	-2.12	0.034324	0.0809809	-0.81	0.35	-1.5;-0.12	-2.31	0.0207447	0.0365625	Dynamic in CLL vs. B cells	4.30841	4.78548	5.20819	5.69008	4.9489	4.97788	-1.01589	-0.142323	0.631707	1.51411	0.156925	0.209984
rs3755397	chr2	241487878	241488460	0.84	0.5	-0.15;1.83	1.67	0.0947413	0.174242	1.53	0.51	0.52;2.53	2.98	0.00283877	0.00764841	1.17	0.51	0.17;2.17	2.3	0.0213786	0.0409192	0.65	0.51	-0.36;1.65	1.26	0.20865	0.323855	0.93	0.52	-0.08;1.95	1.8	0.0724339	0.11348	Dynamic in CLL vs. B cells	4.25233	3.86079	3.40209	3.58494	3.95238	3.68383	0.689151	-0.0232473	-0.85782	-0.525143	0.143403	-0.345212
rs3755397	chr2	241507527	241509553	0.14	0.31	-0.47;0.75	0.46	0.647796	0.75487	-0.08	0.31	-0.69;0.52	-0.26	0.793009	0.862321	0.63	0.31	0.02;1.24	2.01	0.0445577	0.0775634	0.36	0.31	-0.25;0.98	1.15	0.249443	0.358893	1.04	0.32	0.41;1.66	3.26	0.00110202	0.00253344	Dynamic in CLL vs. B cells	7.49252	7.46274	7.69762	7.01315	7.27305	6.59103	0.346732	0.293596	0.712703	-0.508628	-0.0448727	-1.26184
rs3755397	chr2	241515326	241516147	1.65	0.42	0.82;2.48	3.92	9.00572e-05	0.000418816	1.61	0.41	0.81;2.41	3.94	8.11325e-05	0.000372884	1.63	0.42	0.81;2.45	3.9	9.78922e-05	0.000297926	1.15	0.43	0.32;1.99	2.71	0.00679099	0.0226188	-0.02	0.39	-0.77;0.74	-0.04	0.966951	0.980864	Dynamic in CLL vs. B cells	4.97438	3.83075	3.8421	3.82795	4.16102	5.0583	0.845131	-0.86204	-0.845101	-0.866223	-0.369022	0.970414
rs3800461	chr6	34591539	34592857	0.05	0.29	-0.52;0.61	0.16	0.876449	0.918488	-0.33	0.28	-0.87;0.22	-1.18	0.236542	0.347421	-0.29	0.28	-0.84;0.27	-1.01	0.311992	0.39161	0.2	0.31	-0.4;0.8	0.65	0.518881	0.630708	-0.62	0.29	-1.18;-0.06	-2.18	0.0291355	0.0492973	No difference in CLL vs. B cells	5.22698	5.25116	5.56438	5.51161	5.13151	5.83921	-0.444537	-0.37676	0.501244	0.353299	-0.712151	1.27162
rs3800461	chr6	34593648	34596458	-0.11	0.28	-0.67;0.44	-0.41	0.682715	0.784752	0.31	0.28	-0.24;0.86	1.1	0.271145	0.385852	0.28	0.28	-0.28;0.83	0.98	0.326135	0.406947	0.12	0.29	-0.45;0.69	0.42	0.673901	0.778853	0.03	0.29	-0.53;0.59	0.11	0.914997	0.941712	No difference in CLL vs. B cells	6.23963	6.37301	5.95306	5.98288	6.13004	6.24689	0.198745	0.578212	-0.61657	-0.531734	-0.11304	0.219394
rs3800461	chr6	34597005	34598063	0.04	0.3	-0.56;0.63	0.12	0.908139	0.930128	0.56	0.31	-0.04;1.16	1.84	0.0661578	0.120106	0.32	0.31	-0.28;0.93	1.05	0.291857	0.378699	-0.07	0.31	-0.69;0.54	-0.24	0.811317	0.873249	0.47	0.32	-0.16;1.09	1.45	0.145949	0.212885	No difference in CLL vs. B cells	5.6163	5.61677	5.13307	5.35209	5.6946	5.19436	0.373556	0.374725	-0.840211	-0.290092	0.570221	-0.686273
rs3800461	chr6	34615630	34617121	-0.32	0.3	-0.91;0.28	-1.04	0.296299	0.427763	0.65	0.31	0.04;1.26	2.08	0.0376321	0.0750866	-0.01	0.31	-0.61;0.59	-0.03	0.972084	0.981952	-0.24	0.31	-0.85;0.38	-0.75	0.452948	0.565183	0.06	0.32	-0.56;0.68	0.19	0.848354	0.888252	No difference in CLL vs. B cells	5.14872	5.56332	4.68394	5.27429	5.49755	5.20625	-0.141068	0.749204	-1.13906	0.128579	0.607966	-0.0175278
rs3800461	chr6	34636457	34637547	0.36	0.36	-0.34;1.06	1	0.316628	0.446681	0.25	0.35	-0.43;0.93	0.73	0.467379	0.581474	-0.52	0.34	-1.19;0.15	-1.53	0.127205	0.184906	0.15	0.37	-0.57;0.87	0.41	0.680498	0.782203	-0.4	0.35	-1.09;0.28	-1.15	0.249266	0.334729	No difference in CLL vs. B cells	4.75161	4.58715	4.67317	5.34987	4.77101	5.26186	-0.244368	-0.577367	-0.403196	0.967029	-0.205091	0.788815
rs3800461	chr6	34641066	34641341	0.17	0.51	-0.83;1.16	0.33	0.739965	0.828056	1.42	0.54	0.35;2.48	2.61	0.00911295	0.0219022	-0.23	0.49	-1.19;0.74	-0.46	0.646354	0.71015	0.38	0.54	-0.67;1.44	0.71	0.476036	0.588782	-0.27	0.51	-1.27;0.72	-0.54	0.5912	0.67045	No difference in CLL vs. B cells	3.69409	3.66218	2.89361	3.8387	3.11955	3.73665	0.305983	0.247286	-1.16657	0.571991	-0.750939	0.384273
rs3800461	chr6	34644513	34645273	-0.26	0.37	-0.97;0.46	-0.7	0.486115	0.618511	0.51	0.37	-0.22;1.24	1.38	0.168713	0.269304	-0.2	0.37	-0.92;0.52	-0.55	0.58456	0.655886	0.24	0.39	-0.52;1.01	0.63	0.53107	0.641836	0.05	0.38	-0.7;0.8	0.13	0.896151	0.933674	No difference in CLL vs. B cells	4.75981	5.05349	4.40551	5.00126	4.5066	4.79597	0.0113374	0.685538	-0.802027	0.565643	-0.569956	0.0943481
rs3800461	chr6	34662229	34678019	0.65	0.25	0.16;1.14	2.59	0.00966191	0.0255437	0.61	0.25	0.12;1.1	2.45	0.0143161	0.0330912	0.62	0.25	0.13;1.11	2.47	0.0134527	0.0272273	0.64	0.25	0.15;1.13	2.54	0.0110029	0.0342223	0.22	0.25	-0.27;0.71	0.87	0.3826	0.467745	No difference in CLL vs. B cells	10.1065	9.47292	9.51008	9.49611	9.35834	9.89649	0.874056	-0.577074	-0.491977	-0.523964	-0.839506	0.393058
rs3800461	chr6	34687939	34688617	0.77	0.41	-0.03;1.57	1.9	0.0580884	0.115903	1.17	0.41	0.37;1.97	2.86	0.00427787	0.0108356	0.39	0.39	-0.38;1.16	0.99	0.322382	0.403454	0.84	0.43	-0.01;1.69	1.95	0.0516677	0.11383	0.46	0.41	-0.35;1.27	1.11	0.26624	0.350839	No difference in CLL vs. B cells	4.41264	4.03232	3.7648	4.31124	3.99411	4.28048	0.528646	-0.348837	-0.966082	0.294704	-0.437012	0.22372
rs3800461	chr6	34691256	34692363	0.67	0.35	-0.02;1.35	1.91	0.0559471	0.113233	0.58	0.34	-0.09;1.24	1.7	0.0887571	0.152619	0.35	0.34	-0.32;1.02	1.03	0.301558	0.385147	0.71	0.36	-0.01;1.42	1.93	0.0531829	0.116561	0.23	0.35	-0.45;0.91	0.66	0.510008	0.589435	No difference in CLL vs. B cells	5.18293	4.69527	4.85111	5.03373	4.70036	5.07239	0.482538	-0.622372	-0.269284	0.144503	-0.610845	0.232076
rs3800461	chr6	34756395	34758732	0.08	0.24	-0.4;0.56	0.32	0.748405	0.833093	-0.21	0.24	-0.69;0.26	-0.88	0.3793	0.498273	-0.25	0.24	-0.72;0.23	-1.03	0.303201	0.385147	0.24	0.25	-0.24;0.72	0.98	0.327802	0.448218	0.27	0.25	-0.21;0.75	1.1	0.271362	0.355551	No difference in CLL vs. B cells	8.25226	8.15773	8.48021	8.53416	7.97987	7.97848	0.0495665	-0.213002	0.682688	0.832538	-0.707022	-0.710858
rs3800461	chr6	34759034	34760233	-0.05	0.35	-0.74;0.64	-0.13	0.892947	0.92805	0.12	0.35	-0.56;0.8	0.34	0.732408	0.824618	-0.25	0.35	-0.93;0.42	-0.73	0.463109	0.544153	-0.01	0.37	-0.73;0.7	-0.03	0.974747	0.986407	-0.35	0.35	-1.04;0.35	-0.98	0.329094	0.418982	No difference in CLL vs. B cells	4.79252	4.98776	4.84546	5.16403	4.91203	5.23476	-0.387686	0.0821473	-0.26029	0.506309	-0.100085	0.676519
rs3800461	chr6	34790904	34793256	0.58	0.26	0.08;1.09	2.26	0.0238772	0.0565638	0.12	0.25	-0.38;0.61	0.46	0.647294	0.756368	0.6	0.26	0.09;1.1	2.33	0.0198496	0.0383397	0.56	0.26	0.05;1.07	2.15	0.0318549	0.077888	0.01	0.26	-0.5;0.51	0.03	0.979445	0.988451	No difference in CLL vs. B cells	7.82618	7.24523	7.74184	7.28751	7.30702	7.86113	0.552491	-0.84178	0.350072	-0.7403	-0.693486	0.636349
rs3800461	chr6	34886989	34890420	0.41	0.29	-0.15;0.97	1.44	0.151034	0.248985	0.01	0.28	-0.54;0.57	0.05	0.958623	0.970089	0.25	0.28	-0.31;0.8	0.87	0.385821	0.467629	0.38	0.29	-0.18;0.95	1.34	0.179	0.288997	0.58	0.29	0.02;1.14	2.04	0.0416775	0.0672885	No difference in CLL vs. B cells	8.93489	8.51485	8.96761	8.76212	8.57742	8.37329	0.442151	-0.478603	0.513861	0.0634204	-0.341448	-0.788918
rs3800461	chr6	34816495	34817506	-1.06	0.34	-1.72;-0.39	-3.11	0.00188583	0.00623209	-1.19	0.33	-1.84;-0.54	-3.58	0.000345825	0.00132985	-1.71	0.33	-2.35;-1.06	-5.15	2.55944e-07	1.3536e-06	-1.27	0.35	-1.95;-0.59	-3.68	0.000233406	0.00144218	-1.58	0.34	-2.24;-0.91	-4.65	3.26541e-06	1.34292e-05	Loss in CLL vs. B cells	4.39391	5.32158	5.41908	5.9335	5.53322	5.81066	-1.12298	0.140074	0.272814	0.973221	0.428223	0.80596
rs3800461	chr6	34752310	34753201	1.48	0.34	0.81;2.14	4.36	1.32741e-05	8.27338e-05	1.32	0.32	0.68;1.96	4.07	4.68488e-05	0.000222431	2.59	0.38	1.85;3.34	6.79	1.13959e-11	1.55555e-10	1.72	0.37	0.99;2.45	4.63	3.72932e-06	4.15208e-05	1.82	0.37	1.1;2.54	4.93	8.2495e-07	3.96562e-06	Gain in CLL vs. B cells	5.59011	4.42499	4.54567	3.55555	4.20421	4.19759	1.22715	-0.265901	-0.111261	-1.38006	-0.548819	-0.55731
rs3800461	chr6	34526427	34527963	-1.23	0.33	-1.87;-0.59	-3.77	0.000163306	0.000727141	-1.38	0.32	-2.01;-0.76	-4.32	1.59091e-05	9.21329e-05	-0.85	0.33	-1.49;-0.2	-2.58	0.00996049	0.0206534	-0.55	0.34	-1.22;0.12	-1.6	0.109021	0.195407	-0.33	0.34	-1.01;0.34	-0.96	0.336332	0.423418	Dynamic in CLL vs. B cells	4.91367	5.96598	6.16522	5.64525	5.40386	5.20516	-0.863379	0.882087	1.21255	0.350095	-0.0503012	-0.379884
rs3800461	chr6	34586389	34587104	0.08	0.38	-0.67;0.83	0.21	0.833574	0.891967	0.13	0.37	-0.6;0.86	0.35	0.727755	0.823103	-1.32	0.34	-2;-0.65	-3.85	0.000120433	0.000353772	-0.46	0.38	-1.22;0.29	-1.21	0.226005	0.333454	-1.82	0.34	-2.49;-1.14	-5.27	1.37862e-07	8.1075e-07	Dynamic in CLL vs. B cells	4.04109	4.01362	4.03392	5.11506	4.47433	5.58401	-0.622784	-0.664389	-0.633633	1.00378	0.0333793	1.71402
rs3800461	chr6	34587875	34588757	0.31	0.43	-0.52;1.15	0.73	0.464405	0.593484	0.19	0.41	-0.61;1	0.47	0.63919	0.751048	-1.56	0.39	-2.31;-0.8	-4.04	5.34337e-05	0.000173755	-0.46	0.42	-1.28;0.36	-1.09	0.273963	0.39019	-1.59	0.39	-2.36;-0.82	-4.06	4.90796e-05	0.000157343	Dynamic in CLL vs. B cells	4.23557	3.94645	4.02052	5.35308	4.51881	5.48565	-0.412822	-0.820543	-0.71609	1.16316	-0.0133802	1.35011
rs3800461	chr6	34637915	34640559	0.07	0.31	-0.54;0.69	0.24	0.813533	0.878805	0.88	0.32	0.26;1.51	2.78	0.00538847	0.0134871	-0.44	0.31	-1.04;0.17	-1.4	0.161028	0.227809	-1.1	0.31	-1.71;-0.49	-3.54	0.00040757	0.00218231	-0.96	0.31	-1.57;-0.35	-3.08	0.00208915	0.00450874	Dynamic in CLL vs. B cells	6.42112	6.3939	5.59968	6.89355	7.33347	7.41927	-0.294971	-0.333336	-1.45308	0.37109	0.991315	1.11227
rs3800461	chr6	34650596	34651720	0.83	0.34	0.17;1.49	2.45	0.0141535	0.0360657	0.81	0.33	0.17;1.45	2.47	0.0135714	0.0318929	0.01	0.31	-0.6;0.63	0.04	0.969647	0.981952	0.11	0.33	-0.54;0.77	0.34	0.735428	0.822979	-1.3	0.3	-1.89;-0.7	-4.29	1.79884e-05	6.345e-05	Dynamic in CLL vs. B cells	5.02245	4.4013	4.38707	4.98751	4.92274	6.15977	0.0550015	-0.931967	-0.954565	-0.000506449	-0.103433	1.86214
rs3800461	chr6	34653841	34661168	1.23	0.26	0.72;1.75	4.69	2.79345e-06	2.22674e-05	1.26	0.26	0.75;1.77	4.82	1.40077e-06	1.07261e-05	-0.45	0.26	-0.96;0.06	-1.74	0.0821524	0.128813	0.42	0.26	-0.1;0.93	1.59	0.111735	0.198587	-1.03	0.26	-1.54;-0.52	-3.97	7.12411e-05	0.000221072	Dynamic in CLL vs. B cells	8.82296	7.61012	7.56324	9.3216	8.32418	9.88637	0.224222	-1.19085	-1.24555	0.806003	-0.357729	1.46494
rs3800461	chr6	34678805	34682104	1.05	0.31	0.44;1.66	3.36	0.000767227	0.00287201	0.76	0.31	0.15;1.36	2.45	0.0140921	0.0329335	0.92	0.31	0.31;1.53	2.97	0.00301633	0.00689679	1.48	0.32	0.85;2.11	4.62	3.86579e-06	4.19746e-05	0.76	0.31	0.14;1.37	2.42	0.015511	0.0281886	Dynamic in CLL vs. B cells	7.39463	6.50841	6.79846	6.63567	6.02483	6.79304	0.901588	-0.489278	-0.0340591	-0.289559	-1.24823	-0.0425767
rs3800461	chr6	34683606	34685761	1.25	0.3	0.67;1.83	4.23	2.31046e-05	0.0001269	1.18	0.29	0.61;1.74	4.09	4.35382e-05	0.000209097	0.72	0.29	0.16;1.28	2.51	0.0119259	0.0242531	1.09	0.3	0.5;1.69	3.59	0.000332636	0.00185138	0.35	0.29	-0.22;0.91	1.21	0.225885	0.307751	Dynamic in CLL vs. B cells	6.33074	5.28992	5.32341	5.75647	5.42566	6.08932	0.955918	-0.979973	-0.917689	-0.112195	-0.727505	0.506886
rs3800461	chr6	34688772	34690197	0.47	0.34	-0.21;1.14	1.35	0.176847	0.282287	1.08	0.35	0.4;1.77	3.11	0.0018419	0.00541058	0.79	0.35	0.11;1.48	2.28	0.0224335	0.0427448	0.9	0.37	0.18;1.62	2.45	0.0141952	0.0416985	0.18	0.35	-0.5;0.86	0.52	0.604919	0.682349	Dynamic in CLL vs. B cells	5.34567	5.17486	4.64906	4.87467	4.80461	5.41182	0.486533	0.150449	-0.884113	-0.44021	-0.578054	0.616685
rs3800461	chr6	34694162	34698014	0.37	0.23	-0.08;0.81	1.61	0.108371	0.193421	0.2	0.23	-0.24;0.65	0.89	0.375382	0.494662	0.45	0.23	0;0.9	1.97	0.0493227	0.084811	0.19	0.23	-0.26;0.64	0.84	0.399683	0.518552	1.06	0.23	0.61;1.51	4.58	4.75094e-06	1.89552e-05	Dynamic in CLL vs. B cells	9.30887	8.96622	9.12971	8.88712	9.08835	8.24964	0.697011	-0.090752	0.285114	-0.272588	0.190018	-1.73815
rs3800461	chr6	34755053	34756224	0.59	0.32	-0.04;1.23	1.83	0.0678478	0.131758	0.4	0.31	-0.21;1.01	1.29	0.197698	0.303007	1.33	0.34	0.66;2	3.88	0.00010647	0.00031941	0.16	0.33	-0.48;0.81	0.5	0.617034	0.725016	1.44	0.37	0.72;2.16	3.91	9.13033e-05	0.000272436	Dynamic in CLL vs. B cells	5.25419	4.83899	4.96251	4.23936	5.19723	4.19194	0.73937	-0.0530524	0.182685	-1.19749	0.630658	-1.288
rs391855	chr16	85920493	85921491	0.04	0.3	-0.56;0.64	0.13	0.898058	0.9297	0.46	0.3	-0.13;1.06	1.52	0.128371	0.214628	0.58	0.31	-0.03;1.2	1.85	0.0642102	0.106579	0.07	0.32	-0.56;0.69	0.2	0.837629	0.88502	0.73	0.33	0.08;1.39	2.19	0.0283989	0.048244	No difference in CLL vs. B cells	5.14322	5.20278	4.8347	4.70022	5.18553	4.64199	0.431806	0.595666	-0.417057	-0.787078	0.548214	-0.947292
rs391855	chr16	85923178	85924174	0.28	0.36	-0.44;0.99	0.76	0.447309	0.581905	0.73	0.36	0.02;1.44	2.01	0.0439308	0.0844669	0.38	0.36	-0.33;1.09	1.04	0.297047	0.384254	0.01	0.37	-0.71;0.73	0.02	0.985369	0.991019	1.02	0.39	0.25;1.78	2.61	0.00897079	0.0171703	No difference in CLL vs. B cells	5.14003	5.04717	4.60679	4.95479	5.27325	4.37699	0.376947	0.198838	-0.645861	0.0216389	0.632479	-1.08664
rs391855	chr16	85866676	85869623	-1.84	0.31	-2.45;-1.23	-5.9	3.73889e-09	5.85933e-08	-2.15	0.31	-2.76;-1.55	-7	2.62698e-12	6.54406e-11	-1.99	0.31	-2.6;-1.38	-6.43	1.29094e-10	1.161e-09	-1.83	0.32	-2.44;-1.21	-5.78	7.39362e-09	1.56299e-07	0.09	0.34	-0.59;0.76	0.26	0.794918	0.84485	Dynamic in CLL vs. B cells	5.01936	6.66928	6.98264	6.79706	6.47811	4.88743	-0.943624	0.75596	1.07875	0.887579	0.559027	-1.07953
rs391855	chr16	85869834	85871421	-0.5	0.36	-1.21;0.21	-1.39	0.164161	0.265038	-1.11	0.35	-1.8;-0.42	-3.15	0.00164673	0.00497548	-0.72	0.36	-1.42;-0.02	-2.01	0.044085	0.0771334	-1.16	0.36	-1.87;-0.45	-3.22	0.00128883	0.00550682	0.92	0.4	0.13;1.7	2.29	0.0221592	0.0387327	Dynamic in CLL vs. B cells	5.08432	5.51353	6.06116	5.60429	5.97046	4.29738	-0.387263	0.214606	0.982553	0.341884	0.855361	-1.49079
rs391855	chr16	85887985	85890123	-0.51	0.36	-1.22;0.2	-1.42	0.156714	0.255946	-1.1	0.36	-1.8;-0.4	-3.08	0.00208937	0.00593156	-2	0.36	-2.7;-1.3	-5.62	1.93e-08	1.20679e-07	-1.01	0.36	-1.72;-0.3	-2.8	0.00518267	0.0182689	0.53	0.38	-0.2;1.27	1.42	0.156424	0.224296	Dynamic in CLL vs. B cells	5.87527	6.37733	6.98232	7.92067	6.55633	5.37937	-0.55371	-0.0227721	0.617028	1.60935	0.166522	-1.07814
rs391855	chr16	85897809	85920430	0.5	0.28	-0.05;1.06	1.78	0.0756726	0.142265	0.29	0.28	-0.27;0.84	1.01	0.311542	0.423737	0.12	0.28	-0.43;0.68	0.43	0.668068	0.724597	0.2	0.28	-0.35;0.76	0.72	0.473206	0.586998	1.79	0.29	1.23;2.35	6.27	3.60664e-10	3.63579e-09	Dynamic in CLL vs. B cells	11.0246	10.5522	10.7861	10.9518	10.6842	9.1959	0.564905	-0.0978071	0.230284	0.462878	0.0873635	-2.00083
rs391855	chr16	85925197	85927092	1.63	0.36	0.92;2.33	4.51	6.45606e-06	4.47964e-05	1.17	0.35	0.49;1.85	3.38	0.000734974	0.00254831	1.45	0.36	0.76;2.15	4.09	4.26093e-05	0.000145321	0.93	0.36	0.23;1.63	2.61	0.00914267	0.0295218	1.57	0.37	0.85;2.3	4.27	1.93037e-05	6.69172e-05	Dynamic in CLL vs. B cells	6.19145	4.83863	5.23048	4.98112	5.42462	4.87556	1.08091	-0.831645	-0.277665	-0.630187	-0.00319513	-0.779436
rs391855	chr16	85927325	85938018	0.6	0.27	0.07;1.13	2.21	0.027428	0.0627137	0.48	0.27	-0.05;1.01	1.76	0.0782503	0.137344	1.06	0.27	0.53;1.6	3.9	9.57689e-05	0.000293648	1.03	0.27	0.5;1.57	3.77	0.00016113	0.0010327	2.42	0.28	1.88;2.97	8.68	3.8961e-18	1.269e-16	Dynamic in CLL vs. B cells	9.5247	9.00916	9.13745	8.54262	8.53546	7.13389	0.833902	0.235092	0.384113	-0.306803	-0.315115	-1.94306
rs41271473	chr1	228735120	228736035	0.51	0.46	-0.39;1.41	1.12	0.263538	0.389778	-0.05	0.44	-0.92;0.82	-0.11	0.911478	0.932132	0.94	0.46	0.03;1.85	2.02	0.0436072	0.0768576	0.09	0.46	-0.81;0.99	0.19	0.846879	0.886708	-0.33	0.45	-1.21;0.56	-0.72	0.4686	0.547563	No difference in CLL vs. B cells	4.71474	4.22721	4.6811	3.99471	4.48586	5.02852	0.255476	-0.534441	0.200973	-0.911146	-0.115362	0.763866
rs4368253	chr18	59879880	59886926	2.21	0.26	1.7;2.71	8.59	8.70869e-18	7.36866e-16	1.99	0.25	1.5;2.49	7.86	3.70137e-15	1.42282e-13	2.58	0.26	2.07;3.08	9.98	1.96005e-23	1.1844e-21	1.9	0.26	1.39;2.4	7.34	2.20048e-13	1.30601e-11	2.79	0.27	2.27;3.31	10.48	1.0387e-25	7.332e-24	Gain in CLL vs. B cells	9.0317	6.92343	7.1248	6.55297	7.21961	6.34593	1.3255	-0.538911	-0.360826	-0.866513	-0.276988	-1.0496
rs4368253	chr18	59957463	59962708	1.9	0.31	1.28;2.51	6.07	1.26423e-09	2.3173e-08	2.05	0.31	1.44;2.66	6.59	4.52876e-11	1.00852e-09	1.56	0.31	0.95;2.17	5.03	4.92103e-07	2.56933e-06	1.79	0.31	1.17;2.4	5.68	1.32985e-08	2.679e-07	1.89	0.31	1.27;2.5	6	1.95043e-09	1.7438e-08	Gain in CLL vs. B cells	8.91343	7.12825	6.96472	7.42723	7.17987	7.12407	1.26945	-0.631353	-0.805475	-0.313011	-0.576395	-0.635804
rs4368253	chr18	59894460	59895638	1.54	0.37	0.81;2.27	4.13	3.68185e-05	0.000187547	1.32	0.36	0.62;2.01	3.7	0.000216392	0.000895035	1.51	0.37	0.79;2.23	4.09	4.34187e-05	0.000146866	0.69	0.36	-0.03;1.4	1.88	0.059846	0.127499	1.44	0.38	0.68;2.19	3.73	0.000188132	0.00052013	Dynamic in CLL vs. B cells	5.27761	4.1893	4.3722	4.21906	4.83604	4.28163	1.02427	-0.796434	-0.490447	-0.746645	0.28554	-0.641973
rs4368253	chr18	59898856	59908467	0.49	0.27	-0.04;1.02	1.81	0.0705266	0.135603	0.11	0.27	-0.42;0.64	0.41	0.681075	0.780744	0.33	0.27	-0.2;0.86	1.23	0.220464	0.300827	0.23	0.27	-0.3;0.76	0.84	0.398886	0.518552	1.31	0.27	0.78;1.85	4.82	1.40402e-06	6.3e-06	Dynamic in CLL vs. B cells	9.91348	9.3929	9.76534	9.5769	9.53102	8.55959	0.659644	-0.258873	0.398262	0.0657837	-0.0151678	-1.72917
rs4368253	chr18	59926720	59928356	1.6	0.33	0.95;2.25	4.83	1.35866e-06	1.10631e-05	1.6	0.32	0.96;2.23	4.95	7.3018e-07	5.93827e-06	0.99	0.32	0.37;1.61	3.12	0.00182819	0.00434896	0.61	0.32	-0.02;1.24	1.91	0.0565533	0.123309	1.25	0.33	0.59;1.9	3.74	0.000186642	0.000519405	Dynamic in CLL vs. B cells	6.00484	4.7086	4.67888	5.20724	5.50837	4.92986	1.06345	-0.961866	-1.00831	-0.182771	0.287731	-0.616171
rs4869818	chr6	154249055	154250213	1.92	0.43	1.07;2.77	4.41	1.01628e-05	6.74156e-05	2.18	0.43	1.33;3.03	5.04	4.53996e-07	3.91922e-06	1.97	0.43	1.12;2.82	4.54	5.65535e-06	2.3021e-05	1.6	0.44	0.74;2.46	3.64	0.000274754	0.00159381	2.27	0.45	1.38;3.15	5.03	4.8934e-07	2.49213e-06	Gain in CLL vs. B cells	5.98105	4.53939	4.36288	4.50286	4.82546	4.25061	1.10044	-0.46663	-0.6585	-0.506345	-0.155683	-0.780531
rs4869818	chr6	154155889	154157601	1.83	0.36	1.12;2.54	5.08	3.86922e-07	3.807e-06	1.89	0.36	1.2;2.59	5.32	1.01794e-07	1.02729e-06	2.45	0.37	1.72;3.17	6.62	3.52937e-11	4.03565e-10	1.41	0.36	0.7;2.13	3.9	9.57803e-05	0.000643229	0.63	0.35	-0.06;1.32	1.79	0.0740241	0.115071	Dynamic in CLL vs. B cells	6.70106	5.13426	5.08186	4.50532	5.51257	6.27707	1.00434	-0.645559	-0.700736	-1.30785	-0.247183	0.557866
rs4869818	chr6	154246345	154248132	1.64	0.42	0.82;2.45	3.94	8.05005e-05	0.00037835	2.08	0.42	1.27;2.9	5.01	5.4082e-07	4.48712e-06	1.97	0.42	1.15;2.79	4.7	2.66303e-06	1.14814e-05	1	0.41	0.19;1.81	2.42	0.0156036	0.0449003	1.94	0.43	1.1;2.78	4.51	6.33908e-06	2.48317e-05	Dynamic in CLL vs. B cells	6.01639	4.71678	4.39512	4.49073	5.35003	4.51609	1.04556	-0.46122	-0.834166	-0.72331	0.272975	-0.693914
rs4987852	chr18	63040667	63041253	-0.73	0.46	-1.63;0.16	-1.6	0.109273	0.193853	-1.66	0.43	-2.51;-0.82	-3.85	0.000117769	0.00052996	-0.63	0.46	-1.53;0.27	-1.37	0.169432	0.237317	-1.26	0.46	-2.16;-0.36	-2.74	0.00608737	0.0212807	-0.46	0.48	-1.41;0.48	-0.97	0.33348	0.422068	Dynamic in CLL vs. B cells	3.70244	3.92434	4.75267	3.95877	4.4521	3.83497	-0.617818	-0.200764	1.35602	-0.136065	0.791125	-0.368739
rs4987852	chr18	63054875	63056225	-0.54	0.34	-1.21;0.12	-1.59	0.110713	0.195131	-1.08	0.33	-1.72;-0.43	-3.27	0.00107679	0.00347696	1.35	0.38	0.6;2.1	3.52	0.000434069	0.00115479	0	0.36	-0.7;0.71	0.01	0.991019	0.991019	1.12	0.39	0.34;1.89	2.83	0.00462619	0.00949941	Dynamic in CLL vs. B cells	4.90808	5.44566	5.91078	3.93371	4.95181	4.06219	0.0438798	0.776125	1.40966	-1.28332	0.10345	-1.10831
rs4987852	chr18	63074934	63075439	-0.01	0.44	-0.87;0.85	-0.03	0.976824	0.979138	-1.27	0.4	-2.05;-0.49	-3.18	0.0014688	0.00456841	0.68	0.46	-0.23;1.59	1.46	0.143563	0.206285	-0.36	0.45	-1.24;0.52	-0.81	0.420161	0.535326	-0.05	0.45	-0.94;0.84	-0.11	0.90864	0.940962	Dynamic in CLL vs. B cells	3.85348	3.83781	4.82134	3.43714	4.12779	3.91018	-0.238235	-0.269803	1.71232	-1.07728	0.314601	-0.123952
rs4987852	chr18	63105446	63107454	0.53	0.35	-0.15;1.21	1.53	0.125107	0.214217	-0.53	0.34	-1.19;0.14	-1.55	0.120105	0.201605	1.73	0.36	1.02;2.43	4.81	1.49381e-06	6.705e-06	1.26	0.36	0.55;1.97	3.48	0.000506292	0.00264397	1.18	0.36	0.48;1.89	3.3	0.000970491	0.00225559	Dynamic in CLL vs. B cells	6.41354	6.07408	7.12288	4.97815	5.37155	5.44566	0.509055	0.0969995	1.3701	-1.23331	-0.755771	-0.665813
rs4987852	chr18	63122118	63123615	0.92	0.31	0.31;1.52	2.97	0.00294199	0.00901785	1.85	0.32	1.22;2.48	5.77	8.13726e-09	1.11072e-07	1.91	0.33	1.26;2.55	5.76	8.39305e-09	5.63329e-08	0.76	0.32	0.14;1.38	2.39	0.0166506	0.0463368	2.76	0.39	2;3.53	7.06	1.64041e-12	2.3124e-11	Dynamic in CLL vs. B cells	5.85379	5.17287	4.41278	4.36287	5.31483	3.76461	1.04194	0.208281	-0.722297	-0.783405	0.382086	-1.51585
rs4987852	chr18	63123659	63125136	0.59	0.35	-0.1;1.28	1.68	0.0922981	0.171237	1.5	0.36	0.79;2.2	4.15	3.34915e-05	0.000168696	1.89	0.38	1.15;2.63	4.98	6.47464e-07	3.29736e-06	0.66	0.36	-0.05;1.38	1.82	0.0680778	0.141857	1.3	0.38	0.56;2.04	3.45	0.00057047	0.00137107	Dynamic in CLL vs. B cells	5.47425	5.10353	4.38681	4.05137	5.04629	4.52704	0.876263	0.316554	-0.765532	-1.27196	0.230142	-0.553814
rs57214277	chr4	184263775	184264406	1.49	0.38	0.74;2.24	3.91	9.38898e-05	0.000431736	1.24	0.36	0.53;1.95	3.43	0.000610547	0.00217026	1.39	0.38	0.66;2.13	3.71	0.000209178	0.000593841	0.8	0.38	0.06;1.55	2.13	0.0334319	0.0794477	1.4	0.4	0.63;2.18	3.54	0.000394663	0.000993705	Dynamic in CLL vs. B cells	5.1212	4.09032	4.24837	4.0815	4.44799	4.1354	1.11144	-0.714177	-0.434278	-0.729788	-0.080767	-0.634342
rs57214277	chr4	184264961	184270805	1.33	0.27	0.8;1.87	4.91	9.22786e-07	7.96794e-06	0.65	0.27	0.13;1.18	2.44	0.0146363	0.0336475	0.8	0.27	0.27;1.33	2.98	0.00285943	0.00657357	0.65	0.27	0.12;1.18	2.4	0.0163808	0.0461937	-0.76	0.27	-1.29;-0.24	-2.87	0.00412326	0.00859181	Dynamic in CLL vs. B cells	8.40097	7.10569	7.76228	7.62801	7.72964	9.21211	0.480538	-1.29753	-0.396205	-0.580526	-0.441012	1.59401
rs57214277	chr4	184273756	184275757	0.8	0.36	0.09;1.51	2.21	0.0269765	0.0620166	0.88	0.35	0.18;1.57	2.47	0.0133756	0.0316083	0.27	0.35	-0.42;0.95	0.76	0.448222	0.531086	0.08	0.36	-0.62;0.78	0.23	0.816018	0.873527	-1.22	0.34	-1.89;-0.55	-3.57	0.000359655	0.000922025	Dynamic in CLL vs. B cells	5.48506	4.87079	4.80225	5.31139	5.45688	6.68385	0.0552914	-0.774572	-0.867173	-0.179336	0.0172286	1.67484
rs57214277	chr4	184279403	184286077	1.67	0.33	1.03;2.31	5.11	3.27631e-07	3.30343e-06	1.28	0.32	0.64;1.91	3.95	7.70897e-05	0.000358388	-0.12	0.32	-0.75;0.51	-0.37	0.714524	0.764629	0.88	0.33	0.25;1.52	2.72	0.00653831	0.0223041	-0.96	0.32	-1.59;-0.34	-3.01	0.00265014	0.00566166	Dynamic in CLL vs. B cells	8.33575	6.76044	7.18019	8.63721	7.56759	9.50675	0.280517	-1.31854	-0.892462	0.586517	-0.499223	1.46917
rs57214277	chr4	184287388	184290345	1.16	0.31	0.55;1.77	3.72	0.00019608	0.000863977	1.27	0.31	0.67;1.87	4.12	3.76597e-05	0.000185431	0.78	0.31	0.18;1.38	2.55	0.0108681	0.0223166	1.15	0.32	0.53;1.77	3.63	0.000282066	0.00161235	-1	0.3	-1.59;-0.41	-3.31	0.000923574	0.00215841	Dynamic in CLL vs. B cells	7.14629	6.11523	6.02617	6.50217	6.12574	8.28809	0.420762	-0.768975	-0.871741	-0.322492	-0.756851	1.73828
rs57214277	chr4	184309488	184315408	1.02	0.33	0.39;1.66	3.15	0.00162936	0.00547	0.85	0.32	0.22;1.48	2.63	0.00861393	0.0208211	1.2	0.33	0.56;1.83	3.68	0.000234905	0.000658045	1.62	0.33	0.97;2.27	4.88	1.03788e-06	1.4191e-05	0.13	0.32	-0.5;0.77	0.41	0.683443	0.750646	Dynamic in CLL vs. B cells	8.0009	7.15247	7.3317	6.98352	6.5565	8.04336	0.753227	-0.437152	-0.185687	-0.674191	-1.2733	0.812801
rs57214277	chr4	184315481	184320897	1.03	0.37	0.3;1.77	2.77	0.00568781	0.0158286	1.17	0.37	0.44;1.9	3.14	0.00166382	0.00499147	0.96	0.37	0.23;1.69	2.58	0.00986458	0.0205553	1.68	0.38	0.94;2.43	4.45	8.6508e-06	7.95424e-05	0.01	0.37	-0.72;0.73	0.01	0.988663	0.990502	Dynamic in CLL vs. B cells	8.05213	7.29289	7.15307	7.37764	6.62866	8.39669	0.569334	-0.3598	-0.530905	-0.256083	-1.17265	0.990995
rs57214277	chr4	184325692	184333266	1.06	0.36	0.35;1.77	2.92	0.00348048	0.0103679	1.09	0.36	0.38;1.8	3.01	0.00259613	0.00717755	2.44	0.36	1.73;3.15	6.71	1.95483e-11	2.35671e-10	2.36	0.37	1.65;3.08	6.46	1.01468e-10	2.8482e-09	1.85	0.36	1.14;2.57	5.1	3.4666e-07	1.79001e-06	Dynamic in CLL vs. B cells	9.78767	9.01938	8.9633	7.53417	7.57188	8.16315	0.986552	0.263418	0.210635	-1.1345	-1.09901	-0.542495
rs57214277	chr4	184341271	184342703	0.87	0.38	0.13;1.62	2.29	0.0218765	0.0525782	1.14	0.38	0.39;1.88	3	0.00266341	0.00726853	1.97	0.4	1.18;2.75	4.91	9.14043e-07	4.34407e-06	1.43	0.4	0.64;2.23	3.54	0.000394988	0.00214205	1.45	0.4	0.66;2.24	3.62	0.000299997	0.000793117	Dynamic in CLL vs. B cells	5.70063	5.04429	4.83826	4.17482	4.55333	4.58342	1.0087	0.0942081	-0.192844	-1.11724	-0.589845	-0.547926
rs58055674	chr2	111035958	111036728	0.39	0.44	-0.48;1.27	0.89	0.374639	0.509426	0.34	0.43	-0.51;1.19	0.79	0.430236	0.548392	-0.18	0.43	-1.02;0.66	-0.41	0.678619	0.734158	-0.1	0.45	-0.97;0.78	-0.21	0.830288	0.88023	-0.87	0.43	-1.7;-0.03	-2.03	0.0424026	0.0681989	No difference in CLL vs. B cells	4.28509	4.038	4.1124	4.48445	4.41115	5.08673	-0.180528	-0.643014	-0.503744	0.192629	0.0554251	1.31994
rs58055674	chr2	111037092	111037653	0.26	0.48	-0.67;1.2	0.55	0.580058	0.689226	0.01	0.46	-0.89;0.91	0.03	0.976435	0.985756	-0.07	0.46	-0.98;0.83	-0.16	0.872791	0.902834	-0.37	0.47	-1.3;0.55	-0.79	0.429762	0.541039	-1.06	0.45	-1.95;-0.17	-2.33	0.0196816	0.0349804	No difference in CLL vs. B cells	3.79757	3.79011	3.96841	4.03224	4.20491	4.76945	-0.444474	-0.458155	-0.131164	-0.0140891	0.302577	1.33794
rs58055674	chr2	111041481	111044853	0.85	0.34	0.19;1.51	2.51	0.0121232	0.0316551	0.6	0.33	-0.04;1.25	1.83	0.067488	0.120964	0.07	0.33	-0.57;0.71	0.22	0.828369	0.865186	0.08	0.34	-0.58;0.73	0.23	0.81777	0.873527	-2.02	0.32	-2.64;-1.39	-6.31	2.8066e-10	2.8991e-09	Dynamic in CLL vs. B cells	5.96465	5.23953	5.45215	5.98291	5.91859	8.03325	-0.117245	-0.893508	-0.665895	-0.0976996	-0.166555	2.09723
rs58055674	chr2	111049048	111051631	1.66	0.34	1;2.32	4.91	9.1902e-07	7.96794e-06	1.21	0.33	0.57;1.84	3.71	0.000208801	0.000874483	0.55	0.32	-0.08;1.18	1.7	0.0894279	0.139074	0.84	0.33	0.19;1.5	2.53	0.0114771	0.0351797	-1.64	0.31	-2.25;-1.03	-5.23	1.6773e-07	9.4752e-07	Dynamic in CLL vs. B cells	6.45121	5.02122	5.41764	6.01994	5.68989	8.14363	0.260584	-1.13098	-0.74521	-0.159093	-0.480275	1.90753
rs58055674	chr2	111054409	111055971	0.06	0.31	-0.55;0.67	0.19	0.852158	0.905685	0.05	0.3	-0.55;0.65	0.17	0.867124	0.920941	-1.01	0.3	-1.58;-0.43	-3.4	0.000665219	0.00171578	0.09	0.32	-0.54;0.73	0.29	0.770596	0.84525	-1.36	0.3	-1.95;-0.78	-4.59	4.42508e-06	1.78466e-05	Dynamic in CLL vs. B cells	5.1797	5.20922	5.21507	6.17165	5.13812	6.50456	-0.5117	-0.464362	-0.454987	1.07892	-0.578366	1.61276
rs58055674	chr2	111056806	111059080	0.32	0.29	-0.25;0.9	1.11	0.265932	0.390587	0.21	0.29	-0.35;0.77	0.75	0.453421	0.567447	-1.2	0.28	-1.74;-0.65	-4.3	1.73591e-05	6.45632e-05	0.57	0.31	-0.02;1.17	1.88	0.0599816	0.127499	-1.33	0.28	-1.88;-0.78	-4.75	2.02991e-06	8.85247e-06	Dynamic in CLL vs. B cells	6.0635	5.75281	5.7569	7.18597	5.51104	7.30355	-0.220521	-0.641775	-0.636225	1.30135	-0.969573	1.46077
rs58055674	chr2	111061783	111062634	0.86	0.45	-0.02;1.74	1.92	0.0547655	0.111912	1.07	0.44	0.2;1.94	2.42	0.0156864	0.035674	-0.58	0.41	-1.38;0.22	-1.41	0.157329	0.223322	0.83	0.47	-0.1;1.75	1.76	0.0789517	0.15523	-1.96	0.4	-2.74;-1.17	-4.9	9.43288e-07	4.4321e-06	Dynamic in CLL vs. B cells	4.27291	3.77548	3.61147	4.80391	3.66845	6.02051	-0.07942	-0.641683	-0.827068	0.520781	-0.762658	1.89594
rs61904987	chr11	113772973	113774426	0.03	0.26	-0.48;0.55	0.13	0.89893	0.9297	-0.22	0.26	-0.73;0.29	-0.86	0.390015	0.50762	-0.23	0.26	-0.74;0.28	-0.89	0.373478	0.457917	0.01	0.27	-0.51;0.54	0.05	0.957041	0.97549	0.09	0.27	-0.43;0.62	0.34	0.73049	0.792301	No difference in CLL vs. B cells	6.92475	6.90175	7.16688	7.19072	6.8966	6.81342	-0.135184	-0.201175	0.559342	0.627723	-0.215937	-0.454524
rs61904987	chr11	113830696	113833791	-0.25	0.23	-0.7;0.19	-1.12	0.264734	0.390183	-0.31	0.22	-0.75;0.12	-1.4	0.160025	0.256403	0.37	0.23	-0.08;0.82	1.6	0.10903	0.162967	0.11	0.24	-0.35;0.57	0.46	0.64324	0.751632	0.61	0.24	0.14;1.08	2.53	0.0113147	0.0212716	No difference in CLL vs. B cells	6.70662	6.992	7.03735	6.39596	6.63854	6.17187	0.113034	0.908501	1.03491	-0.752904	-0.0767308	-1.37752
rs61904987	chr11	113833867	113834330	-0.14	0.46	-1.05;0.76	-0.31	0.755338	0.836409	0.55	0.47	-0.36;1.46	1.18	0.23916	0.348844	0.71	0.48	-0.22;1.65	1.5	0.134475	0.19414	0.44	0.49	-0.52;1.4	0.9	0.369318	0.486671	0.4	0.48	-0.55;1.34	0.82	0.412691	0.494527	No difference in CLL vs. B cells	4.10636	4.49119	3.91682	3.7293	4.02427	4.08921	0.0691037	0.763096	-0.272708	-0.610871	-0.0789416	0.0381827
rs61904987	chr11	113834484	113835125	0.97	0.39	0.2;1.74	2.46	0.0137731	0.0353092	0.85	0.38	0.11;1.59	2.25	0.0247657	0.0534484	0.62	0.38	-0.13;1.36	1.63	0.10389	0.15639	0.75	0.41	-0.05;1.55	1.85	0.0644634	0.135463	0.62	0.4	-0.15;1.4	1.57	0.116358	0.171497	No difference in CLL vs. B cells	4.78695	3.99015	4.13821	4.33232	4.25872	4.33442	0.964241	-0.991468	-0.628058	-0.151631	-0.33227	-0.14647
rs61904987	chr11	113874329	113876583	0.26	0.26	-0.24;0.76	1	0.316795	0.446681	-0.07	0.25	-0.57;0.42	-0.29	0.768661	0.851162	0.49	0.26	-0.01;0.99	1.9	0.0571833	0.0967541	0.11	0.26	-0.4;0.61	0.42	0.677552	0.780939	0.64	0.26	0.13;1.15	2.46	0.0137611	0.0255065	No difference in CLL vs. B cells	7.91341	7.66046	7.99597	7.4506	7.80302	7.29409	0.466665	-0.168484	0.673955	-0.695421	0.18947	-1.08841
rs61904987	chr11	113877257	113877749	-0.2	0.42	-1.02;0.62	-0.49	0.627556	0.733305	-0.48	0.4	-1.27;0.31	-1.2	0.229912	0.341238	-0.1	0.42	-0.92;0.72	-0.23	0.818411	0.8569	0.06	0.45	-0.81;0.94	0.14	0.885753	0.922842	1.01	0.48	0.07;1.96	2.1	0.0360825	0.0593823	No difference in CLL vs. B cells	4.15097	4.26766	4.3367	4.17031	4.03046	3.44185	0.167222	0.448958	0.615652	0.213899	-0.123749	-1.54494
rs61904987	chr11	113947191	113948792	-1.95	0.36	-2.65;-1.24	-5.4	6.70909e-08	8.10951e-07	-2.2	0.35	-2.89;-1.5	-6.21	5.45405e-10	9.2214e-09	-2.88	0.35	-3.57;-2.19	-8.19	2.59621e-16	6.11e-15	-1.78	0.37	-2.51;-1.06	-4.81	1.52262e-06	1.94836e-05	-1.92	0.37	-2.64;-1.21	-5.25	1.49488e-07	8.63149e-07	Loss in CLL vs. B cells	4.0871	5.57625	5.79842	6.42967	5.38468	5.48968	-1.17977	0.383164	0.616349	1.27888	0.182104	0.292304
rs61904987	chr11	113972940	113975560	-1.52	0.36	-2.23;-0.81	-4.21	2.57866e-05	0.000139915	-1.88	0.35	-2.57;-1.19	-5.32	1.02251e-07	1.02729e-06	-3.13	0.35	-3.81;-2.45	-9	2.27723e-19	8.76764e-18	-1.84	0.36	-2.55;-1.13	-5.05	4.32739e-07	6.2463e-06	-3.36	0.35	-4.04;-2.68	-9.63	6.15923e-22	2.8952e-20	Loss in CLL vs. B cells	4.28296	5.41074	5.75063	6.92006	5.68386	7.19675	-1.1046	-0.14773	0.140653	1.13286	0.0839967	1.36761
rs61904987	chr11	113975837	113981435	-2.69	0.3	-3.27;-2.1	-9.01	2.02537e-19	2.14672e-17	-2.9	0.3	-3.48;-2.32	-9.77	1.53485e-22	1.61797e-20	-3.82	0.3	-4.4;-3.24	-12.91	3.95025e-38	1.67085e-35	-3.05	0.3	-3.64;-2.47	-10.22	1.56103e-24	6.5988e-22	-3.59	0.3	-4.17;-3.01	-12.09	1.19991e-33	1.692e-31	Loss in CLL vs. B cells	5.32151	7.83268	8.0538	8.97887	8.18036	8.76772	-1.33894	0.282597	0.425382	1.02273	0.507109	0.886381
rs61904987	chr11	113835203	113837198	0.18	0.28	-0.36;0.72	0.65	0.516969	0.647513	0.83	0.28	0.28;1.37	2.98	0.00289842	0.00775969	0.18	0.27	-0.35;0.72	0.67	0.502206	0.583608	0.49	0.29	-0.08;1.06	1.7	0.0892756	0.168587	0.8	0.29	0.23;1.38	2.76	0.00584901	0.0117816	Dynamic in CLL vs. B cells	6.20037	6.07797	5.46214	6.06053	5.79457	5.50199	0.699786	0.401346	-1.10023	0.358815	-0.289674	-1.00309
rs61904987	chr11	113837338	113842272	0.3	0.21	-0.12;0.72	1.4	0.162252	0.26296	0.3	0.21	-0.11;0.72	1.43	0.152733	0.246588	0.32	0.21	-0.1;0.74	1.5	0.132852	0.192454	0.8	0.22	0.37;1.23	3.64	0.000275054	0.00159381	0.81	0.22	0.38;1.24	3.7	0.000216402	0.000586782	Dynamic in CLL vs. B cells	8.39134	8.09995	8.07304	8.07529	7.56647	7.57336	0.886028	0.148922	0.0808406	0.0865316	-1.20056	-1.18313
rs61904987	chr11	113846704	113851490	0.43	0.24	-0.04;0.91	1.78	0.0754284	0.142265	0.74	0.24	0.27;1.22	3.09	0.00202994	0.00583666	0.83	0.24	0.35;1.31	3.4	0.000671229	0.00172079	0.56	0.25	0.07;1.04	2.26	0.0240109	0.0646918	1.13	0.25	0.63;1.62	4.48	7.47365e-06	2.87255e-05	Dynamic in CLL vs. B cells	7.57158	7.21084	6.85697	6.81808	7.08429	6.53439	0.99838	0.210758	-0.561856	-0.64677	-0.0655418	-1.26614
rs61904987	chr11	113862290	113862700	0.68	0.47	-0.24;1.6	1.45	0.147366	0.244455	1.89	0.5	0.91;2.87	3.76	0.000169035	0.000737132	1.07	0.48	0.13;2.02	2.23	0.0254208	0.047547	0.66	0.49	-0.3;1.63	1.35	0.175593	0.285676	1.26	0.51	0.26;2.26	2.47	0.0134831	0.0251249	Dynamic in CLL vs. B cells	4.22975	3.85736	3.09637	3.51707	3.78923	3.48462	0.855988	0.169292	-1.234	-0.458203	0.0436616	-0.518058
rs61904987	chr11	113870305	113871576	0.61	0.32	-0.01;1.24	1.91	0.0555715	0.113013	0.74	0.31	0.13;1.36	2.38	0.0174878	0.0393475	-0.79	0.29	-1.36;-0.22	-2.71	0.00663068	0.0145325	0.06	0.32	-0.56;0.69	0.2	0.839993	0.88502	-0.87	0.3	-1.46;-0.29	-2.92	0.0034492	0.00722282	Dynamic in CLL vs. B cells	5.19168	4.71111	4.56732	5.91738	5.11606	5.99668	-0.0832029	-0.920643	-1.17121	1.18139	-0.214974	1.31957
rs61904987	chr11	113894661	113894946	0.03	0.49	-0.93;0.98	0.05	0.958786	0.967939	-0.37	0.46	-1.27;0.53	-0.82	0.414949	0.535132	-1.08	0.45	-1.96;-0.21	-2.42	0.0153797	0.0308323	-0.82	0.48	-1.76;0.11	-1.72	0.0846645	0.16205	-1.97	0.44	-2.83;-1.11	-4.49	6.97005e-06	2.70487e-05	Dynamic in CLL vs. B cells	3.47692	3.46417	3.67385	4.16334	3.93794	4.85398	-0.653319	-0.675865	-0.305002	0.560798	0.162118	1.78236
rs6489882	chr12	112939425	112940583	0.91	0.4	0.12;1.69	2.25	0.0241843	0.0565638	0.71	0.39	-0.06;1.48	1.8	0.071809	0.126563	1.07	0.4	0.28;1.86	2.66	0.00778343	0.0167126	0.36	0.4	-0.42;1.15	0.9	0.366099	0.484597	0.94	0.41	0.14;1.74	2.29	0.0218501	0.0383509	No difference in CLL vs. B cells	5.48584	4.90947	5.07065	4.76443	5.38254	4.87075	0.547995	-0.404641	-0.138252	-0.64437	0.37726	-0.468651
rs6489882	chr12	112950285	112951080	0.39	0.48	-0.55;1.33	0.82	0.411551	0.54744	0.57	0.47	-0.36;1.5	1.21	0.225681	0.336336	0.8	0.49	-0.15;1.75	1.65	0.0983189	0.149842	-0.06	0.48	-1;0.89	-0.11	0.908753	0.937567	0.71	0.5	-0.26;1.69	1.43	0.152534	0.220211	No difference in CLL vs. B cells	4.32412	4.18208	4.02664	3.89549	4.54115	3.76404	0.293878	0.0411417	-0.235429	-0.468783	0.680041	-0.702685
rs6489882	chr12	112991995	112992977	-0.2	0.33	-0.85;0.45	-0.61	0.541876	0.666318	0.35	0.33	-0.31;1	1.03	0.301161	0.410939	0.68	0.35	-0.01;1.36	1.95	0.0517735	0.0886648	-0.1	0.35	-0.77;0.58	-0.28	0.782213	0.850582	0.48	0.36	-0.23;1.18	1.32	0.185473	0.260648	No difference in CLL vs. B cells	4.78153	5.16856	4.68025	4.4269	5.05974	4.60035	-0.00852912	0.85115	-0.233493	-0.796233	0.609441	-0.410963
rs6489882	chr12	112997444	113000556	0.51	0.37	-0.21;1.23	1.38	0.167348	0.268138	0.71	0.37	-0.01;1.43	1.93	0.0535532	0.0997929	-0.42	0.36	-1.14;0.29	-1.16	0.244696	0.328592	0.49	0.37	-0.24;1.21	1.32	0.188441	0.301933	-0.49	0.37	-1.2;0.23	-1.33	0.183452	0.259532	No difference in CLL vs. B cells	6.92183	6.65665	6.44325	7.62202	6.646	7.68577	-0.0890978	-0.478871	-0.792538	0.94006	-0.494529	1.03377
rs6489882	chr12	112903654	112905112	0.9	0.35	0.22;1.59	2.59	0.00957442	0.0254716	0.93	0.34	0.26;1.61	2.73	0.00627005	0.0156014	1.37	0.36	0.68;2.07	3.86	0.000112356	0.000334694	0.51	0.35	-0.18;1.2	1.45	0.147998	0.252432	1.6	0.38	0.87;2.34	4.26	2.00772e-05	6.85669e-05	Dynamic in CLL vs. B cells	5.6836	4.89973	5.00216	4.64745	5.33586	4.44872	0.904632	-0.368653	-0.20227	-0.77843	0.339784	-1.10124
rs6489882	chr12	112905500	112906502	0.73	0.34	0.07;1.38	2.16	0.0308928	0.0695087	0.42	0.32	-0.22;1.05	1.29	0.195819	0.302304	1.41	0.35	0.72;2.1	4.02	5.83197e-05	0.000186825	0.27	0.34	-0.39;0.93	0.79	0.42768	0.541039	1.88	0.39	1.12;2.64	4.85	1.23621e-06	5.64e-06	Dynamic in CLL vs. B cells	5.48584	4.86629	5.13109	4.35019	5.31483	3.96032	0.79401	-0.153708	0.251357	-0.943188	0.53242	-1.53957
rs6489882	chr12	112906522	112910057	1.28	0.36	0.57;1.98	3.56	0.000371121	0.00152412	1.07	0.36	0.37;1.77	3.01	0.00264922	0.00726853	1.92	0.36	1.21;2.62	5.33	9.84007e-08	5.54976e-07	1.05	0.36	0.34;1.75	2.92	0.0035192	0.0130581	1.28	0.36	0.57;1.98	3.56	0.000375019	0.000955621	Dynamic in CLL vs. B cells	8.49723	7.4914	7.70379	6.82141	7.72872	7.49026	0.930941	-0.376857	-0.100707	-1.248	-0.0682869	-0.378348
rs6489882	chr12	112924874	112926510	1.89	0.57	0.77;3	3.32	0.000890684	0.00327617	1.17	0.56	0.07;2.28	2.08	0.037598	0.0750866	2.08	0.57	0.96;3.19	3.66	0.000251893	0.000700992	1.18	0.57	0.07;2.29	2.08	0.0377835	0.085927	1.29	0.57	0.18;2.4	2.27	0.0230599	0.0401413	Dynamic in CLL vs. B cells	6.33762	4.79948	5.69678	4.7389	5.73294	5.56303	0.686671	-0.815263	0.060918	-0.874423	0.096222	-0.0696874
rs6489882	chr12	112926701	112927056	1.34	0.5	0.36;2.32	2.67	0.00750775	0.0202653	0.68	0.47	-0.25;1.61	1.43	0.15185	0.246101	1.7	0.51	0.7;2.7	3.34	0.000851672	0.00215723	0.67	0.5	-0.3;1.65	1.35	0.176371	0.285843	1.58	0.52	0.55;2.61	3.02	0.00256528	0.00550819	Dynamic in CLL vs. B cells	4.41027	3.63131	4.06273	3.39398	4.09671	3.43118	0.702736	-0.465754	0.181396	-0.821766	0.232368	-0.765962
rs6489882	chr12	112937801	112939150	0.9	0.32	0.27;1.53	2.8	0.00503888	0.0144017	0.3	0.31	-0.31;0.91	0.97	0.330582	0.445547	1.59	0.33	0.95;2.24	4.83	1.35735e-06	6.25304e-06	0.31	0.32	-0.32;0.94	0.96	0.337897	0.455192	1.04	0.33	0.39;1.68	3.15	0.00165523	0.00364668	Dynamic in CLL vs. B cells	6.38513	5.58018	6.20609	5.00145	6.2038	5.52259	0.733682	-0.535808	0.451318	-1.44851	0.447713	-0.626634
rs6489882	chr12	112976810	112982068	0.38	0.25	-0.11;0.87	1.53	0.126606	0.214217	0.15	0.25	-0.34;0.64	0.61	0.539859	0.650599	1.01	0.25	0.52;1.5	4.01	6.03507e-05	0.000192099	0.53	0.25	0.03;1.02	2.1	0.0359995	0.0823123	0.51	0.25	0.02;1.01	2.04	0.0409488	0.0663653	Dynamic in CLL vs. B cells	9.06182	8.67232	8.91002	8.06996	8.50338	8.55452	0.769208	-0.0762007	0.439723	-1.38359	-0.442874	-0.331877
rs6489882	chr12	112985606	112991793	-0.07	0.25	-0.57;0.43	-0.28	0.782949	0.858934	0.59	0.25	0.09;1.08	2.32	0.0205933	0.0456072	1.09	0.26	0.58;1.59	4.23	2.3348e-05	8.42385e-05	0.21	0.26	-0.29;0.72	0.84	0.401851	0.518552	0.62	0.26	0.11;1.12	2.39	0.0169935	0.0304587	Dynamic in CLL vs. B cells	7.84675	8.01959	7.35101	6.85848	7.72559	7.33333	0.53641	0.885847	-0.465808	-1.46156	0.291461	-0.501564
rs6586163	chr10	88989432	88996225	0.71	0.31	0.11;1.31	2.32	0.0205935	0.0497773	0.65	0.3	0.05;1.24	2.13	0.0329539	0.0670168	-0.85	0.3	-1.44;-0.26	-2.81	0.00501678	0.0111105	-1.27	0.3	-1.86;-0.67	-4.19	2.7867e-05	0.000207047	-0.5	0.3	-1.1;0.09	-1.66	0.0962791	0.144933	Dynamic in CLL vs. B cells	7.72669	7.03552	7.09772	8.63129	8.79652	8.28467	-0.214561	-1.11166	-1.03093	0.959559	1.17401	0.50966
rs6708784	chr2	111118551	111123436	0.63	0.31	0.03;1.23	2.05	0.0400288	0.0868318	0.56	0.31	-0.04;1.16	1.82	0.0681887	0.121704	0.51	0.31	-0.09;1.11	1.66	0.0977736	0.149842	0.52	0.31	-0.08;1.12	1.69	0.0902015	0.168828	0.83	0.31	0.22;1.43	2.68	0.00741444	0.0145588	No difference in CLL vs. B cells	8.55781	7.93675	8.05218	8.15753	8.13061	7.83062	0.692261	-0.483589	-0.265045	-0.0655806	-0.116541	-0.684521
rs6708784	chr2	111154923	111159079	0.18	0.35	-0.5;0.85	0.51	0.611228	0.720194	1	0.35	0.32;1.68	2.88	0.00392531	0.0100025	-0.63	0.34	-1.3;0.04	-1.83	0.0672466	0.110682	0.07	0.35	-0.61;0.75	0.2	0.843175	0.88502	0.3	0.35	-0.38;0.98	0.86	0.389241	0.473129	No difference in CLL vs. B cells	7.45651	7.48259	6.60989	8.33813	7.60006	7.36195	-0.0214022	0.0157889	-1.22837	1.23548	0.183253	-0.156211
rs6708784	chr2	111162833	111163842	-0.1	0.43	-0.94;0.73	-0.24	0.807519	0.875848	0.4	0.43	-0.44;1.24	0.94	0.349286	0.465305	-1.27	0.41	-2.07;-0.47	-3.11	0.00187039	0.00441996	-0.34	0.43	-1.19;0.51	-0.79	0.429415	0.541039	-0.2	0.43	-1.05;0.65	-0.46	0.643493	0.7182	Dynamic in CLL vs. B cells	4.29178	4.47242	4.07724	5.42315	4.63004	4.43247	-0.344179	-0.0549623	-0.687661	1.46723	0.19741	-0.118927
rs6708784	chr2	111197518	111197943	-0.7	0.53	-1.73;0.34	-1.32	0.186685	0.295759	0.37	0.55	-0.71;1.45	0.67	0.499863	0.611105	-2.43	0.5	-3.4;-1.46	-4.91	8.90006e-07	4.27807e-06	-0.75	0.54	-1.82;0.32	-1.38	0.167763	0.277203	-0.43	0.55	-1.51;0.64	-0.79	0.430326	0.511314	Dynamic in CLL vs. B cells	3.10802	3.73919	2.90744	5.06038	3.77011	3.52853	-0.564452	0.189427	-0.804031	1.76749	0.22636	-0.0621854
rs6708784	chr2	111218926	111220565	-1.06	0.37	-1.78;-0.34	-2.89	0.00383694	0.0113498	-0.02	0.38	-0.76;0.72	-0.05	0.958163	0.970089	-2.94	0.36	-3.64;-2.24	-8.27	1.35213e-16	3.56906e-15	-1.93	0.36	-2.64;-1.21	-5.29	1.23592e-07	2.09808e-06	-0.26	0.39	-1.02;0.5	-0.67	0.502766	0.582657	Dynamic in CLL vs. B cells	4.69279	5.56515	4.66036	7.45515	6.43893	4.88248	-0.672305	0.104303	-0.701179	1.78685	0.882172	-0.503438
rs71597109	chr4	101825259	101826152	-1.07	0.43	-1.92;-0.22	-2.47	0.0134965	0.0348112	-0.92	0.43	-1.76;-0.07	-2.13	0.0331165	0.0670253	0.28	0.45	-0.61;1.17	0.62	0.533128	0.611147	-0.99	0.44	-1.86;-0.13	-2.25	0.0245126	0.0656254	0.05	0.46	-0.86;0.95	0.1	0.922297	0.946921	No difference in CLL vs. B cells	4.08395	5.12085	4.91637	4.02718	5.07209	4.19866	-0.585245	0.941188	0.640166	-0.668812	0.869412	-0.416382
rs71597109	chr4	101881804	101883161	-0.77	0.32	-1.39;-0.15	-2.42	0.0156814	0.0394835	-0.4	0.32	-1.02;0.23	-1.25	0.211447	0.317171	0.76	0.34	0.09;1.43	2.22	0.0261289	0.0482642	-0.25	0.33	-0.91;0.4	-0.76	0.446212	0.558425	1	0.37	0.28;1.72	2.73	0.00634636	0.0126033	No difference in CLL vs. B cells	5.1519	5.88896	5.54721	4.56434	5.44534	4.407	-0.0220776	1.25632	0.663559	-1.04117	0.486881	-1.31408
rs71597109	chr4	101884887	101886572	-0.77	0.33	-1.42;-0.12	-2.33	0.0196349	0.0477331	-0.62	0.33	-1.26;0.02	-1.89	0.0583379	0.108063	0.3	0.34	-0.37;0.97	0.88	0.376781	0.460632	-0.54	0.34	-1.2;0.13	-1.58	0.114493	0.201794	0.61	0.36	-0.09;1.32	1.7	0.0894877	0.136654	No difference in CLL vs. B cells	5.12646	5.94101	5.78722	4.98341	5.72597	4.70476	-0.32881	0.971858	0.726286	-0.557227	0.628488	-1.00218
rs71597109	chr4	101913261	101913981	-1.27	0.43	-2.12;-0.42	-2.93	0.00335642	0.0100693	-1.05	0.43	-1.89;-0.2	-2.42	0.0153222	0.0350341	-0.04	0.45	-0.92;0.85	-0.08	0.937206	0.962061	-1.14	0.44	-2.01;-0.27	-2.57	0.0100773	0.0318113	0.1	0.47	-0.82;1.02	0.21	0.830695	0.876269	No difference in CLL vs. B cells	4.09537	5.12145	4.93048	4.11147	5.0272	3.88315	-0.511197	0.969998	0.694332	-0.487943	0.833944	-0.81754
rs71597109	chr4	101983917	101984554	-0.95	0.47	-1.86;-0.03	-2.03	0.042218	0.0906508	-0.8	0.46	-1.71;0.1	-1.74	0.0824414	0.14311	0.47	0.49	-0.5;1.44	0.95	0.340663	0.421452	-1.03	0.47	-1.96;-0.1	-2.17	0.0302534	0.0757013	0.47	0.51	-0.53;1.48	0.93	0.354242	0.440718	No difference in CLL vs. B cells	3.88663	4.67822	4.51812	3.47472	4.744	3.56983	-0.302297	0.828581	0.599856	-0.890747	0.922549	-0.754879
rs71597109	chr4	101788127	101798583	-0.41	0.26	-0.93;0.1	-1.58	0.114454	0.200887	-0.35	0.26	-0.86;0.16	-1.34	0.178895	0.282361	0.93	0.26	0.42;1.45	3.54	0.000400693	0.00107274	-0.54	0.26	-1.05;-0.02	-2.05	0.0408077	0.0913315	1.4	0.27	0.88;1.93	5.27	1.37828e-07	8.1075e-07	Dynamic in CLL vs. B cells	9.12551	9.61705	9.55147	8.23938	9.66158	7.75612	0.143536	0.788722	0.702642	-1.01957	0.847181	-1.65389
rs71597109	chr4	101800298	101803783	-0.25	0.33	-0.89;0.39	-0.76	0.449841	0.581905	0.05	0.33	-0.58;0.69	0.17	0.867874	0.920941	1.48	0.34	0.81;2.14	4.36	1.29533e-05	4.95405e-05	-0.57	0.33	-1.22;0.07	-1.75	0.0800005	0.15523	1.36	0.34	0.68;2.03	3.94	8.15396e-05	0.000248018	Dynamic in CLL vs. B cells	6.73601	7.07183	6.78536	5.42618	7.29592	5.53756	0.264914	0.682254	0.32624	-1.3629	0.960747	-1.22448
rs71597109	chr4	101803979	101820797	-0.87	0.34	-1.54;-0.2	-2.56	0.0104794	0.0275327	-1.05	0.34	-1.72;-0.39	-3.09	0.00196991	0.00571071	-0.04	0.34	-0.71;0.63	-0.11	0.908665	0.935196	-1.17	0.34	-1.84;-0.5	-3.44	0.00059009	0.00297152	0.36	0.34	-0.31;1.04	1.07	0.286259	0.373727	Dynamic in CLL vs. B cells	8.73456	9.79454	9.99263	8.90715	9.94154	8.47916	-0.593061	0.746184	0.996462	-0.375006	0.931918	-0.915749
rs71597109	chr4	101823346	101824787	-0.36	0.37	-1.08;0.37	-0.96	0.336058	0.46915	-0.61	0.37	-1.33;0.11	-1.67	0.0949187	0.161295	0.69	0.38	-0.05;1.44	1.82	0.0691866	0.113434	-0.44	0.38	-1.17;0.3	-1.16	0.245082	0.355033	1.29	0.41	0.49;2.09	3.16	0.00159565	0.00357121	Dynamic in CLL vs. B cells	5.30858	5.74792	6.0237	4.8457	5.81422	4.35614	-0.0482599	0.58696	0.985707	-0.717522	0.682828	-1.42537
rs71597109	chr4	101829965	101832454	-1.35	0.34	-2.02;-0.69	-3.98	6.94596e-05	0.000337914	-1.61	0.34	-2.27;-0.95	-4.79	1.63988e-06	1.19607e-05	-0.1	0.35	-0.78;0.59	-0.27	0.784145	0.82306	-1.13	0.35	-1.8;-0.45	-3.25	0.00114481	0.00494137	0.31	0.37	-0.41;1.03	0.85	0.393808	0.477309	Dynamic in CLL vs. B cells	5.1852	6.55354	6.80204	5.35395	6.33191	4.97384	-0.683809	0.994161	1.29889	-0.476872	0.722382	-0.943002
rs71597109	chr4	101832519	101836146	-0.43	0.37	-1.15;0.29	-1.17	0.242727	0.364091	-0.47	0.36	-1.18;0.25	-1.29	0.197707	0.303007	0.95	0.37	0.22;1.68	2.54	0.0110705	0.0226222	-0.58	0.37	-1.3;0.15	-1.56	0.11788	0.206902	1.39	0.39	0.63;2.15	3.6	0.00031891	0.000837882	Dynamic in CLL vs. B cells	6.21292	6.88552	6.92897	5.52613	7.01918	5.08547	-0.0603995	0.722191	0.772745	-0.859497	0.877702	-1.37221
rs71597109	chr4	101836354	101839105	-0.2	0.32	-0.83;0.44	-0.6	0.545415	0.666725	-0.09	0.32	-0.72;0.54	-0.28	0.781388	0.860605	1.1	0.33	0.44;1.75	3.28	0.0010511	0.00263085	-0.08	0.33	-0.73;0.56	-0.25	0.805978	0.869725	1.26	0.35	0.58;1.94	3.65	0.000258841	0.000688615	Dynamic in CLL vs. B cells	6.30941	6.66188	6.55168	5.43493	6.54001	5.26354	0.225239	0.756934	0.590696	-1.09388	0.573103	-1.35241
rs71597109	chr4	101842036	101845814	-0.34	0.37	-1.07;0.39	-0.91	0.360437	0.495016	-0.32	0.37	-1.05;0.4	-0.87	0.383812	0.501495	0.76	0.38	0.03;1.5	2.03	0.0424914	0.0752045	-0.36	0.37	-1.09;0.37	-0.96	0.337224	0.455192	1.54	0.39	0.78;2.31	3.97	7.15826e-05	0.000221072	Dynamic in CLL vs. B cells	6.71953	7.21789	7.19093	6.10253	6.97099	5.28681	0.134998	0.730502	0.698285	-0.602264	0.43548	-1.577
rs71597109	chr4	101846252	101847311	-0.41	0.34	-1.06;0.25	-1.22	0.223116	0.339489	0.04	0.34	-0.61;0.7	0.12	0.900871	0.927174	1.01	0.36	0.31;1.7	2.82	0.00481254	0.0107709	-0.49	0.34	-1.15;0.18	-1.43	0.153722	0.258033	1.41	0.39	0.66;2.17	3.67	0.000244998	0.000655912	Dynamic in CLL vs. B cells	5.29982	5.75787	5.3501	4.50173	5.7058	4.23671	0.200165	0.910243	0.278112	-1.03704	0.829522	-1.44789
rs71597109	chr4	101847582	101866050	0.06	0.32	-0.58;0.69	0.17	0.861118	0.910451	-0.14	0.32	-0.77;0.5	-0.42	0.672956	0.77776	0.94	0.32	0.3;1.57	2.89	0.00379276	0.00857934	-0.03	0.32	-0.66;0.61	-0.08	0.932894	0.953174	1.88	0.33	1.24;2.52	5.76	8.27882e-09	6.14463e-08	Dynamic in CLL vs. B cells	9.62131	9.73842	9.94002	8.80597	9.7131	7.78533	0.339276	0.476477	0.712658	-0.615933	0.446821	-1.81167
rs71597109	chr4	101870198	101873485	-0.71	0.35	-1.4;-0.01	-2	0.0457573	0.0967768	-1.04	0.35	-1.72;-0.35	-2.95	0.00317928	0.00835303	0.01	0.36	-0.7;0.71	0.01	0.98807	0.990411	-0.75	0.36	-1.45;-0.05	-2.11	0.0351597	0.0820704	0.69	0.37	-0.04;1.42	1.86	0.0634384	0.0997563	Dynamic in CLL vs. B cells	5.76691	6.66407	6.98746	5.95922	6.67979	5.29935	-0.512363	0.711048	1.15205	-0.250119	0.732489	-1.14995
rs71597109	chr4	101874908	101877483	-1.12	0.36	-1.83;-0.41	-3.08	0.00206489	0.00670009	-1.18	0.36	-1.89;-0.48	-3.29	0.00099536	0.00332145	0.01	0.37	-0.71;0.74	0.03	0.972666	0.981952	-0.79	0.37	-1.51;-0.07	-2.16	0.0311425	0.0765888	0.81	0.39	0.05;1.57	2.08	0.0374518	0.0611664	Dynamic in CLL vs. B cells	5.43237	6.70998	6.77492	5.58328	6.37712	4.85159	-0.48806	0.970518	1.04466	-0.315772	0.59051	-1.1511
rs71597109	chr4	101900774	101901780	-1.37	0.38	-2.12;-0.62	-3.57	0.000355018	0.00148686	-1.33	0.38	-2.07;-0.59	-3.53	0.00041167	0.00155479	-0.8	0.39	-1.57;-0.04	-2.06	0.0392782	0.0704012	-1.3	0.39	-2.07;-0.53	-3.31	0.000926919	0.00426181	-0.32	0.42	-1.13;0.5	-0.76	0.445284	0.524666	Dynamic in CLL vs. B cells	3.76457	5.18668	5.13044	4.71333	5.14544	4.31753	-0.923441	0.774872	0.707705	0.209583	0.725615	-0.26308
rs71597109	chr4	101920390	101921028	-1.51	0.43	-2.35;-0.67	-3.52	0.000436491	0.00172557	-1.46	0.42	-2.29;-0.63	-3.44	0.000573686	0.00209198	-0.41	0.45	-1.29;0.47	-0.91	0.362628	0.445906	-1.63	0.44	-2.49;-0.77	-3.72	0.000195861	0.00123656	-0.03	0.48	-0.97;0.91	-0.06	0.953972	0.970024	Dynamic in CLL vs. B cells	3.84831	4.86622	4.81085	4.00127	4.95112	3.70244	-0.643364	0.910669	0.826138	-0.409842	1.04028	-0.86606
rs71597109	chr4	101930058	101932739	-1.46	0.32	-2.08;-0.84	-4.61	4.08852e-06	3.03521e-05	-1.33	0.32	-1.95;-0.71	-4.22	2.41486e-05	0.000124321	-0.3	0.33	-0.94;0.33	-0.94	0.348646	0.429962	-1.42	0.32	-2.05;-0.79	-4.43	9.33308e-06	8.22206e-05	0.43	0.35	-0.25;1.11	1.23	0.217992	0.298416	Dynamic in CLL vs. B cells	5.38154	6.7235	6.60941	5.63381	6.72814	4.99836	-0.654724	1.04732	0.902623	-0.334754	1.05321	-1.14071
rs71597109	chr4	101933127	101935516	-1.79	0.32	-2.42;-1.16	-5.56	2.70872e-08	3.58228e-07	-1.53	0.32	-2.16;-0.9	-4.78	1.71442e-06	1.22598e-05	-0.44	0.33	-1.09;0.21	-1.33	0.181952	0.252347	-1.21	0.33	-1.86;-0.57	-3.67	0.000242295	0.00146415	0.02	0.35	-0.66;0.71	0.06	0.949414	0.967716	Dynamic in CLL vs. B cells	5.02064	6.71684	6.4286	5.43446	6.16333	5.01534	-0.807958	1.35084	0.983993	-0.281276	0.646379	-0.814703
rs71597109	chr4	101941309	101942730	-1.45	0.42	-2.27;-0.64	-3.49	0.000481656	0.00188649	-1.4	0.41	-2.21;-0.59	-3.39	0.000693978	0.00242606	-0.94	0.42	-1.76;-0.11	-2.23	0.0260039	0.048244	-1.15	0.43	-1.99;-0.32	-2.71	0.0066878	0.0226188	-0.41	0.44	-1.26;0.45	-0.94	0.348385	0.434711	Dynamic in CLL vs. B cells	4.35472	5.70078	5.63218	5.19822	5.4253	4.75509	-0.889678	0.888806	0.798172	0.224801	0.524829	-0.360692
rs71597109	chr4	101944011	101944791	-1.59	0.38	-2.33;-0.86	-4.23	2.30747e-05	0.0001269	-1.07	0.38	-1.81;-0.33	-2.84	0.00454781	0.0114507	-0.27	0.4	-1.05;0.51	-0.67	0.504168	0.584283	-0.84	0.4	-1.63;-0.06	-2.1	0.0353202	0.0820704	0.37	0.44	-0.49;1.22	0.84	0.402542	0.486501	Dynamic in CLL vs. B cells	4.18623	5.44142	4.94473	4.32785	4.76331	3.86671	-0.548681	1.54446	0.716179	-0.312519	0.413651	-1.08152
rs71597109	chr4	101949009	101949408	-1.39	0.43	-2.23;-0.55	-3.25	0.00113519	0.00406936	-1.15	0.42	-1.99;-0.32	-2.71	0.00663952	0.0163286	-0.28	0.46	-1.17;0.62	-0.61	0.543253	0.62107	-1.25	0.45	-2.12;-0.38	-2.81	0.00495387	0.0177584	-0.44	0.47	-1.36;0.47	-0.95	0.343349	0.429695	Dynamic in CLL vs. B cells	3.64299	4.5866	4.37968	3.7571	4.42845	3.88201	-0.748271	1.08858	0.685789	-0.526136	0.780719	-0.282985
rs71597109	chr4	101953705	101957810	-1.32	0.3	-1.92;-0.73	-4.34	1.44083e-05	8.82783e-05	-0.75	0.31	-1.35;-0.15	-2.45	0.0142849	0.0330912	0.13	0.31	-0.48;0.74	0.41	0.682425	0.736392	-0.97	0.31	-1.57;-0.36	-3.13	0.00176088	0.00716206	0.53	0.32	-0.1;1.16	1.64	0.101759	0.1521	Dynamic in CLL vs. B cells	6.19198	7.5654	6.95828	6.12124	7.20058	5.72316	-0.479187	1.37084	0.553029	-0.574481	0.879414	-1.1107
rs71597109	chr4	101967577	101969481	-1.77	0.35	-2.45;-1.1	-5.14	2.80406e-07	2.88878e-06	-1.28	0.35	-1.96;-0.61	-3.71	0.000204022	0.000863013	-0.4	0.36	-1.1;0.31	-1.11	0.268307	0.35578	-1.86	0.35	-2.54;-1.17	-5.33	1.00488e-07	1.7625e-06	-0.35	0.37	-1.08;0.37	-0.96	0.337475	0.423596	Dynamic in CLL vs. B cells	4.61767	6.27075	5.80099	4.98199	6.36123	4.94224	-0.866527	1.12718	0.560622	-0.427134	1.2363	-0.475078
rs71597109	chr4	101972127	101973962	-1.26	0.36	-1.97;-0.55	-3.46	0.000537826	0.00204955	-1.32	0.36	-2.03;-0.62	-3.67	0.000242375	0.000976425	0.22	0.38	-0.53;0.97	0.58	0.560527	0.633965	-1.08	0.37	-1.81;-0.35	-2.91	0.00365318	0.0133215	0.47	0.4	-0.32;1.25	1.17	0.241961	0.325954	Dynamic in CLL vs. B cells	4.82122	5.98654	6.0324	4.58661	5.80103	4.4319	-0.483279	1.02819	1.08768	-0.787567	0.787586	-0.98824
rs71597109	chr4	101981540	101982194	-1.34	0.45	-2.23;-0.45	-2.96	0.00310174	0.00943911	-1.12	0.45	-2;-0.23	-2.48	0.0131404	0.0312269	-0.37	0.46	-1.28;0.53	-0.81	0.42015	0.502043	-1.15	0.46	-2.05;-0.25	-2.49	0.0126783	0.037767	0.21	0.49	-0.74;1.17	0.44	0.663522	0.73282	Dynamic in CLL vs. B cells	4.01997	5.24418	5.04902	4.37135	5.0792	3.90106	-0.651622	0.998605	0.73552	-0.177966	0.776202	-0.811909
rs71597109	chr4	101987080	101989326	-0.94	0.33	-1.59;-0.29	-2.84	0.00452309	0.0131046	-0.65	0.33	-1.3;0	-1.95	0.0509608	0.0958063	0.86	0.35	0.18;1.54	2.47	0.0136683	0.0275319	-0.37	0.34	-1.03;0.3	-1.07	0.282626	0.398503	1.37	0.37	0.65;2.1	3.72	0.000196298	0.000535704	Dynamic in CLL vs. B cells	5.79713	6.84144	6.53407	5.1205	6.25439	4.69225	-0.075808	1.19459	0.82068	-0.898926	0.480446	-1.4199
rs71597109	chr4	101990864	101995034	-0.5	0.3	-1.09;0.09	-1.65	0.0982711	0.178406	-0.2	0.3	-0.79;0.4	-0.65	0.517408	0.6265	0.31	0.31	-0.29;0.91	1.01	0.311158	0.39161	-0.19	0.31	-0.79;0.41	-0.63	0.53022	0.641836	1.39	0.32	0.76;2.02	4.35	1.38338e-05	5.076e-05	Dynamic in CLL vs. B cells	6.96616	7.61268	7.28835	6.7911	7.3029	5.73669	0.0196863	0.961649	0.489108	-0.235368	0.51031	-1.77163
rs71597109	chr4	101998263	102000462	-1.79	0.36	-2.49;-1.08	-4.96	7.02886e-07	6.327e-06	-1.3	0.36	-2.01;-0.59	-3.61	0.000305969	0.00118738	-0.7	0.37	-1.42;0.02	-1.89	0.0584386	0.0979675	-1.64	0.37	-2.36;-0.92	-4.48	7.32758e-06	7.0468e-05	0.1	0.39	-0.67;0.87	0.26	0.794849	0.84485	Dynamic in CLL vs. B cells	4.76259	6.40471	5.90239	5.34804	6.24911	4.65502	-0.787803	1.21099	0.599564	-0.0751899	1.02158	-0.918737
rs71597109	chr4	102001658	102002368	-1.77	0.4	-2.55;-0.98	-4.43	9.50905e-06	6.38529e-05	-1.44	0.4	-2.22;-0.67	-3.64	0.000277677	0.00108757	-0.52	0.42	-1.34;0.31	-1.23	0.219257	0.300148	-1.86	0.41	-2.65;-1.06	-4.57	4.83766e-06	5.1183e-05	0.14	0.46	-0.77;1.05	0.3	0.765961	0.824431	Dynamic in CLL vs. B cells	3.78125	5.13875	4.82365	4.13464	5.23335	3.68901	-0.786379	1.11688	0.675103	-0.290917	1.24951	-0.915698
rs71597109	chr4	102003210	102003849	-1.74	0.42	-2.55;-0.92	-4.17	3.08199e-05	0.000160844	-1.48	0.41	-2.29;-0.66	-3.56	0.000367089	0.00139891	-0.5	0.44	-1.36;0.36	-1.13	0.257838	0.344055	-1.89	0.42	-2.72;-1.07	-4.48	7.31142e-06	7.0468e-05	0.13	0.48	-0.8;1.07	0.28	0.779646	0.832804	Dynamic in CLL vs. B cells	3.83689	5.09298	4.78467	4.06945	5.22606	3.55404	-0.631795	1.01091	0.607698	-0.327659	1.18495	-1.00171
rs71597109	chr4	102005971	102006968	-1.18	0.36	-1.89;-0.47	-3.28	0.00105141	0.00383402	-0.68	0.36	-1.39;0.02	-1.89	0.0585021	0.108063	0.02	0.38	-0.72;0.76	0.06	0.954306	0.972411	-0.71	0.38	-1.45;0.02	-1.89	0.058161	0.126165	0.99	0.43	0.15;1.82	2.32	0.0205703	0.0364068	Dynamic in CLL vs. B cells	4.55704	5.62272	5.16209	4.51029	5.17159	3.83193	-0.317818	1.32333	0.613961	-0.389812	0.628582	-1.43448
rs71597109	chr4	102007224	102009728	-0.86	0.27	-1.38;-0.33	-3.19	0.00142543	0.00498312	-0.46	0.27	-0.99;0.06	-1.74	0.0825505	0.14311	0.13	0.28	-0.41;0.67	0.47	0.639508	0.706297	-0.44	0.28	-0.99;0.1	-1.6	0.110344	0.196944	0.63	0.3	0.05;1.21	2.12	0.0337651	0.0562309	Dynamic in CLL vs. B cells	5.77031	6.66745	6.30716	5.74582	6.27235	5.31541	-0.381633	1.34203	0.649816	-0.428681	0.582928	-1.25561
rs71597109	chr4	102016948	102018554	-2.18	0.32	-2.81;-1.55	-6.76	1.40788e-11	3.9762e-10	-1.46	0.32	-2.1;-0.82	-4.5	6.84896e-06	4.13936e-05	-0.8	0.34	-1.46;-0.14	-2.37	0.017802	0.0351881	-1.7	0.33	-2.35;-1.04	-5.08	3.74919e-07	5.66518e-06	-0.23	0.36	-0.95;0.48	-0.64	0.520612	0.600051	Dynamic in CLL vs. B cells	4.45028	6.28235	5.59112	4.99927	5.81932	4.57673	-0.903236	1.51537	0.60285	-0.178484	0.904104	-0.736292
rs71597109	chr4	102025384	102025985	-1.92	0.44	-2.77;-1.06	-4.4	1.07588e-05	7.02831e-05	-1.34	0.44	-2.2;-0.48	-3.06	0.00218797	0.00612921	-0.76	0.46	-1.65;0.14	-1.65	0.0985777	0.149842	-2.09	0.44	-2.96;-1.23	-4.73	2.20456e-06	2.585e-05	-0.19	0.5	-1.17;0.78	-0.39	0.699691	0.762807	Dynamic in CLL vs. B cells	3.46457	4.80043	4.39521	3.93945	4.99481	3.48855	-0.820783	1.05105	0.483249	-0.155378	1.32342	-0.787184
rs71597109	chr4	102038468	102040570	-2.1	0.33	-2.75;-1.44	-6.28	3.37517e-10	6.80829e-09	-0.93	0.34	-1.59;-0.26	-2.72	0.00643236	0.0159116	-0.71	0.35	-1.38;-0.03	-2.04	0.0408957	0.072991	-1.55	0.34	-2.23;-0.88	-4.52	6.09307e-06	6.2831e-05	-0.21	0.36	-0.93;0.5	-0.59	0.557892	0.636087	Dynamic in CLL vs. B cells	4.68315	6.62017	5.51227	5.30419	6.10187	4.85795	-0.862411	1.59716	0.190381	-0.0738322	0.939043	-0.640464
rs71597109	chr4	102058569	102063134	-2.06	0.32	-2.68;-1.43	-6.47	9.64491e-11	2.2654e-09	-0.71	0.32	-1.34;-0.08	-2.21	0.026795	0.0567227	-0.15	0.33	-0.79;0.48	-0.47	0.637581	0.706013	-1.73	0.32	-2.36;-1.1	-5.39	6.87968e-08	1.26532e-06	0.38	0.34	-0.28;1.04	1.14	0.255939	0.33938	Dynamic in CLL vs. B cells	5.96484	8.09341	6.68238	6.16104	7.74308	5.66346	-0.623833	1.53094	0.102533	-0.425222	1.17629	-0.928927
rs71597109	chr4	102063413	102066062	-1.63	0.35	-2.32;-0.94	-4.66	3.17254e-06	2.48317e-05	-0.65	0.35	-1.34;0.04	-1.83	0.0668493	0.120843	-0.32	0.36	-1.02;0.39	-0.88	0.379496	0.462564	-1.19	0.36	-1.89;-0.49	-3.33	0.000853549	0.00401168	-0.05	0.37	-0.77;0.68	-0.13	0.895509	0.933674	Dynamic in CLL vs. B cells	5.13837	6.7663	5.80605	5.49469	6.25573	5.25171	-0.690958	1.43357	0.1804	-0.22594	0.767254	-0.543045
rs71597109	chr4	102071563	102072392	-1.22	0.38	-1.97;-0.47	-3.2	0.00139566	0.0049257	-0.84	0.38	-1.59;-0.1	-2.21	0.0269744	0.056767	-0.16	0.4	-0.95;0.63	-0.4	0.685862	0.737483	-0.91	0.4	-1.69;-0.12	-2.26	0.0235647	0.0638965	0.44	0.44	-0.43;1.31	0.99	0.324482	0.41467	Dynamic in CLL vs. B cells	4.10771	5.04438	4.71504	4.20769	4.78168	3.64787	-0.438047	1.18129	0.611916	-0.265206	0.727136	-1.23303
rs7254272	chr19	3975158	3976265	0.36	0.38	-0.39;1.11	0.93	0.350007	0.482257	0.77	0.38	0.02;1.52	2.02	0.0429259	0.0832921	0.6	0.38	-0.15;1.35	1.56	0.118007	0.174535	0.46	0.4	-0.32;1.24	1.15	0.2484	0.358611	0.36	0.39	-0.41;1.12	0.91	0.360487	0.445866	No difference in CLL vs. B cells	5.02838	4.69042	4.42974	4.51013	4.66021	4.76232	0.646519	-0.120479	-0.71209	-0.529641	-0.189035	0.0427003
rs7254272	chr19	3980815	3988695	0.3	0.19	-0.08;0.68	1.54	0.124403	0.214217	0.01	0.19	-0.37;0.39	0.06	0.953121	0.969159	-0.52	0.19	-0.9;-0.14	-2.71	0.00669914	0.0146069	0.28	0.2	-0.1;0.66	1.44	0.150858	0.254235	-0.24	0.19	-0.62;0.14	-1.25	0.212334	0.291614	No difference in CLL vs. B cells	9.07755	8.76467	9.06349	9.61332	8.77606	9.32029	-0.060211	-0.980544	-0.101553	1.51579	-0.947039	0.653836
rs7254272	chr19	3989178	3990518	0.04	0.35	-0.64;0.72	0.11	0.913801	0.933666	0.44	0.35	-0.24;1.12	1.28	0.200858	0.305622	0.23	0.35	-0.44;0.91	0.68	0.498014	0.580331	0.43	0.35	-0.26;1.12	1.22	0.223045	0.333454	0.92	0.36	0.22;1.62	2.58	0.00997622	0.0190087	No difference in CLL vs. B cells	6.69511	6.57904	6.26329	6.51451	6.18696	5.86528	0.483535	0.284367	-0.257441	0.173645	-0.388413	-0.940407
rs7254272	chr19	4006767	4008741	-0.17	0.29	-0.73;0.39	-0.6	0.548511	0.666725	-0.04	0.29	-0.6;0.52	-0.13	0.894736	0.92602	0.05	0.29	-0.51;0.61	0.18	0.8583	0.892042	0.07	0.29	-0.5;0.63	0.23	0.816319	0.873527	0.4	0.29	-0.17;0.97	1.38	0.168458	0.23912	No difference in CLL vs. B cells	7.53865	7.72366	7.61966	7.54826	7.53156	7.17998	0.0292493	0.469532	0.22202	0.0521121	0.0123688	-0.824282
rs7254272	chr19	4041891	4044361	0.06	0.32	-0.56;0.67	0.18	0.857122	0.908678	0.46	0.31	-0.16;1.08	1.46	0.144232	0.235962	0.15	0.31	-0.47;0.76	0.46	0.642035	0.707241	-0.09	0.32	-0.72;0.54	-0.28	0.776512	0.846558	-0.35	0.32	-0.97;0.26	-1.12	0.262259	0.346674	No difference in CLL vs. B cells	5.81566	5.85389	5.41118	5.73443	5.98911	6.23384	-0.046538	0.0439654	-1.00426	-0.238871	0.364152	0.943598
rs7254272	chr19	4104430	4105482	-0.19	0.36	-0.89;0.52	-0.52	0.603924	0.713575	-0.56	0.35	-1.25;0.12	-1.62	0.105513	0.178529	-0.25	0.36	-0.95;0.45	-0.71	0.477917	0.55845	0	0.37	-0.73;0.74	0.01	0.989405	0.991019	0.12	0.37	-0.62;0.85	0.31	0.755408	0.815147	No difference in CLL vs. B cells	4.95196	5.02748	5.4192	5.10845	4.92557	4.66405	-0.111367	0.0488552	0.879875	0.220621	-0.167342	-0.722153
rs7254272	chr19	4112014	4113203	-0.25	0.33	-0.9;0.4	-0.76	0.449176	0.581905	-0.06	0.33	-0.7;0.58	-0.19	0.847941	0.912669	-0.44	0.32	-1.08;0.19	-1.37	0.170975	0.237903	-0.55	0.33	-1.21;0.1	-1.66	0.0975032	0.179321	-0.27	0.34	-0.93;0.39	-0.8	0.421329	0.503453	No difference in CLL vs. B cells	4.99942	5.27551	5.10568	5.38409	5.54482	5.20526	-0.521364	0.173885	-0.253776	0.447328	0.852092	-0.00301231
rs7254272	chr19	4120383	4121583	-0.33	0.36	-1.02;0.37	-0.91	0.362509	0.496251	0.39	0.36	-0.32;1.1	1.07	0.282471	0.398284	-0.03	0.36	-0.73;0.68	-0.07	0.940477	0.962061	-0.53	0.36	-1.24;0.18	-1.47	0.140907	0.24328	-0.42	0.36	-1.13;0.29	-1.15	0.251434	0.336571	No difference in CLL vs. B cells	4.76947	5.21399	4.57926	4.86228	5.3767	5.16523	-0.364669	0.515829	-0.741454	-0.180848	0.838117	0.41925
rs7254272	chr19	4044883	4046162	0.21	0.33	-0.43;0.86	0.64	0.519883	0.647686	1.13	0.34	0.46;1.8	3.32	0.000889957	0.0030359	0.51	0.33	-0.14;1.17	1.55	0.122272	0.179112	-0.04	0.34	-0.69;0.62	-0.11	0.916243	0.942995	-0.04	0.33	-0.69;0.61	-0.11	0.909819	0.940962	Dynamic in CLL vs. B cells	5.18135	5.08985	4.3361	4.76228	5.30803	5.32059	0.315911	0.121433	-1.48077	-0.574865	0.585183	0.611892
rs7254272	chr19	4046472	4047642	0.25	0.36	-0.46;0.95	0.69	0.489745	0.620246	1.28	0.38	0.54;2.02	3.39	0.000691064	0.00242606	0.73	0.37	0.01;1.46	1.99	0.0469256	0.0810186	0.21	0.37	-0.52;0.94	0.57	0.569398	0.678466	0.29	0.37	-0.44;1.02	0.78	0.43768	0.518595	Dynamic in CLL vs. B cells	4.88976	4.74717	3.92151	4.2675	4.78386	4.72051	0.579467	0.277758	-1.46934	-0.737234	0.355384	0.221346
rs7254272	chr19	4051119	4053291	0.31	0.3	-0.27;0.89	1.04	0.298641	0.429677	1.37	0.3	0.78;1.97	4.52	6.12973e-06	3.81322e-05	0.85	0.3	0.26;1.44	2.84	0.00457478	0.0102933	-0.64	0.29	-1.21;-0.06	-2.17	0.0299459	0.0753996	0.3	0.3	-0.29;0.89	0.99	0.320126	0.41159	Dynamic in CLL vs. B cells	6.49311	6.23548	5.18904	5.70565	7.14381	6.22296	0.39694	0.0159969	-1.53133	-0.767442	1.3591	-0.00251827
rs7254272	chr19	4057258	4068677	0.67	0.22	0.24;1.11	3.03	0.00241553	0.00756866	1.03	0.22	0.59;1.46	4.62	3.81742e-06	2.52478e-05	1.18	0.22	0.75;1.62	5.32	1.04679e-07	5.76818e-07	0.13	0.22	-0.3;0.57	0.59	0.556732	0.66533	1.42	0.22	0.98;1.86	6.32	2.54855e-10	2.76577e-09	Dynamic in CLL vs. B cells	10.5278	9.84933	9.50412	9.34221	10.3834	9.08593	0.972249	-0.108993	-0.659102	-0.917118	0.74216	-1.32553
rs7254272	chr19	4076815	4078954	0.06	0.22	-0.37;0.48	0.26	0.794407	0.865873	-0.3	0.21	-0.72;0.12	-1.41	0.159511	0.256403	0.44	0.22	0.01;0.87	1.99	0.0467674	0.0810186	-0.06	0.22	-0.5;0.37	-0.29	0.772567	0.84525	1.21	0.23	0.75;1.67	5.16	2.47012e-07	1.3569e-06	Dynamic in CLL vs. B cells	7.27944	7.25304	7.6091	6.89333	7.34965	6.14077	0.316534	0.263309	0.981177	-0.461936	0.458088	-1.97922
rs7254272	chr19	4083749	4085152	-0.08	0.26	-0.6;0.43	-0.31	0.753287	0.836327	-0.89	0.25	-1.38;-0.39	-3.52	0.000430253	0.00161059	0.47	0.27	-0.06;1	1.75	0.0796974	0.126737	-0.33	0.27	-0.85;0.2	-1.22	0.221998	0.333454	0.07	0.27	-0.46;0.6	0.25	0.801529	0.849741	Dynamic in CLL vs. B cells	5.74377	5.95615	6.71126	5.45438	6.18333	5.81252	-0.399328	0.0452984	1.62613	-1.00517	0.520896	-0.255391
rs7254272	chr19	4087930	4090462	0.32	0.28	-0.24;0.87	1.12	0.263438	0.389778	-0.18	0.28	-0.73;0.36	-0.66	0.508158	0.619455	1.31	0.29	0.74;1.88	4.49	7.19999e-06	2.87321e-05	0.7	0.29	0.13;1.28	2.4	0.0165797	0.0463368	1.12	0.3	0.54;1.7	3.76	0.000169494	0.000477973	Dynamic in CLL vs. B cells	6.81267	6.58752	7.05624	5.60783	6.19719	5.82198	0.620987	0.253843	1.01817	-1.34375	-0.382689	-0.994547
rs7254272	chr19	4107580	4111832	-0.28	0.23	-0.73;0.17	-1.23	0.219744	0.336203	-0.69	0.23	-1.14;-0.24	-3.02	0.0025342	0.00705241	-0.27	0.23	-0.72;0.18	-1.19	0.235786	0.318719	0.02	0.23	-0.44;0.48	0.1	0.922204	0.946826	0.83	0.24	0.36;1.3	3.49	0.000478056	0.00116889	Dynamic in CLL vs. B cells	7.98571	8.25491	8.70027	8.28723	7.9399	7.16494	-0.112059	0.416277	1.29037	0.479726	-0.201968	-1.72294
rs7254272	chr19	4113261	4116875	-0.25	0.25	-0.73;0.24	-1	0.318925	0.44819	-0.73	0.24	-1.21;-0.25	-2.96	0.00303051	0.0080119	-0.44	0.25	-0.92;0.04	-1.78	0.075321	0.121606	-0.21	0.25	-0.7;0.28	-0.84	0.402093	0.518552	-0.36	0.25	-0.85;0.13	-1.44	0.149008	0.2166	Dynamic in CLL vs. B cells	7.26384	7.55194	8.02319	7.74714	7.4973	7.65605	-0.746758	-0.0151318	1.18161	0.480592	-0.153887	0.24925
rs73192661	chr3	188378936	188379518	0.61	0.44	-0.25;1.48	1.38	0.166489	0.267775	0.9	0.44	0.04;1.76	2.04	0.0411913	0.0810415	-0.24	0.42	-1.06;0.57	-0.59	0.557457	0.632184	0.1	0.44	-0.77;0.97	0.22	0.823167	0.874873	0.88	0.47	-0.05;1.8	1.86	0.0625775	0.0987697	No difference in CLL vs. B cells	4.21816	3.87867	3.66555	4.42977	4.19332	3.63561	0.401899	-0.375003	-0.862728	0.886151	0.345056	-0.931242
rs73192661	chr3	188381806	188382421	1.06	0.43	0.22;1.9	2.47	0.0133821	0.0347278	0.89	0.41	0.08;1.7	2.15	0.0318806	0.0661053	-0.18	0.4	-0.96;0.6	-0.45	0.654916	0.713993	0.83	0.44	-0.03;1.7	1.89	0.058617	0.126505	0.98	0.44	0.12;1.85	2.23	0.0258004	0.044364	No difference in CLL vs. B cells	4.62919	4.01344	4.117	4.9355	4.0282	4.04502	0.441436	-0.551841	-0.384786	0.935547	-0.52803	-0.500906
rs73192661	chr3	188357757	188361524	1.3	0.22	0.88;1.73	5.96	2.48901e-09	4.05104e-08	0.7	0.21	0.28;1.12	3.29	0.000997219	0.00332145	0.84	0.21	0.42;1.27	3.93	8.37534e-05	0.000260643	1.66	0.23	1.21;2.11	7.3	2.89212e-13	1.3583e-11	2.97	0.25	2.48;3.45	11.92	9.88478e-33	1.04481e-30	Gain in CLL vs. B cells	8.29791	7.05807	7.64088	7.49586	6.68981	5.49551	1.005	-0.280284	0.323886	0.173549	-0.662036	-1.90011
rs73192661	chr3	188395970	188403243	1.38	0.26	0.87;1.88	5.36	8.1047e-08	9.5175e-07	0.88	0.25	0.38;1.37	3.44	0.000586488	0.00210241	1.43	0.26	0.93;1.93	5.6	2.20162e-08	1.3487e-07	1.24	0.26	0.73;1.74	4.81	1.5026e-06	1.94836e-05	3.65	0.27	3.11;4.19	13.34	1.29453e-40	5.4567e-38	Gain in CLL vs. B cells	9.73648	8.38236	8.86516	8.31331	8.4219	6.10082	0.971687	-0.150449	0.249638	-0.207667	-0.117677	-2.04111
rs73192661	chr3	188353511	188354744	0.08	0.37	-0.65;0.81	0.23	0.821034	0.881466	0.18	0.37	-0.54;0.9	0.49	0.623721	0.734913	-0.31	0.36	-1.02;0.41	-0.84	0.398963	0.480802	0.28	0.39	-0.48;1.05	0.72	0.471213	0.586244	1.19	0.42	0.37;2	2.86	0.00429285	0.00890136	Dynamic in CLL vs. B cells	4.83788	4.85584	4.73687	5.20729	4.71397	3.979	0.186588	0.221894	-0.0118722	0.91243	-0.0568719	-1.50095
rs73192661	chr3	188361568	188364319	2.11	0.33	1.46;2.76	6.35	2.16024e-10	4.80884e-09	1.36	0.32	0.73;1.99	4.21	2.50754e-05	0.000127919	0.75	0.32	0.12;1.38	2.34	0.0194575	0.0379286	2.8	0.35	2.11;3.49	7.93	2.23934e-15	2.3688e-13	3.17	0.36	2.46;3.87	8.82	1.17642e-18	4.1595e-17	Dynamic in CLL vs. B cells	7.54475	5.64723	6.35682	6.93941	4.92982	4.70093	1.03397	-0.538552	0.0495055	0.53231	-1.13309	-1.32278
rs73192661	chr3	188364671	188365069	1.49	0.48	0.54;2.44	3.08	0.00207497	0.00670009	1.53	0.47	0.6;2.45	3.24	0.00118713	0.00377561	0.15	0.44	-0.71;1.01	0.35	0.72879	0.774568	1.05	0.49	0.08;2.01	2.13	0.0329272	0.0786904	1.79	0.52	0.77;2.81	3.45	0.00056908	0.00137107	Dynamic in CLL vs. B cells	4.27751	3.38912	3.41848	4.2831	3.71184	3.2561	0.750228	-0.71801	-0.669484	0.759467	-0.184654	-0.937851
rs73192661	chr3	188367131	188368540	0.15	0.38	-0.59;0.88	0.39	0.693887	0.793282	0.4	0.37	-0.33;1.13	1.06	0.287062	0.403413	-0.27	0.37	-0.99;0.45	-0.73	0.462569	0.544153	0.75	0.4	-0.03;1.52	1.89	0.0593981	0.127499	1.76	0.42	0.93;2.58	4.15	3.27838e-05	0.000108394	Dynamic in CLL vs. B cells	5.24302	5.32605	5.08746	5.72022	4.82112	4.01534	0.251616	0.374685	0.0210517	0.958935	-0.373719	-1.56806
rs73192661	chr3	188369513	188369957	0.93	0.47	0.01;1.86	1.99	0.0471073	0.0981596	1.03	0.46	0.13;1.94	2.24	0.0253636	0.0541858	-0.46	0.43	-1.31;0.39	-1.07	0.285145	0.371942	0.29	0.47	-0.63;1.21	0.61	0.539084	0.649665	1.62	0.52	0.6;2.63	3.12	0.00178933	0.00392168	Dynamic in CLL vs. B cells	4.15025	3.70982	3.64053	4.72255	4.12492	2.96109	0.304358	-0.312982	-0.410105	1.10654	0.268851	-1.36248
rs73192661	chr3	188380300	188381748	1.21	0.33	0.57;1.85	3.71	0.000206281	0.000899555	0.66	0.31	0.06;1.27	2.15	0.0314536	0.0655412	-0.12	0.3	-0.72;0.47	-0.4	0.686922	0.737483	1.11	0.34	0.45;1.77	3.28	0.00105626	0.00470313	1.63	0.35	0.94;2.32	4.64	3.42344e-06	1.39102e-05	Dynamic in CLL vs. B cells	5.8054	4.80692	5.28726	5.98469	4.85383	4.49574	0.77652	-0.803509	-0.0434025	1.06024	-0.729273	-1.29593
rs73192661	chr3	188384797	188387424	0.68	0.28	0.12;1.24	2.39	0.016804	0.0418122	0.15	0.28	-0.4;0.7	0.54	0.588371	0.697146	0.25	0.28	-0.3;0.8	0.88	0.380549	0.462564	1.27	0.3	0.68;1.85	4.24	2.21094e-05	0.000176122	1.73	0.3	1.13;2.33	5.68	1.31484e-08	9.39203e-08	Dynamic in CLL vs. B cells	6.94621	6.41134	6.91529	6.82424	5.83714	5.42128	0.661926	-0.119687	0.616752	0.483699	-0.958774	-1.56648
rs73192661	chr3	188387749	188395177	1.24	0.25	0.75;1.73	4.97	6.73033e-07	6.18867e-06	0.42	0.25	-0.06;0.91	1.71	0.0870793	0.150345	0.79	0.25	0.31;1.28	3.19	0.00142295	0.00345925	1.97	0.25	1.47;2.47	7.75	9.52286e-15	7.755e-13	2.54	0.26	2.03;3.04	9.86	5.90974e-23	3.12491e-21	Dynamic in CLL vs. B cells	9.59521	8.41028	9.23412	8.85898	7.63455	7.09544	0.946628	-0.273316	0.574873	0.188639	-1.07197	-1.62702
rs73192661	chr3	188404125	188405930	1.08	0.31	0.47;1.7	3.47	0.00052667	0.00202529	0.64	0.3	0.06;1.23	2.14	0.0321095	0.0662551	0.44	0.3	-0.15;1.03	1.46	0.143863	0.206285	1.46	0.33	0.81;2.12	4.38	1.19772e-05	0.000103592	2.3	0.36	1.6;3	6.43	1.26822e-10	1.49225e-09	Dynamic in CLL vs. B cells	6.16889	5.25663	5.67889	5.86156	4.95501	4.29312	0.883032	-0.347868	0.221884	0.468355	-0.754845	-1.64793
rs73192661	chr3	188416613	188418738	-0.17	0.3	-0.75;0.42	-0.57	0.57162	0.684972	-0.95	0.29	-1.52;-0.38	-3.26	0.00112156	0.0035941	-0.31	0.3	-0.89;0.27	-1.04	0.300429	0.385147	0.11	0.31	-0.49;0.71	0.35	0.724238	0.815444	1.16	0.32	0.52;1.79	3.58	0.000338277	0.00087786	Dynamic in CLL vs. B cells	6.11972	6.35113	7.10119	6.47579	6.02481	5.14125	-0.104816	0.254105	1.41742	0.447443	-0.25201	-1.62238
rs73718779	chr6	2940115	2941202	0.6	0.32	-0.03;1.24	1.85	0.0639878	0.127074	0.32	0.31	-0.29;0.93	1.04	0.29868	0.408872	-0.18	0.31	-0.78;0.43	-0.57	0.567713	0.638677	-0.54	0.31	-1.15;0.08	-1.71	0.0877447	0.16644	1.54	0.37	0.82;2.27	4.17	2.99195e-05	0.000101182	Dynamic in CLL vs. B cells	5.261	4.83468	5.05561	5.53614	5.8364	4.10777	0.208993	-0.490254	-0.127883	0.660274	1.15276	-1.68255
rs73718779	chr6	2942404	2944366	-0.25	0.38	-0.99;0.49	-0.67	0.503794	0.636134	-1.15	0.37	-1.88;-0.41	-3.07	0.00213703	0.00602642	-0.79	0.38	-1.53;-0.05	-2.11	0.0352781	0.0643217	-0.37	0.38	-1.12;0.37	-0.98	0.326615	0.448218	1.57	0.4	0.78;2.36	3.9	9.77629e-05	0.000283352	Dynamic in CLL vs. B cells	5.91805	6.45617	7.36288	7.00185	6.40267	4.71054	-0.324752	0.222012	1.14329	0.776461	0.167657	-1.55166
rs73718779	chr6	2970306	2972246	0.44	0.31	-0.17;1.05	1.42	0.15418	0.252783	-0.39	0.31	-0.99;0.21	-1.28	0.199003	0.303893	1.47	0.32	0.84;2.09	4.6	4.14007e-06	1.73388e-05	-0.12	0.31	-0.73;0.49	-0.38	0.707383	0.804363	1.49	0.33	0.85;2.12	4.55	5.26692e-06	2.08337e-05	Dynamic in CLL vs. B cells	6.92444	6.54743	7.40933	5.60521	7.1306	5.60182	0.401718	-0.0754052	1.01537	-1.26782	0.662622	-1.27211
rs73718779	chr6	2988011	2991460	-0.1	0.29	-0.67;0.47	-0.35	0.729149	0.820513	-0.23	0.29	-0.8;0.34	-0.78	0.438126	0.553112	0.94	0.29	0.37;1.52	3.23	0.00125691	0.00312748	0.51	0.29	-0.06;1.09	1.75	0.0795289	0.15523	0.75	0.29	0.17;1.32	2.55	0.0107676	0.0203334	Dynamic in CLL vs. B cells	9.05048	9.20919	9.32566	8.13461	8.59798	8.28915	0.383092	0.646021	0.838974	-1.13418	-0.366535	-0.878162
rs73718779	chr6	2998673	3000559	0.56	0.31	-0.05;1.17	1.8	0.0719695	0.137427	0.6	0.31	-0.01;1.2	1.93	0.0534574	0.0997929	1.22	0.32	0.61;1.84	3.88	0.000104894	0.00031693	0.68	0.32	0.06;1.3	2.14	0.0325645	0.0784739	1.99	0.33	1.34;2.64	5.97	2.3551e-09	1.99656e-08	Dynamic in CLL vs. B cells	7.14636	6.59106	6.5997	6.02522	6.47737	5.31693	0.867994	0.119377	0.131025	-0.643471	-0.033897	-1.59835
rs7558911	chr2	200858216	200858897	-0.16	0.42	-0.99;0.66	-0.39	0.698216	0.796079	-0.13	0.41	-0.94;0.68	-0.31	0.758608	0.84445	0.21	0.43	-0.62;1.04	0.49	0.621115	0.693224	0.43	0.45	-0.46;1.31	0.94	0.347062	0.464579	-0.19	0.43	-1.03;0.65	-0.44	0.662161	0.73282	No difference in CLL vs. B cells	4.2256	4.52876	4.47121	4.21491	4.07713	4.50439	-0.192691	0.448215	0.326537	-0.215282	-0.506544	0.396688
rs7558911	chr2	200859759	200865581	0.52	0.24	0.05;1	2.15	0.0313413	0.0697756	0.09	0.24	-0.38;0.57	0.39	0.695141	0.794715	0.25	0.24	-0.22;0.73	1.04	0.299894	0.385147	0.35	0.24	-0.12;0.83	1.46	0.145107	0.249514	0.36	0.24	-0.12;0.83	1.47	0.14177	0.207504	No difference in CLL vs. B cells	10.0325	9.52807	9.929	9.80799	9.62506	9.68603	0.608118	-0.810003	0.317232	-0.02298	-0.537305	-0.365887
rs7558911	chr2	200887772	200890665	0.08	0.25	-0.41;0.58	0.33	0.73931	0.828056	-0.32	0.25	-0.82;0.17	-1.27	0.203085	0.306803	-0.35	0.25	-0.84;0.15	-1.37	0.170141	0.237523	0.32	0.26	-0.19;0.82	1.23	0.217391	0.329593	-0.21	0.25	-0.71;0.29	-0.83	0.407772	0.490022	No difference in CLL vs. B cells	8.58476	8.45757	8.90848	8.95253	8.25087	8.76262	-0.139479	-0.458113	0.671521	0.78187	-0.975938	0.30611
rs7558911	chr2	200962505	200964579	-0.34	0.24	-0.81;0.12	-1.44	0.151274	0.248985	-0.04	0.24	-0.51;0.42	-0.19	0.851878	0.914579	0.33	0.24	-0.14;0.8	1.39	0.163554	0.229845	-0.23	0.24	-0.7;0.24	-0.97	0.334058	0.452905	0.3	0.24	-0.17;0.78	1.26	0.206106	0.285845	No difference in CLL vs. B cells	8.01629	8.35268	8.04449	7.69989	8.2563	7.6797	0.0178415	0.927482	0.094096	-0.837744	0.666872	-0.892335
rs7558911	chr2	201070640	201072821	0.26	0.25	-0.23;0.74	1.03	0.304512	0.435719	0.32	0.25	-0.16;0.81	1.31	0.19029	0.295928	0.43	0.25	-0.05;0.92	1.74	0.0814133	0.128499	0.28	0.25	-0.22;0.77	1.1	0.2734	0.39019	0.54	0.25	0.05;1.04	2.16	0.03081	0.0515124	No difference in CLL vs. B cells	7.96111	7.70235	7.66255	7.56957	7.68114	7.45139	0.678715	-0.0620831	-0.176019	-0.442216	-0.122798	-0.780551
rs7558911	chr2	201086254	201086751	-0.33	0.41	-1.14;0.47	-0.81	0.417525	0.550196	0.89	0.44	0.03;1.74	2.04	0.0415492	0.0813671	0.02	0.42	-0.79;0.84	0.05	0.956319	0.972411	-0.17	0.43	-1.02;0.68	-0.39	0.693785	0.793165	-0.08	0.43	-0.93;0.76	-0.19	0.846271	0.888252	No difference in CLL vs. B cells	4.06243	4.39211	3.55373	4.1039	4.24808	4.15562	-0.0399667	0.644008	-1.09537	0.0460551	0.345195	0.153372
rs7558911	chr2	201193824	201194324	-0.05	0.45	-0.95;0.84	-0.12	0.904737	0.930128	0.6	0.46	-0.3;1.5	1.31	0.191752	0.29711	0.93	0.48	-0.01;1.86	1.93	0.0531336	0.090627	-0.99	0.45	-1.86;-0.11	-2.21	0.0273839	0.070825	-0.23	0.46	-1.14;0.67	-0.51	0.610986	0.687359	No difference in CLL vs. B cells	4.18295	4.30887	3.82296	3.56861	5.02239	4.37586	-0.0407929	0.164016	-0.626338	-1.04005	1.32458	0.272972
rs7558911	chr2	201208257	201210205	-0.66	0.33	-1.31;-0.01	-1.99	0.0460821	0.0969787	-0.38	0.33	-1.03;0.26	-1.17	0.24262	0.352675	0.91	0.34	0.23;1.58	2.64	0.00831757	0.0177693	-0.84	0.33	-1.49;-0.19	-2.52	0.01165	0.0354529	-0.68	0.33	-1.34;-0.03	-2.05	0.0399427	0.0649838	No difference in CLL vs. B cells	5.93453	6.537	6.30766	5.08431	6.70957	6.54826	-0.305887	0.586657	0.246894	-1.56546	0.842312	0.603336
rs7558911	chr2	201231887	201234908	0.11	0.29	-0.45;0.68	0.4	0.691436	0.792622	-0.43	0.28	-0.98;0.13	-1.5	0.133104	0.219933	-0.01	0.29	-0.57;0.55	-0.02	0.980438	0.987441	-0.36	0.29	-0.92;0.2	-1.25	0.213032	0.324146	-0.26	0.29	-0.83;0.3	-0.92	0.357035	0.442891	No difference in CLL vs. B cells	7.39953	7.27109	7.81587	7.40654	7.7191	7.59068	-0.26281	-0.57007	0.733179	-0.246039	0.501692	0.194461
rs7558911	chr2	201245422	201245867	-0.6	0.43	-1.45;0.24	-1.4	0.16168	0.26296	-0.85	0.42	-1.67;-0.04	-2.05	0.040399	0.0798541	-0.14	0.44	-1;0.73	-0.31	0.756796	0.800311	-0.78	0.44	-1.65;0.09	-1.76	0.0776216	0.15523	0.49	0.49	-0.46;1.45	1.01	0.311929	0.402274	No difference in CLL vs. B cells	3.74928	4.10181	4.38565	3.82905	4.35465	3.45986	-0.424376	0.367977	1.00593	-0.245081	0.936257	-1.07487
rs7558911	chr2	201275016	201277035	-0.22	0.27	-0.74;0.31	-0.8	0.423366	0.55492	0.63	0.27	0.09;1.17	2.29	0.0217669	0.0477068	0.58	0.28	0.03;1.12	2.08	0.0376976	0.0681457	0.25	0.28	-0.31;0.81	0.89	0.375108	0.492766	-0.12	0.28	-0.66;0.42	-0.42	0.671411	0.739602	No difference in CLL vs. B cells	5.86096	6.14156	5.34962	5.40922	5.71843	6.03841	0.233201	0.97428	-1.11723	-0.959848	-0.143201	0.701867
rs7558911	chr2	200810684	200813433	0.14	0.25	-0.35;0.63	0.55	0.579038	0.689226	-0.07	0.25	-0.55;0.42	-0.26	0.791885	0.862321	0.44	0.25	-0.04;0.93	1.79	0.0742415	0.120323	0.11	0.25	-0.38;0.6	0.42	0.673247	0.778853	0.82	0.25	0.32;1.31	3.25	0.00115233	0.00263478	Dynamic in CLL vs. B cells	8.99842	8.91943	9.07732	8.60519	8.9342	8.21622	0.394657	0.210265	0.578846	-0.52333	0.244738	-1.43138
rs7558911	chr2	200958213	200960322	0	0.28	-0.55;0.55	0	0.9971	0.9971	0.57	0.29	0.01;1.13	2	0.0452348	0.0865807	-0.44	0.27	-0.98;0.09	-1.62	0.105834	0.158751	-0.36	0.29	-0.92;0.2	-1.25	0.2104	0.323855	-1.99	0.27	-2.51;-1.47	-7.49	7.1355e-14	1.20809e-12	Dynamic in CLL vs. B cells	5.52778	5.53081	4.99554	5.91715	5.79506	7.39083	-0.358779	-0.354763	-1.06228	0.155891	-0.0054847	2.10379
rs7558911	chr2	201021492	201022197	-0.7	0.43	-1.54;0.15	-1.62	0.105883	0.19059	0.07	0.44	-0.8;0.93	0.15	0.881163	0.924894	-0.7	0.43	-1.54;0.14	-1.63	0.102534	0.154899	-0.78	0.44	-1.65;0.09	-1.76	0.0791837	0.15523	-2.27	0.41	-3.08;-1.47	-5.53	3.2312e-08	2.10198e-07	Dynamic in CLL vs. B cells	3.86244	4.31664	3.79554	4.29107	4.30431	5.64168	-0.582682	0.0563533	-0.676806	0.0203883	0.0390174	1.92064
rs7558911	chr2	201113188	201113878	0.54	0.42	-0.28;1.36	1.29	0.198224	0.310551	1.26	0.43	0.42;2.11	2.92	0.00347818	0.00897115	0.42	0.41	-0.38;1.23	1.03	0.302584	0.385147	-0.42	0.41	-1.21;0.38	-1.03	0.30533	0.426252	-0.66	0.4	-1.44;0.12	-1.67	0.0956249	0.144933	Dynamic in CLL vs. B cells	4.18775	3.97454	3.44612	3.98052	4.65342	4.82023	0.0158974	-0.372938	-1.33663	-0.362039	0.865151	1.16936
rs7558911	chr2	201114639	201134530	1.09	0.22	0.65;1.53	4.87	1.13053e-06	9.37235e-06	1.12	0.22	0.69;1.56	5.03	4.85596e-07	4.11156e-06	0.68	0.22	0.24;1.12	3.06	0.00224666	0.00527289	0.61	0.22	0.17;1.05	2.72	0.00649295	0.0223041	0.62	0.22	0.18;1.06	2.77	0.0055316	0.0112494	Dynamic in CLL vs. B cells	11.3677	10.2392	10.229	10.6949	10.7108	10.748	1.10551	-1.06424	-1.08382	-0.188036	-0.157438	-0.0859901
rs7558911	chr2	201134582	201139006	0.9	0.25	0.41;1.38	3.61	0.000300618	0.00129757	1.72	0.25	1.22;2.21	6.8	1.05375e-11	2.4675e-10	0.4	0.24	-0.08;0.88	1.65	0.0988319	0.149842	0.16	0.25	-0.32;0.64	0.65	0.515624	0.628556	-0.06	0.24	-0.53;0.42	-0.23	0.817658	0.864673	Dynamic in CLL vs. B cells	7.31618	6.51988	5.70185	6.98597	7.23884	7.43344	0.571425	-0.664022	-1.93318	0.059108	0.451427	0.753344
rs7558911	chr2	201141136	201142017	0.48	0.33	-0.17;1.13	1.46	0.144643	0.240883	2	0.38	1.26;2.74	5.33	9.84939e-08	1.02729e-06	0.47	0.33	-0.18;1.11	1.42	0.155233	0.221484	0.94	0.37	0.21;1.66	2.53	0.0113721	0.0351124	0.02	0.33	-0.63;0.67	0.06	0.948668	0.967716	Dynamic in CLL vs. B cells	4.88351	4.63664	3.57238	4.62923	4.27102	4.92813	0.61915	0.148216	-1.882	0.134084	-0.549247	0.704264
rs7558911	chr2	201146281	201147308	0.61	0.33	-0.04;1.26	1.84	0.0662521	0.129783	1.27	0.34	0.6;1.94	3.74	0.000187178	0.000799761	0.52	0.33	-0.12;1.16	1.59	0.112103	0.16697	0.22	0.34	-0.44;0.88	0.66	0.508696	0.621903	-0.17	0.32	-0.8;0.46	-0.53	0.594989	0.672942	Dynamic in CLL vs. B cells	4.90952	4.50567	4.07483	4.6231	4.88711	5.16083	0.404613	-0.519948	-1.50632	-0.251109	0.353316	0.979959
rs7558911	chr2	201148306	201161141	0.51	0.21	0.1;0.92	2.44	0.0145415	0.0368326	0.94	0.21	0.53;1.35	4.49	7.00981e-06	4.17638e-05	0.67	0.21	0.26;1.08	3.18	0.00147702	0.00357017	0.27	0.21	-0.15;0.68	1.26	0.207364	0.323672	0.4	0.21	-0.01;0.81	1.89	0.0588666	0.0936111	Dynamic in CLL vs. B cells	9.81229	9.31518	8.88144	9.15707	9.50179	9.41771	0.956387	-0.294032	-1.38505	-0.691729	0.17536	-0.0361224
rs7558911	chr2	201163144	201165187	0.45	0.3	-0.13;1.03	1.52	0.128668	0.216838	1.73	0.31	1.11;2.35	5.5	3.82922e-08	4.62883e-07	0.68	0.3	0.09;1.27	2.28	0.0227894	0.0432284	0.51	0.31	-0.09;1.11	1.65	0.0984844	0.180342	0.22	0.3	-0.37;0.81	0.74	0.458683	0.538953	Dynamic in CLL vs. B cells	5.87037	5.50828	4.45475	5.33453	5.46748	5.68007	0.731902	0.0633085	-1.88203	-0.25752	-0.0120377	0.380513
rs7558911	chr2	201166052	201169307	0.46	0.24	-0.01;0.93	1.92	0.0547504	0.111912	1.13	0.24	0.66;1.61	4.68	2.93859e-06	2.03872e-05	2	0.27	1.48;2.52	7.5	6.45117e-14	1.09134e-12	0.4	0.25	-0.08;0.88	1.63	0.10415	0.187471	1.07	0.26	0.56;1.57	4.16	3.13201e-05	0.000104917	Dynamic in CLL vs. B cells	6.5624	6.19567	5.54853	4.84276	6.2482	5.63766	0.932905	0.354716	-0.665603	-1.77835	0.437525	-0.525066
rs7558911	chr2	201182626	201184278	-0.87	0.42	-1.7;-0.05	-2.07	0.0382686	0.0838738	-0.95	0.42	-1.77;-0.13	-2.27	0.0231484	0.0502141	1.61	0.45	0.72;2.49	3.56	0.000367936	0.000991318	-1.55	0.42	-2.37;-0.72	-3.68	0.000235249	0.00144218	-0.47	0.43	-1.31;0.37	-1.1	0.271497	0.355551	Dynamic in CLL vs. B cells	5.02055	6.15224	6.19124	3.92011	6.78155	5.68099	-0.459781	0.593307	0.629603	-1.48379	1.17891	0.154795
rs7558911	chr2	201194415	201195347	-0.83	0.38	-1.58;-0.08	-2.17	0.0302153	0.068348	0.06	0.39	-0.72;0.83	0.14	0.888468	0.92602	1.14	0.44	0.28;2	2.6	0.00937377	0.0199251	-1.55	0.38	-2.29;-0.8	-4.06	4.89187e-05	0.000339093	0.16	0.42	-0.66;0.98	0.38	0.702571	0.763979	Dynamic in CLL vs. B cells	4.36066	4.89598	4.21779	3.51846	5.55161	4.18082	-0.112217	0.672554	-0.32167	-1.3469	1.63372	-0.375864
rs7558911	chr2	201222612	201224135	-0.83	0.37	-1.55;-0.11	-2.26	0.0240471	0.0565638	-0.07	0.37	-0.81;0.66	-0.2	0.843326	0.910018	0.46	0.4	-0.32;1.24	1.17	0.24366	0.328243	-1.82	0.36	-2.52;-1.11	-5.05	4.42665e-07	6.2463e-06	-2.93	0.35	-3.61;-2.25	-8.45	2.87739e-17	7.614e-16	Dynamic in CLL vs. B cells	4.37006	4.93381	4.33192	3.92149	5.80624	6.82979	-0.526827	0.0213752	-0.563916	-0.963033	0.869752	1.86508
rs7558911	chr2	201239547	201240593	-0.45	0.29	-1.02;0.12	-1.53	0.124959	0.214217	0.14	0.29	-0.44;0.71	0.46	0.643287	0.753768	1.02	0.32	0.38;1.65	3.15	0.00164444	0.00395226	0.11	0.32	-0.51;0.73	0.35	0.729083	0.818042	0.37	0.32	-0.26;0.99	1.14	0.252283	0.336643	Dynamic in CLL vs. B cells	5.06064	5.54635	5.04833	4.33406	5.07368	4.86646	0.145384	1.33769	0.115162	-1.63821	0.177401	-0.331274
rs7558911	chr2	201251788	201253938	-0.95	0.22	-1.38;-0.51	-4.28	1.85848e-05	0.000109275	-0.16	0.22	-0.6;0.28	-0.72	0.4725	0.584408	1.48	0.26	0.98;1.99	5.76	8.29412e-09	5.63329e-08	-0.16	0.24	-0.62;0.3	-0.68	0.496407	0.608639	0.28	0.24	-0.19;0.76	1.18	0.238564	0.32261	Dynamic in CLL vs. B cells	6.22212	7.08566	6.35379	4.90671	6.32524	5.95907	0.10361	1.4702	0.311985	-1.97807	0.266803	-0.312677
rs7558911	chr2	201254073	201262319	0.4	0.22	-0.03;0.84	1.83	0.0679037	0.131758	0.74	0.22	0.3;1.17	3.32	0.000887477	0.0030359	1.02	0.22	0.58;1.45	4.58	4.62542e-06	1.90145e-05	0.54	0.22	0.1;0.98	2.43	0.0152022	0.0443485	0.93	0.22	0.49;1.37	4.16	3.14634e-05	0.000104917	Dynamic in CLL vs. B cells	9.62829	9.21978	8.88775	8.62715	9.10797	8.68896	1.04041	0.176993	-0.52477	-1.07558	-0.0593186	-0.944942
rs7558911	chr2	201262472	201268903	0.25	0.23	-0.19;0.7	1.13	0.260425	0.387886	0.87	0.23	0.43;1.32	3.85	0.000116928	0.00052996	1.28	0.23	0.82;1.73	5.51	3.66053e-08	2.18054e-07	0.26	0.23	-0.19;0.71	1.13	0.258973	0.371341	0.33	0.23	-0.12;0.77	1.42	0.154709	0.222591	Dynamic in CLL vs. B cells	7.72929	7.54781	6.93013	6.5523	7.54563	7.47181	0.728002	0.35519	-0.913726	-1.6899	0.350708	0.199059
rs7558911	chr2	201270815	201274923	0.14	0.24	-0.32;0.61	0.61	0.539027	0.664748	1.03	0.24	0.56;1.5	4.31	1.66529e-05	9.4188e-05	1.04	0.24	0.56;1.51	4.27	1.91757e-05	7.00138e-05	0.37	0.24	-0.1;0.85	1.54	0.124584	0.216868	0.39	0.24	-0.09;0.86	1.6	0.108494	0.160465	Dynamic in CLL vs. B cells	7.13286	7.05003	6.15372	6.17431	6.82113	6.80637	0.772559	0.596064	-1.31387	-1.26999	0.108298	0.0768623
rs7558911	chr2	201278662	201281554	0.17	0.26	-0.34;0.68	0.65	0.517398	0.647513	0.52	0.26	0.01;1.03	1.98	0.0476406	0.0903677	1.1	0.27	0.57;1.63	4.08	4.51394e-05	0.000150215	0.47	0.27	-0.06;1	1.73	0.0834278	0.160409	0.67	0.27	0.14;1.2	2.46	0.0138085	0.0255065	Dynamic in CLL vs. B cells	6.70718	6.64629	6.2946	5.71483	6.35315	6.16436	0.692434	0.561564	-0.194285	-1.44032	-0.0684405	-0.474199
rs7690934	chr4	107988896	107990832	-0.13	0.26	-0.63;0.37	-0.49	0.621256	0.727953	-0.64	0.25	-1.13;-0.15	-2.54	0.0111453	0.0266354	-0.57	0.25	-1.06;-0.07	-2.24	0.0250854	0.0471605	-0.03	0.26	-0.54;0.48	-0.13	0.899501	0.934015	0.01	0.26	-0.5;0.51	0.02	0.983778	0.988451	No difference in CLL vs. B cells	6.97125	7.08376	7.62751	7.56366	7.01977	6.96917	-0.464471	-0.192218	1.12354	0.969024	-0.347073	-0.469508
rs7690934	chr4	108047796	108054444	2.06	0.26	1.54;2.58	7.81	5.73939e-15	2.42802e-13	1.91	0.26	1.4;2.42	7.39	1.43046e-13	4.0326e-12	1.95	0.26	1.43;2.46	7.45	9.44637e-14	1.4805e-12	1.48	0.26	0.97;2	5.64	1.72095e-08	3.30709e-07	1.58	0.26	1.06;2.09	6	2.01677e-09	1.7438e-08	Gain in CLL vs. B cells	8.23038	6.19529	6.3868	6.35574	6.76468	6.71244	1.31401	-0.930513	-0.719291	-0.753554	-0.30253	-0.360142
rs7690934	chr4	108058652	108063466	1.76	0.31	1.15;2.37	5.65	1.57354e-08	2.29003e-07	2	0.31	1.4;2.61	6.49	8.85089e-11	1.87177e-09	2.03	0.31	1.42;2.65	6.51	7.75244e-11	7.80536e-10	1.13	0.31	0.52;1.74	3.65	0.000266658	0.00158868	1.33	0.31	0.72;1.94	4.29	1.80185e-05	6.345e-05	Gain in CLL vs. B cells	7.44293	5.72689	5.49772	5.53274	6.30721	6.19636	1.20867	-0.703672	-0.959063	-0.920032	-0.0569643	-0.180504
rs7690934	chr4	108063492	108065373	2.31	0.37	1.6;3.03	6.32	2.66114e-10	5.6259e-09	2.06	0.35	1.38;2.74	5.91	3.41205e-09	5.15154e-08	2.26	0.36	1.55;2.97	6.24	4.32806e-10	3.59135e-09	1.12	0.35	0.44;1.8	3.21	0.00132227	0.00556199	1.55	0.36	0.85;2.25	4.35	1.3404e-05	4.97211e-05	Gain in CLL vs. B cells	6.05261	4.21508	4.37064	4.2361	5.04538	4.79269	1.18294	-0.913606	-0.736113	-0.889621	0.0337335	-0.254581
rs7690934	chr4	108070512	108079327	2.59	0.31	1.99;3.19	8.44	3.19995e-17	1.93371e-15	3.06	0.31	2.46;3.66	9.97	2.05748e-23	2.9046e-21	2.65	0.31	2.05;3.25	8.64	5.46592e-18	1.77985e-16	1.79	0.31	1.2;2.39	5.88	4.15774e-09	9.776e-08	1.29	0.3	0.7;1.88	4.26	2.00743e-05	6.85669e-05	Gain in CLL vs. B cells	9.09069	6.36196	6.04146	6.45105	7.16143	7.82787	1.21663	-0.880383	-1.12668	-0.811915	-0.265992	0.246163
rs7690934	chr4	108085937	108095707	2.36	0.31	1.75;2.98	7.52	5.60536e-14	1.82541e-12	2.87	0.31	2.25;3.49	9.12	7.42696e-20	6.28578e-18	2.49	0.31	1.87;3.1	7.92	2.46558e-15	4.97529e-14	1.38	0.31	0.77;1.99	4.44	9.04459e-06	8.136e-05	1.91	0.31	1.3;2.53	6.09	1.12867e-09	1.03911e-08	Gain in CLL vs. B cells	8.76096	6.34951	5.91358	6.33811	7.34747	6.88894	1.24118	-0.76015	-1.12195	-0.769614	0.0680807	-0.312465
rs7690934	chr4	108099769	108101513	2.73	0.36	2.03;3.42	7.65	1.99814e-14	7.4025e-13	2.69	0.34	2.02;3.37	7.81	5.80106e-15	2.0445e-13	2.55	0.35	1.86;3.23	7.3	2.83274e-13	4.27532e-12	1.63	0.34	0.96;2.3	4.76	1.96056e-06	2.3688e-05	2.22	0.35	1.53;2.92	6.27	3.69686e-10	3.63977e-09	Gain in CLL vs. B cells	6.60255	4.34678	4.33688	4.45973	5.20925	4.74084	1.28656	-0.859033	-0.86845	-0.751598	-0.0386868	-0.484213
rs7690934	chr4	108105450	108123368	2.83	0.3	2.23;3.43	9.31	1.33418e-20	1.8753e-18	2.74	0.3	2.15;3.33	9.05	1.39671e-19	9.87e-18	3.02	0.3	2.42;3.61	9.92	3.32256e-23	1.75545e-21	2.02	0.3	1.42;2.61	6.65	2.84107e-11	9.24092e-10	2.47	0.3	1.87;3.07	8.12	4.74274e-16	1.17942e-14	Gain in CLL vs. B cells	10.2986	7.35768	7.56672	7.28588	8.17386	7.84127	1.32618	-0.829559	-0.676326	-0.882188	-0.231284	-0.475075
rs7690934	chr4	108124642	108130556	1.97	0.35	1.28;2.65	5.64	1.6927e-08	2.3829e-07	2.25	0.35	1.57;2.93	6.47	9.90897e-11	1.99616e-09	2.3	0.35	1.61;2.98	6.55	5.76055e-11	5.94263e-10	1.05	0.35	0.37;1.73	3.04	0.00232877	0.00903734	1.8	0.35	1.11;2.49	5.12	3.07745e-07	1.62855e-06	Gain in CLL vs. B cells	7.62348	5.71387	5.52435	5.4906	6.53905	5.95294	1.18125	-0.678114	-0.862644	-0.895503	0.125353	-0.445333
rs7690934	chr4	108159591	108162916	2.1	0.38	1.36;2.84	5.59	2.29727e-08	3.13839e-07	1.94	0.37	1.22;2.66	5.27	1.35438e-07	1.29784e-06	2.5	0.38	1.76;3.25	6.58	4.62094e-11	5.14279e-10	1.22	0.37	0.49;1.95	3.29	0.00100897	0.00454036	2	0.38	1.25;2.75	5.25	1.50564e-07	8.63149e-07	Gain in CLL vs. B cells	6.91645	5.02021	5.2168	4.71327	5.75537	5.14767	1.18437	-0.702406	-0.506802	-1.00782	0.0290851	-0.575583
rs7690934	chr4	108163829	108170465	2.94	0.26	2.43;3.45	11.23	2.88456e-29	1.21824e-26	2.76	0.26	2.26;3.26	10.75	5.85127e-27	1.23727e-24	3.19	0.26	2.68;3.71	12.14	6.78002e-34	7.16985e-32	2.57	0.26	2.05;3.09	9.75	1.77099e-22	3.74355e-20	2.62	0.26	2.11;3.14	9.99	1.7503e-23	1.0575e-21	Gain in CLL vs. B cells	9.19226	6.29334	6.50492	6.07662	6.65811	6.63457	1.37871	-0.746141	-0.591053	-0.904989	-0.478774	-0.496028
rs7690934	chr4	108171249	108173761	2.92	0.34	2.25;3.59	8.51	1.74031e-17	1.2267e-15	2.49	0.33	1.83;3.14	7.46	8.59577e-14	2.79831e-12	3.36	0.35	2.68;4.04	9.66	4.39937e-22	2.068e-20	2.33	0.34	1.66;3	6.82	9.02672e-12	3.81969e-10	2.38	0.34	1.71;3.05	6.98	2.85611e-12	3.78056e-11	Gain in CLL vs. B cells	8.04078	5.33969	5.73726	4.94064	5.71306	5.77729	1.3035	-0.730194	-0.43086	-1.03065	-0.44908	-0.400718
rs7690934	chr4	107930570	107933089	-0.19	0.29	-0.76;0.38	-0.65	0.51402	0.647114	-0.95	0.29	-1.52;-0.39	-3.31	0.000923102	0.00312378	0.5	0.29	-0.08;1.07	1.69	0.0916218	0.141963	0.09	0.3	-0.49;0.67	0.3	0.765562	0.843315	0.96	0.3	0.37;1.56	3.19	0.00140424	0.00317643	Dynamic in CLL vs. B cells	7.13163	7.35046	8.18565	6.72613	7.14372	6.2786	-0.00542131	0.324203	1.58223	-0.616229	0.0127813	-1.29033
rs7690934	chr4	107936077	107937941	-1.39	0.3	-1.99;-0.79	-4.56	5.04236e-06	3.5532e-05	-1.29	0.3	-1.88;-0.7	-4.27	1.95242e-05	0.00010575	-0.37	0.31	-0.99;0.24	-1.19	0.232955	0.316849	-0.97	0.31	-1.58;-0.35	-3.07	0.00210886	0.00836274	-0.11	0.33	-0.75;0.53	-0.34	0.735238	0.795411	Dynamic in CLL vs. B cells	5.14905	6.50243	6.39471	5.53799	6.09245	5.30679	-0.864116	1.2332	1.06626	-0.261377	0.597851	-0.619664
rs7690934	chr4	108028849	108031750	1.4	0.32	0.78;2.02	4.44	8.85057e-06	6.03798e-05	1.89	0.32	1.27;2.51	5.99	2.10691e-09	3.43281e-08	0.16	0.3	-0.43;0.75	0.53	0.596305	0.667294	1.06	0.32	0.43;1.68	3.32	0.000891767	0.00414525	0.15	0.31	-0.45;0.75	0.48	0.629562	0.706379	Dynamic in CLL vs. B cells	6.74286	5.42918	4.99781	6.65196	5.74174	6.66078	0.737058	-0.940435	-1.49128	0.620985	-0.541321	0.632249
rs7690934	chr4	108033453	108037591	2.13	0.28	1.58;2.67	7.64	2.09629e-14	7.4025e-13	2.27	0.27	1.73;2.81	8.26	1.46831e-16	7.77263e-15	0.69	0.27	0.17;1.21	2.59	0.00970617	0.0203253	1.63	0.28	1.08;2.18	5.85	4.79777e-09	1.06863e-07	0.17	0.27	-0.35;0.69	0.64	0.522925	0.601079	Dynamic in CLL vs. B cells	8.08606	6.00795	5.89231	7.44153	6.46584	7.91549	0.925313	-1.1771	-1.2941	0.273246	-0.713856	0.752745
rs7690934	chr4	108038364	108039124	1.3	0.44	0.43;2.16	2.94	0.00326553	0.00986657	1.5	0.44	0.64;2.35	3.44	0.00058467	0.00210241	0.53	0.42	-0.3;1.35	1.25	0.211075	0.29083	0.93	0.45	0.05;1.8	2.07	0.0381168	0.0862215	-0.01	0.42	-0.83;0.82	-0.01	0.990502	0.990502	Dynamic in CLL vs. B cells	4.84717	3.98742	3.79318	4.56435	4.19532	4.98452	0.585804	-0.776542	-1.08432	0.137644	-0.447098	0.803443
rs7690934	chr4	108043038	108047570	1.47	0.35	0.78;2.16	4.18	2.95852e-05	0.000158491	2.06	0.35	1.36;2.75	5.83	5.62696e-09	7.9383e-08	1.3	0.35	0.62;1.98	3.72	0.000197033	0.000563142	1.07	0.35	0.38;1.76	3.03	0.00247834	0.00953033	0.92	0.35	0.23;1.61	2.62	0.00873536	0.0167957	Dynamic in CLL vs. B cells	7.37165	5.78357	5.38132	6.14362	6.22411	6.51079	1.06534	-0.755226	-1.21636	-0.342464	-0.250198	0.0784562
rs7690934	chr4	108055521	108058609	1.82	0.33	1.17;2.47	5.48	4.33075e-08	5.55027e-07	2.11	0.33	1.46;2.75	6.38	1.73791e-10	3.20009e-09	2.12	0.34	1.46;2.78	6.32	2.62883e-10	2.27039e-09	0.7	0.32	0.07;1.34	2.16	0.0304237	0.0757013	1.3	0.33	0.66;1.95	3.94	8.06577e-05	0.000247363	Dynamic in CLL vs. B cells	6.87972	5.22632	4.91252	4.96702	6.19865	5.70292	1.11264	-0.712602	-1.05901	-0.998855	0.360781	-0.186467
rs7690934	chr4	108068880	108069738	1.9	0.45	1.02;2.77	4.25	2.10692e-05	0.000119004	2.27	0.45	1.4;3.15	5.09	3.66839e-07	3.303e-06	1.92	0.44	1.05;2.79	4.32	1.58379e-05	5.96732e-05	0.71	0.42	-0.12;1.54	1.68	0.0925357	0.171678	1.4	0.44	0.53;2.27	3.16	0.0016048	0.0035728	Dynamic in CLL vs. B cells	4.87919	3.62756	3.37157	3.52093	4.3317	3.88254	1.05835	-0.657438	-1.00835	-0.803608	0.307823	-0.307899
rs7690934	chr4	108080001	108080513	1.22	0.54	0.17;2.27	2.28	0.0226726	0.0541837	1.91	0.55	0.84;2.98	3.5	0.000472326	0.00173734	1.77	0.55	0.69;2.85	3.21	0.00130863	0.00323714	2.02	0.59	0.87;3.16	3.44	0.000574032	0.00293242	1.53	0.56	0.43;2.63	2.73	0.00633908	0.0126033	Dynamic in CLL vs. B cells	4.25246	3.55132	3.16099	3.24538	2.83769	3.06004	0.956771	0.0469256	-0.459593	-0.350082	-0.879127	-0.590589
rs7690934	chr4	108081101	108085891	1.54	0.33	0.88;2.19	4.6	4.27864e-06	3.10439e-05	1.87	0.33	1.22;2.52	5.62	1.91718e-08	2.46109e-07	2.19	0.34	1.52;2.86	6.43	1.26107e-10	1.15865e-09	0.91	0.33	0.26;1.56	2.73	0.00638606	0.0221418	1.6	0.34	0.94;2.27	4.71	2.44636e-06	1.02609e-05	Dynamic in CLL vs. B cells	7.11552	5.69953	5.40915	5.14356	6.20989	5.65949	1.14057	-0.447899	-0.773653	-1.07159	0.124626	-0.49281
rs7690934	chr4	108097553	108098527	1.97	0.42	1.14;2.8	4.64	3.47517e-06	2.62864e-05	2.37	0.42	1.54;3.2	5.58	2.40074e-08	2.98588e-07	2.01	0.42	1.18;2.83	4.75	2.02862e-06	8.94469e-06	0.94	0.41	0.14;1.74	2.29	0.021893	0.0605276	1.51	0.42	0.68;2.34	3.58	0.000348601	0.000899136	Dynamic in CLL vs. B cells	5.40408	3.93804	3.64383	3.88445	4.64983	4.24366	1.12522	-0.691017	-1.0555	-0.757414	0.190802	-0.312391
rs7690934	chr4	108123468	108124177	1.71	0.42	0.88;2.54	4.03	5.67487e-05	0.000282166	2.43	0.44	1.56;3.3	5.47	4.48466e-08	5.264e-07	1.72	0.42	0.89;2.55	4.07	4.75707e-05	0.000157303	1.06	0.42	0.23;1.88	2.5	0.012573	0.037719	1.86	0.46	0.97;2.76	4.09	4.3101e-05	0.000140241	Dynamic in CLL vs. B cells	4.80172	3.70938	3.2459	3.61615	4.11893	3.55025	1.20125	-0.467027	-1.17488	-0.609408	0.158454	-0.710056
rs7690934	chr4	108134999	108136334	1.59	0.37	0.86;2.31	4.27	1.96485e-05	0.000112038	2.17	0.38	1.43;2.91	5.75	8.82008e-09	1.16589e-07	1.75	0.37	1.02;2.48	4.68	2.86491e-06	1.222e-05	0.88	0.37	0.16;1.61	2.4	0.0163325	0.0461937	1.66	0.39	0.9;2.42	4.28	1.86201e-05	6.50231e-05	Dynamic in CLL vs. B cells	5.65225	4.40442	3.98575	4.29487	4.98022	4.37675	1.13627	-0.53559	-1.09653	-0.682377	0.235872	-0.57267
rs7690934	chr4	108139198	108141309	1.57	0.4	0.8;2.35	3.97	7.17577e-05	0.00034513	1.83	0.39	1.06;2.6	4.66	3.12234e-06	2.12171e-05	1.47	0.39	0.7;2.24	3.75	0.000173451	0.000499114	0.56	0.39	-0.2;1.32	1.44	0.150349	0.254235	1.58	0.41	0.79;2.38	3.91	9.20783e-05	0.000272436	Dynamic in CLL vs. B cells	5.86493	4.59227	4.32122	4.64234	5.44227	4.59747	1.00303	-0.63094	-0.97894	-0.566648	0.46038	-0.624262
rs7690934	chr4	108152008	108153213	1.27	0.4	0.48;2.05	3.17	0.00154795	0.0052805	1.71	0.4	0.92;2.49	4.26	2.0808e-05	0.00010998	2.08	0.42	1.25;2.9	4.92	8.51551e-07	4.14248e-06	0.48	0.39	-0.29;1.25	1.22	0.223513	0.333454	1.66	0.43	0.83;2.5	3.91	9.42146e-05	0.000274804	Dynamic in CLL vs. B cells	5.20535	4.35243	3.99662	3.73508	4.99651	4.07536	0.886456	-0.251876	-0.726761	-1.07583	0.607736	-0.621669
rs7690934	chr4	108155373	108156785	1.6	0.45	0.72;2.48	3.57	0.00035368	0.00148686	1.84	0.44	0.97;2.71	4.14	3.39921e-05	0.0001692	1.87	0.45	0.98;2.75	4.14	3.46146e-05	0.000119966	0.99	0.45	0.11;1.86	2.21	0.0268173	0.0700229	1.45	0.45	0.57;2.34	3.21	0.00134922	0.00306839	Dynamic in CLL vs. B cells	5.18507	4.28529	3.99133	4.09661	4.76063	4.36202	0.61269	-0.30001	-0.598186	-0.491395	0.182154	-0.222172
rs7705526	chr5	1294617	1296645	-0.38	0.4	-1.17;0.41	-0.94	0.345763	0.479533	-0.11	0.4	-0.89;0.68	-0.27	0.786404	0.860605	-2.47	0.38	-3.22;-1.72	-6.47	9.58204e-11	9.42405e-10	-0.9	0.4	-1.69;-0.11	-2.24	0.0250171	0.0661389	-2.78	0.38	-3.53;-2.03	-7.26	3.81886e-13	5.77093e-12	Dynamic in CLL vs. B cells	4.46719	4.75286	4.54117	6.71776	5.11404	7.02703	-0.695449	-0.444989	-0.63059	1.27773	-0.128327	1.54889
rs77551289	chr18	63130687	63146601	1.11	0.21	0.69;1.53	5.22	1.74808e-07	1.89808e-06	0.77	0.21	0.36;1.18	3.64	0.000267462	0.00105735	1.43	0.21	1.02;1.85	6.74	1.63164e-11	2.02791e-10	0.71	0.21	0.3;1.13	3.36	0.000781515	0.0037566	1.18	0.21	0.76;1.6	5.54	3.04248e-08	2.00925e-07	Gain in CLL vs. B cells	10.0413	8.92805	9.27163	8.58504	9.29349	8.84211	1.20154	-0.654091	-0.0813888	-1.22583	-0.0449484	-0.797335
rs77551289	chr18	63148424	63172580	1.37	0.28	0.83;1.91	4.98	6.4237e-07	6.0348e-06	1.49	0.28	0.95;2.03	5.42	6.02475e-08	6.70121e-07	3.2	0.28	2.66;3.74	11.54	8.69485e-31	7.35174e-29	0.99	0.28	0.45;1.53	3.6	0.000313537	0.00176835	2.39	0.28	1.84;2.93	8.61	7.05065e-18	1.9881e-16	Gain in CLL vs. B cells	11.5267	10.1648	10.0273	8.24715	10.4108	9.09299	1.09675	-0.0335559	-0.147707	-1.62525	0.170629	-0.923201
rs77551289	chr18	63122118	63123615	0.92	0.31	0.31;1.52	2.97	0.00294199	0.00901785	1.85	0.32	1.22;2.48	5.77	8.13726e-09	1.11072e-07	1.91	0.33	1.26;2.55	5.76	8.39305e-09	5.63329e-08	0.76	0.32	0.14;1.38	2.39	0.0166506	0.0463368	2.76	0.39	2;3.53	7.06	1.64041e-12	2.3124e-11	Dynamic in CLL vs. B cells	5.85379	5.17287	4.41278	4.36287	5.31483	3.76461	1.04194	0.208281	-0.722297	-0.783405	0.382086	-1.51585
rs77551289	chr18	63123659	63125136	0.59	0.35	-0.1;1.28	1.68	0.0922981	0.171237	1.5	0.36	0.79;2.2	4.15	3.34915e-05	0.000168696	1.89	0.38	1.15;2.63	4.98	6.47464e-07	3.29736e-06	0.66	0.36	-0.05;1.38	1.82	0.0680778	0.141857	1.3	0.38	0.56;2.04	3.45	0.00057047	0.00137107	Dynamic in CLL vs. B cells	5.47425	5.10353	4.38681	4.05137	5.04629	4.52704	0.876263	0.316554	-0.765532	-1.27196	0.230142	-0.553814
rs77551289	chr18	63126890	63130575	0.81	0.28	0.26;1.36	2.87	0.0040713	0.0119594	1.54	0.28	0.98;2.1	5.41	6.29401e-08	6.82223e-07	1.42	0.29	0.86;1.98	4.94	7.6239e-07	3.83721e-06	0.5	0.28	-0.06;1.05	1.76	0.078716	0.15523	1.16	0.29	0.59;1.73	4	6.23203e-05	0.000195207	Dynamic in CLL vs. B cells	6.92121	6.25115	5.5343	5.6758	6.52871	5.8745	1.00193	-0.0363825	-1.14721	-0.927934	0.393727	-0.620044
rs8024033	chr15	40086066	40109955	0.46	0.23	0.01;0.92	2.01	0.0447144	0.0950462	0.69	0.23	0.24;1.14	2.99	0.00274572	0.00744513	1	0.23	0.54;1.45	4.31	1.62115e-05	6.06425e-05	0.61	0.23	0.16;1.06	2.63	0.0084279	0.0276357	1.57	0.23	1.11;2.02	6.76	1.39764e-11	1.72826e-10	Dynamic in CLL vs. B cells	11.4838	11.0349	10.7476	10.4861	10.8195	9.88588	0.996206	0.258406	-0.213734	-0.643585	-0.0955774	-1.62999
rs8024033	chr15	40114097	40116760	0.03	0.21	-0.38;0.44	0.15	0.879403	0.918488	0.03	0.21	-0.38;0.43	0.13	0.893359	0.92602	-0.08	0.21	-0.48;0.33	-0.36	0.715823	0.764629	0.58	0.22	0.14;1.01	2.58	0.00976949	0.0312155	-0.61	0.21	-1.01;-0.2	-2.93	0.00337436	0.00710126	Dynamic in CLL vs. B cells	6.94208	6.90091	6.88878	6.99134	6.33334	7.51823	0.0285637	-0.0822778	-0.114947	0.161202	-1.61045	1.57982
rs8024033	chr15	40160366	40166440	0.53	0.26	0.01;1.04	2.02	0.043693	0.0933441	0.76	0.26	0.25;1.27	2.94	0.00332854	0.0086912	-1.78	0.25	-2.27;-1.29	-7.13	9.70571e-13	1.36911e-11	-0.15	0.26	-0.66;0.36	-0.59	0.556498	0.66533	-1.82	0.25	-2.31;-1.33	-7.27	3.48728e-13	5.46767e-12	Dynamic in CLL vs. B cells	6.74299	6.24817	6.03004	8.52963	6.89799	8.56136	-0.347222	-0.840898	-1.05852	1.43526	-0.192582	1.46692
rs8024033	chr15	40166586	40168079	0.66	0.37	-0.06;1.37	1.79	0.0734462	0.139317	0.8	0.36	0.09;1.5	2.21	0.0268192	0.0567227	-1.43	0.33	-2.08;-0.77	-4.27	1.91511e-05	7.00138e-05	0.5	0.38	-0.24;1.24	1.33	0.18469	0.297049	-1.74	0.34	-2.4;-1.08	-5.17	2.28846e-07	1.27457e-06	Dynamic in CLL vs. B cells	4.86505	4.49664	4.34369	6.31567	4.58668	6.62208	-0.298694	-0.69436	-0.858619	1.25925	-0.59765	1.58833
rs8024033	chr15	40168305	40169512	0.69	0.45	-0.19;1.56	1.53	0.12655	0.214217	0.45	0.43	-0.4;1.3	1.05	0.295089	0.407917	-2.01	0.41	-2.81;-1.21	-4.94	7.98271e-07	3.97122e-06	-0.01	0.45	-0.88;0.87	-0.01	0.98902	0.991019	-2.28	0.41	-3.08;-1.48	-5.57	2.49007e-08	1.69882e-07	Dynamic in CLL vs. B cells	4.27629	3.89997	4.01156	6.21018	4.36731	6.5029	-0.434417	-0.766458	-0.667999	1.27196	-0.354102	1.53024
rs8024033	chr15	40170956	40171865	-0.02	0.46	-0.93;0.89	-0.04	0.969132	0.973736	-0.42	0.44	-1.28;0.44	-0.97	0.3342	0.448783	-2.28	0.41	-3.07;-1.48	-5.62	1.94487e-08	1.20679e-07	-1.26	0.44	-2.13;-0.4	-2.86	0.00420666	0.0152087	-2.85	0.41	-3.65;-2.06	-7.05	1.82635e-12	2.49706e-11	Dynamic in CLL vs. B cells	3.55503	3.56565	3.7928	5.20522	4.38725	5.61261	-0.738771	-0.726757	-0.46975	1.12828	0.202818	1.58921
rs8024033	chr15	40176863	40177545	0.33	0.45	-0.54;1.21	0.75	0.453713	0.583345	0.56	0.44	-0.3;1.43	1.28	0.201585	0.305629	-1.26	0.39	-2.04;-0.49	-3.2	0.00136967	0.00336843	-0.56	0.43	-1.41;0.29	-1.3	0.194181	0.306487	-2.11	0.39	-2.87;-1.35	-5.44	5.45699e-08	3.39644e-07	Dynamic in CLL vs. B cells	3.87448	3.62426	3.45865	4.69902	4.16941	5.42817	-0.387249	-0.741281	-0.975607	0.77938	0.0300424	1.81105
rs8024033	chr15	40177737	40178906	0.3	0.38	-0.44;1.04	0.79	0.428294	0.559161	0.29	0.37	-0.43;1	0.78	0.433787	0.551026	-1.58	0.33	-2.23;-0.93	-4.77	1.84167e-06	8.19284e-06	-0.21	0.38	-0.96;0.54	-0.54	0.586386	0.694794	-2.29	0.33	-2.94;-1.65	-6.96	3.4807e-12	4.46073e-11	Dynamic in CLL vs. B cells	4.18779	4.06279	4.04131	5.49994	4.31808	6.16749	-0.508017	-0.655818	-0.681226	1.04352	-0.353958	1.83286
rs874460	chr19	46660369	46661206	-0.18	0.31	-0.79;0.42	-0.59	0.554752	0.670458	-0.26	0.3	-0.86;0.33	-0.87	0.384124	0.501495	-0.34	0.31	-0.94;0.26	-1.1	0.269772	0.356339	0.76	0.35	0.08;1.45	2.17	0.0296346	0.0753996	0.4	0.33	-0.25;1.06	1.21	0.226266	0.307751	No difference in CLL vs. B cells	5.13358	5.22946	5.34582	5.43666	4.50842	4.7244	0.138463	0.368528	0.647736	0.865695	-1.36164	-0.843397
rs874460	chr19	46661339	46662589	-0.43	0.36	-1.14;0.28	-1.2	0.231378	0.350799	-0.12	0.36	-0.83;0.58	-0.34	0.732994	0.824618	0.31	0.36	-0.4;1.03	0.85	0.392728	0.47464	0.83	0.38	0.09;1.58	2.19	0.0287648	0.0737424	0.71	0.38	-0.03;1.44	1.88	0.0604445	0.0957604	No difference in CLL vs. B cells	5.90758	6.22672	6.06778	5.696	5.14675	5.31036	0.238436	0.750265	0.495357	-0.100884	-0.98174	-0.719348
rs874460	chr19	46677356	46679065	-0.36	0.34	-1.02;0.3	-1.07	0.28504	0.413888	0.45	0.34	-0.22;1.12	1.33	0.184214	0.288603	0.04	0.34	-0.63;0.71	0.12	0.906989	0.935196	-0.43	0.34	-1.1;0.24	-1.25	0.211142	0.323855	-0.35	0.34	-1.02;0.32	-1.03	0.303407	0.394896	No difference in CLL vs. B cells	5.32807	5.75165	4.94513	5.36819	5.81518	5.69272	-0.252936	0.589616	-1.01465	-0.173136	0.715969	0.472387
rs874460	chr19	46690072	46690764	-0.84	0.37	-1.57;-0.11	-2.25	0.024551	0.0570609	0.22	0.39	-0.54;0.98	0.57	0.567804	0.674666	-0.23	0.38	-0.98;0.52	-0.6	0.551009	0.627662	-0.54	0.39	-1.31;0.23	-1.38	0.166285	0.275837	-1.01	0.38	-1.75;-0.27	-2.67	0.00751046	0.0146402	No difference in CLL vs. B cells	4.25969	4.96924	4.10142	4.44564	4.72453	4.95611	-0.51203	0.891336	-0.825056	-0.144247	0.407349	0.865356
rs874460	chr19	46710304	46711557	-0.44	0.35	-1.13;0.25	-1.25	0.210426	0.326045	0.04	0.35	-0.65;0.73	0.12	0.906792	0.931003	0.7	0.37	-0.02;1.42	1.91	0.0559622	0.0950684	-0.19	0.36	-0.91;0.52	-0.54	0.592517	0.698147	-0.74	0.35	-1.43;-0.06	-2.12	0.0342869	0.0568759	No difference in CLL vs. B cells	5.05111	5.50963	5.0658	4.5388	5.28761	5.74803	-0.219071	0.604583	-0.192671	-1.13933	0.205763	1.03282
rs874460	chr19	46712549	46713038	-0.28	0.43	-1.13;0.57	-0.64	0.522129	0.647686	-0.14	0.43	-0.98;0.7	-0.33	0.73769	0.8277	-0.48	0.43	-1.32;0.36	-1.12	0.260709	0.346792	-0.54	0.44	-1.4;0.33	-1.21	0.225409	0.333454	-1	0.43	-1.84;-0.16	-2.34	0.019502	0.0348074	No difference in CLL vs. B cells	4.02198	4.3588	4.28082	4.47622	4.50599	4.91836	-0.595727	0.00973749	-0.130447	0.220808	0.274333	1.0156
rs874460	chr19	46713241	46724129	0.12	0.21	-0.29;0.53	0.57	0.570608	0.684972	-0.22	0.21	-0.63;0.19	-1.06	0.290284	0.403915	-0.36	0.21	-0.78;0.05	-1.74	0.0822209	0.128813	0.06	0.21	-0.35;0.48	0.3	0.761822	0.841386	-0.4	0.21	-0.82;0.01	-1.93	0.054014	0.0865451	No difference in CLL vs. B cells	9.94059	9.82372	10.1743	10.3361	9.85269	10.372	-0.368164	-0.736834	0.369073	0.879466	-0.645456	0.992801
rs874460	chr19	46692099	46693770	-0.81	0.31	-1.42;-0.21	-2.63	0.0086169	0.0230693	0.13	0.31	-0.49;0.75	0.41	0.678355	0.779739	0.56	0.33	-0.08;1.2	1.7	0.0887197	0.138481	-0.44	0.32	-1.06;0.19	-1.36	0.174268	0.284615	-0.93	0.31	-1.54;-0.32	-2.98	0.00284847	0.00605479	Dynamic in CLL vs. B cells	5.25041	6.12526	5.22063	4.85479	5.76897	6.20546	-0.428914	1.00199	-0.477615	-1.07599	0.419248	1.13316
rs874460	chr19	46725789	46726419	-0.6	0.46	-1.51;0.31	-1.29	0.196914	0.309646	-0.17	0.47	-1.08;0.74	-0.37	0.711617	0.811358	-1.54	0.44	-2.41;-0.68	-3.49	0.000485786	0.0012843	-1.03	0.47	-1.95;-0.11	-2.2	0.0274594	0.070825	-2.18	0.44	-3.04;-1.31	-4.94	7.76596e-07	3.77783e-06	Dynamic in CLL vs. B cells	3.63186	4.02018	3.62898	4.66093	4.29673	5.22755	-0.723711	-0.162933	-0.727866	0.762384	0.236439	1.58064
rs874460	chr19	46727680	46728922	-0.28	0.33	-0.92;0.36	-0.85	0.39401	0.527425	-1.06	0.3	-1.65;-0.47	-3.51	0.000454688	0.00168713	-1.94	0.3	-2.52;-1.36	-6.56	5.22628e-11	5.53073e-10	-0.84	0.33	-1.49;-0.2	-2.56	0.0105562	0.0330759	-2.35	0.3	-2.93;-1.77	-7.94	2.06786e-15	4.60847e-14	Dynamic in CLL vs. B cells	4.05639	4.58117	5.18479	5.96398	4.99551	6.33541	-0.925543	-0.400115	0.20426	0.984409	0.0147461	1.3563
rs874460	chr19	46745142	46748353	-0.05	0.25	-0.55;0.44	-0.2	0.837599	0.892454	0.78	0.25	0.29;1.28	3.08	0.00204214	0.00583666	0.27	0.25	-0.23;0.77	1.07	0.285771	0.371942	-0.25	0.25	-0.75;0.24	-1	0.319106	0.43968	0.91	0.26	0.41;1.42	3.54	0.000397247	0.000994293	Dynamic in CLL vs. B cells	8.24831	8.39411	7.55896	8.07322	8.60746	7.42607	0.312492	0.595226	-1.02429	-0.0270426	1.00895	-1.28199
rs874460	chr19	46782330	46789270	0.82	0.24	0.36;1.28	3.48	0.000505321	0.00196102	0.86	0.23	0.4;1.32	3.67	0.000239317	0.000973376	-0.6	0.23	-1.05;-0.15	-2.6	0.00944313	0.0199722	-0.08	0.23	-0.54;0.38	-0.33	0.741512	0.82542	-0.85	0.23	-1.3;-0.4	-3.67	0.000244938	0.000655912	Dynamic in CLL vs. B cells	8.60749	7.79124	7.77361	9.25354	8.67202	9.49663	0.0103158	-1.21427	-1.24072	0.979557	0.107122	1.34425
rs888096	chr2	37374664	37377946	-1.62	0.27	-2.15;-1.09	-5.99	2.12231e-09	3.58704e-08	-1.67	0.27	-2.19;-1.14	-6.23	4.6397e-10	8.178e-09	-3.2	0.26	-3.71;-2.68	-12.15	5.69485e-34	7.16985e-32	-1.33	0.28	-1.88;-0.78	-4.78	1.77821e-06	2.21453e-05	-2.11	0.27	-2.64;-1.58	-7.82	5.19635e-15	1.04743e-13	Loss in CLL vs. B cells	5.2743	6.70425	6.77012	8.28293	6.41756	7.19716	-1.15457	0.190592	0.252561	1.67567	-0.079101	0.654281
rs888096	chr2	37379785	37380694	-0.33	0.42	-1.15;0.48	-0.8	0.423733	0.55492	-0.75	0.4	-1.53;0.03	-1.88	0.0606658	0.111572	-1.81	0.39	-2.57;-1.04	-4.65	3.33397e-06	1.40859e-05	-1	0.41	-1.81;-0.19	-2.42	0.0154715	0.0448251	-1.08	0.41	-1.88;-0.28	-2.64	0.00837695	0.0162544	Dynamic in CLL vs. B cells	4.07222	4.27178	4.54463	5.48387	4.7278	4.78119	-0.767921	-0.442002	0.003605	1.53753	0.302752	0.389934
rs888096	chr2	37389394	37392046	-0.92	0.3	-1.5;-0.34	-3.09	0.0020073	0.00658209	-0.33	0.3	-0.92;0.25	-1.12	0.262361	0.374928	-0.53	0.3	-1.11;0.06	-1.77	0.0773877	0.123996	-0.56	0.3	-1.15;0.03	-1.85	0.0646892	0.135463	-0.65	0.3	-1.24;-0.06	-2.16	0.0307313	0.0515124	Dynamic in CLL vs. B cells	6.68087	7.5938	7.01031	7.23354	7.08252	7.34692	-0.785358	1.05128	-0.122587	0.326502	0.0226938	0.554611
rs9392504	chr6	390543	394901	0.05	0.28	-0.5;0.59	0.17	0.868615	0.913991	-0.5	0.28	-1.04;0.04	-1.8	0.0716506	0.126563	1.93	0.28	1.37;2.49	6.78	1.20256e-11	1.58625e-10	-0.58	0.28	-1.13;-0.04	-2.1	0.0355056	0.0820704	-0.43	0.28	-0.98;0.11	-1.57	0.11756	0.172666	Dynamic in CLL vs. B cells	8.29327	8.27903	8.80762	6.38509	8.87254	8.79969	0.0500788	0.0338557	0.635995	-2.1236	0.709941	0.626959
rs9392504	chr6	394962	396529	-0.16	0.27	-0.69;0.37	-0.6	0.548503	0.666725	-0.19	0.26	-0.71;0.32	-0.73	0.464728	0.579882	2.1	0.33	1.44;2.76	6.27	3.521e-10	2.97792e-09	-0.24	0.28	-0.79;0.3	-0.87	0.382237	0.499032	-1.23	0.26	-1.74;-0.72	-4.72	2.41017e-06	1.02366e-05	Dynamic in CLL vs. B cells	5.50324	5.68322	5.68207	3.87507	5.64759	6.66204	-0.00568839	0.216376	0.214961	-2.01454	0.172418	1.42406
rs9392504	chr6	397069	409440	-0.06	0.26	-0.57;0.45	-0.23	0.814401	0.878805	-0.38	0.26	-0.89;0.12	-1.5	0.134625	0.221581	1.62	0.26	1.1;2.13	6.16	7.10857e-10	5.67458e-09	0.01	0.26	-0.5;0.52	0.03	0.978315	0.987655	-0.08	0.26	-0.58;0.43	-0.29	0.771307	0.825982	Dynamic in CLL vs. B cells	8.90744	9.06135	9.39324	7.34887	8.92764	9.07419	0.143859	0.365722	0.844118	-2.10272	0.172979	0.384228
rs9392504	chr6	409988	411343	0.4	0.31	-0.21;1.01	1.3	0.194654	0.307233	0.71	0.31	0.11;1.32	2.31	0.021005	0.0462767	1.19	0.33	0.55;1.83	3.66	0.000255338	0.000705934	0.42	0.32	-0.21;1.05	1.3	0.193958	0.306487	-0.21	0.31	-0.81;0.39	-0.68	0.496866	0.577402	Dynamic in CLL vs. B cells	5.48355	5.21996	4.94808	4.54689	5.19294	5.76151	0.512651	-0.0541439	-0.638748	-1.50141	-0.112228	1.11034
rs9392504	chr6	434165	435871	0.24	0.29	-0.33;0.81	0.82	0.413315	0.548063	0.17	0.29	-0.4;0.73	0.58	0.558816	0.667738	2.44	0.33	1.8;3.09	7.46	8.40333e-14	1.36662e-12	0.53	0.3	-0.06;1.12	1.76	0.079052	0.15523	1.05	0.31	0.45;1.66	3.43	0.000595884	0.00142406	Dynamic in CLL vs. B cells	6.40966	6.34234	6.40507	4.40671	6.04788	5.58343	0.578092	0.490631	0.572135	-2.02429	0.108048	-0.495405
rs9392504	chr6	444817	446782	1.42	0.4	0.63;2.21	3.52	0.000427509	0.001706	1.63	0.4	0.85;2.42	4.09	4.26252e-05	0.000207124	1.17	0.4	0.39;1.95	2.96	0.00312306	0.00710244	0.6	0.4	-0.18;1.38	1.5	0.133825	0.231999	1.06	0.4	0.27;1.86	2.63	0.00843507	0.0162924	Dynamic in CLL vs. B cells	5.74797	4.67954	4.46988	4.87557	5.34473	4.99276	0.897316	-0.70881	-1.02398	-0.414128	0.291143	-0.237961
rs9392504	chr6	446835	448530	1.82	0.46	0.93;2.72	4	6.46821e-05	0.000318234	1.92	0.45	1.03;2.8	4.25	2.12635e-05	0.000111233	1.9	0.46	1.01;2.8	4.18	2.87233e-05	0.000102018	0.74	0.45	-0.14;1.62	1.65	0.0989566	0.180425	1.21	0.45	0.32;2.1	2.68	0.0074343	0.0145588	Dynamic in CLL vs. B cells	5.73401	4.42833	4.32385	4.38335	5.42149	4.97792	0.850439	-0.735301	-0.862192	-0.789927	0.470892	-0.0678297
