# Supplementary material for: Insight into genetic predisposition to chronic lymphocytic leukemia from integrative epigenomics
Source: Nat Commun. 2019 Aug 9;10:3615. doi: 10.1038/s41467-019-11582-2 (PMC6689100; doi:10.1038/s41467-019-11582-2)
Supplement: Supplementary file 7 — Supplementary Data 5 [file 41467_2019_11582_MOESM7_ESM.xlsx]

## Sheet: Supplementary Data 5
Supplementary Data 5. Overlap of LD0.2 regions with previously defined de novo active regions in CLL
Genomic co-ordinates are listed according to GRCh38
LD0.2 = linkage disequilibrium regions spanning all SNPs with an r2 ≥ 0.2 with sentinel SNP
Sentinel SNP	Chromosome	LD0.2 upstream boundary	LD0.2 downstream boundary	Start de novo active region	End de novo active region	Size de novo active region (base pairs)	Previously identified target gene de novo active region
rs7690934	4	107932228	108189037	108085937	108130556	44619	LEF1
rs7690934	4	107932228	108189037	108155373	108174320	18947	LEF1
rs4869818	6	154144513	154265343	154245454	154248086	2632	IPCEF1
rs4869818	6	154144513	154265343	154249055	154250462	1407	IPCEF1
rs1679013	9	22206988	22447656	22238366	22239130	764	NA
rs1679013	9	22206988	22447656	22243200	22244232	1032	NA
rs1679013	9	22206988	22447656	22446724	22448296	1572	DMRTA1
rs11637565	15	69671700	69756772	69664714	69671742	7028	NA
rs11637565	15	69671700	69756772	69674491	69688446	13955	NA
rs11637565	15	69671700	69756772	69689939	69702406	12467	NA
rs11637565	15	69671700	69756772	69711925	69729580	17655	NA
rs4368253	18	59877728	59962240	59926720	59928356	1636	PMAIP1
