# Supplementary material for: Insight into genetic predisposition to chronic lymphocytic leukemia from integrative epigenomics
Source: Nat Commun. 2019 Aug 9;10:3615. doi: 10.1038/s41467-019-11582-2 (PMC6689100; doi:10.1038/s41467-019-11582-2)
Supplement: Supplementary file 8 — Supplementary Data 6 [file 41467_2019_11582_MOESM8_ESM.xlsx]

## Sheet: Supplementary Table 6
Supplementary Data 6. Characteristics and data availability of 502 CLLs
WGS = whole genome sequencing
1 = performed/available for this study, 0 = not performed/not available for this study
CLL: chronic lymhocytic leukemia; MBL: monoclonal B cell lymphocytosis; SLL: small lymphocytic lymphoma
M= male, F = Female
*quality control failure
**discordance SNP_arrays and WGS > 10%
Patient ID	Disease type	Gender	Age at Diagnosis	IGHV	% identity	WGS	SNP arrays	Chromatin states	H3K27ac	ATAC	Methylation	RNA arrays
CLL1	CLL	M	44	UNMUT	100	1	1	0	1	1	1	1
CLL10	CLL	M	70	UNMUT	99.6	1	1	0	1	1	1	1
CLL100	CLL	M	49	UNMUT	100	0	1	0	1	1	1	1
CLL1047	CLL	M	60	MUT	97.19	0	1	0	0	0	1	1
CLL1050	CLL	Undetermined	Undetermined	UNMUT	100	0	1	0	0	0	1	1
CLL1052*	CLL	M	72	UNMUT	100	0	1	0	0	0	1	0
CLL1053	CLL	F	74	MUT	95.48	0	1	0	0	0	1	1
CLL1054	CLL	M	74	UNMUT	100	0	1	0	0	0	1	1
CLL1056	MBL	M	55	MUT	91.31	1	1	0	0	0	1	1
CLL1059	CLL	F	63	UNMUT	100	1	1	0	0	0	1	1
CLL1062	CLL	M	71	UNMUT	99.65	0	1	0	0	0	1	1
CLL1063	CLL	M	62	UNMUT	100	0	1	0	0	0	1	1
CLL1066	CLL	M	54	MUT	93.05	0	1	0	0	0	1	1
CLL1075	CLL	F	75	MUT	92.27	0	1	0	1	1	1	1
CLL1076	CLL	M	33	UNMUT	100	1	1	0	0	0	1	1
CLL1078	CLL	F	55	UNMUT	98.3	1	1	0	0	0	1	1
CLL1079	SLL	M	45	UNMUT	100	0	1	0	0	0	1	0
CLL1080	CLL	M	47	MUT	96.88	0	1	0	0	0	1	1
CLL1096	CLL	M	54	MUT	91.31	0	1	0	0	0	1	1
CLL1098	CLL	M	55	MUT	92.27	0	1	0	0	0	1	1
CLL11	CLL	M	55	UNMUT	100	0	1	0	1	1	1	0
CLL110	CLL	F	65	MUT	97.91	0	1	1	1	1	1	1
CLL1100	CLL	M	62	MUT	90.53	0	1	0	0	0	1	1
CLL1101	CLL	F	60	UNMUT	100	1	1	0	0	0	1	1
CLL1103	CLL	F	56	MUT	92.44	0	1	0	0	0	1	1
CLL111	CLL	M	48	MUT	96	0	1	0	0	0	1	1
CLL114	CLL	M	58	MUT	90.65	0	1	0	1	1	1	1
CLL1141	CLL	F	68	UNMUT	99.3	0	1	0	0	0	1	1
CLL115	CLL	M	61	MUT	88.19	1	1	0	1	1	1	1
CLL116	SLL	M	48	UNMUT	100	0	1	0	0	0	1	0
CLL1161	CLL	M	58	MUT	95.9	0	1	0	0	0	1	1
CLL1162	CLL	M	50	MUT	94.09	0	1	0	0	0	1	1
CLL1163	CLL	M	69	MUT	92.18	0	1	0	0	0	1	1
CLL1164	CLL	F	65	MUT	96.06	1	1	0	0	0	1	1
CLL1165*	CLL	M	58	MUT	96.26	0	1	0	0	0	1	0
CLL1166	CLL	M	47	MUT	94.47	0	1	0	0	0	1	1
CLL1167	CLL	F	60	MUT	89.69	0	1	0	0	0	1	1
CLL1168	CLL	F	55	MUT	95.61	0	1	0	0	0	1	1
CLL1169	CLL	M	54	UNMUT	100	1	1	0	0	0	1	1
CLL117	CLL	F	67	MUT	96.52	0	1	0	0	0	1	1
CLL1175	CLL	M	72	MUT	92.36	0	1	0	0	0	1	1
CLL1177	CLL	M	65	MUT	94.44	0	1	0	0	0	1	1
CLL1178	CLL	M	65	MUT	92.62	0	1	0	0	0	1	1
CLL1179	MBL	F	54	MUT	95.13	1	1	0	0	0	1	1
CLL1181	CLL	M	59	UNMUT	100	0	1	0	0	0	1	1
CLL1183	CLL	M	71	UNMUT	100	1	1	0	0	0	1	1
CLL1184	CLL	M	50	MUT	96.22	0	1	0	0	0	1	1
CLL1185	CLL	M	53	MUT	93.47	0	1	0	1	1	1	1
CLL1187	CLL	M	46	UNMUT	100	0	1	0	0	0	1	1
CLL1188*	CLL	M	66	UNMUT	100	0	1	0	0	0	1	0
CLL1191	CLL	F	70	UNMUT	99.58	1	1	0	0	0	1	1
CLL1192	CLL	M	71	UNMUT	100	1	1	0	0	0	1	1
CLL1193	CLL	F	57	UNMUT	100	0	1	0	0	0	1	1
CLL1195	MBL	M	84	UNMUT	100	0	1	0	0	0	1	1
CLL1196	MBL	M	67	MUT	91.66	0	1	0	0	0	1	1
CLL1198	CLL	M	64	MUT	91.66	0	1	0	0	0	1	1
CLL12	CLL	F	59	UNMUT	100	1	1	1	1	1	1	1
CLL1203	MBL	F	42	MUT	95.48	0	1	0	0	0	1	1
CLL122	CLL	M	56	MUT	87.84	1	1	0	1	1	1	1
CLL1220	CLL	M	39	MUT	96.59	0	1	0	1	1	1	1
CLL1221	MBL	F	66	MUT	94.61	0	1	0	0	0	1	1
CLL1222	CLL	M	58	MUT	95.79	0	1	0	0	0	1	1
CLL1223	CLL	F	82	MUT	94.44	0	1	0	0	0	1	1
CLL1224	MBL	F	69	MUT	90.48	0	1	0	0	0	1	1
CLL1226	SLL	M	68	UNMUT	100	0	1	0	0	0	1	1
CLL1228	CLL	M	69	MUT	90.41	0	1	1	1	1	1	1
CLL1229	CLL	M	66	MUT	90.09	0	1	0	0	0	1	1
CLL1236	CLL	F	61	MUT	90.07	0	1	0	1	1	1	1
CLL1237	CLL	M	69	MUT	96.55	0	1	0	0	0	1	1
CLL1238	CLL	F	76	MUT	89.58	0	1	0	0	0	1	1
CLL1239*	CLL	M	47	UNMUT	98.95	0	1	0	0	0	1	0
CLL124	CLL	M	62	MUT	93.4	0	1	0	0	0	1	1
CLL125	CLL	M	60	MUT	89.58	1	1	0	1	1	1	1
CLL1254	CLL	M	69	UNMUT	100	0	1	0	0	0	1	1
CLL1256	CLL	F	77	MUT	92.62	0	1	0	0	0	1	1
CLL1257	CLL	F	53	Undetermined	Undetermined	0	1	0	0	0	1	1
CLL1260	CLL	M	61	MUT	91.93	0	1	0	0	0	1	1
CLL1262	MBL	M	71	MUT	88.88	0	1	0	0	0	1	1
CLL1263	MBL	M	71	UNMUT	100	0	1	0	0	0	1	0
CLL1266	CLL	M	73	MUT	91.66	0	1	0	1	1	1	1
CLL1267*	CLL	F	51	UNMUT	99.3	1	1	0	1	1	1	0
CLL1268	MBL	F	63	MUT	95.58	0	1	0	0	0	1	1
CLL127	CLL	M	60	MUT	90.73	0	1	0	0	0	1	1
CLL1270	CLL	M	47	UNMUT	100	0	1	0	0	0	1	1
CLL1271	CLL	F	68	MUT	87.5	0	1	0	0	0	1	1
CLL1276	CLL	F	54	MUT	92.28	1	1	0	0	0	1	1
CLL1277	MBL	M	63	UNMUT	99.66	0	1	0	0	0	1	1
CLL128	CLL	M	45	UNMUT	98.61	1	1	0	1	1	1	1
CLL1290	CLL	M	66	UNMUT	99.65	0	1	0	0	0	1	1
CLL1291	CLL	F	53	MUT	90.84	0	1	0	1	1	1	1
CLL1292	CLL	M	61	MUT	86.46	1	1	0	1	1	1	1
CLL1294	CLL	F	55	MUT	94.44	0	1	0	0	0	1	1
CLL1295	CLL	M	65	UNMUT	100	0	1	0	0	0	1	1
CLL1297	MBL	F	56	UNMUT	100	1	1	0	0	0	1	1
CLL1298	MBL	F	49	MUT	93.8	0	1	0	0	0	1	1
CLL13	CLL	F	52	UNMUT	100	0	1	0	0	0	1	0
CLL1307	CLL	M	57	UNMUT	100	0	1	0	0	0	1	1
CLL1309	SLL	M	52	UNMUT	100	0	1	0	0	0	1	0
CLL131	CLL	M	67	MUT	92.7	0	1	0	1	1	1	1
CLL1311	CLL	F	55	UNMUT	100	0	1	0	0	0	1	1
CLL1312	CLL	F	52	MUT	95.83	0	1	0	0	0	1	1
CLL1313	CLL	F	72	MUT	95.62	0	1	0	0	0	1	1
CLL1317	CLL	F	46	MUT	87.72	0	1	0	1	1	1	1
CLL1319	MBL	F	69	MUT	96.22	1	1	0	0	0	1	1
CLL1323	CLL	F	62	MUT	89.43	1	1	0	0	0	1	1
CLL1326	CLL	F	57	MUT	92.01	0	1	0	1	1	1	1
CLL1327	CLL	F	76	MUT	93.75	0	1	0	0	0	1	1
CLL1328	CLL	F	40	UNMUT	100	0	1	0	0	0	1	1
CLL1338	SLL	M	50	MUT	94.44	0	1	0	0	0	1	1
CLL1339	CLL	M	82	Undetermined	Undetermined	1	1	0	1	1	1	1
CLL134	CLL	M	67	UNMUT	100	1	1	0	0	0	1	1
CLL1343	CLL	M	62	MUT	95.13	0	1	0	0	0	1	1
CLL1344	CLL	M	28	UNMUT	100	1	1	0	1	1	1	1
CLL1345	CLL	F	46	UNMUT	100	0	1	0	0	0	1	1
CLL1346	CLL	F	63	MUT	91.66	0	1	0	0	0	1	1
CLL135	CLL	F	43	UNMUT	100	0	1	0	0	0	1	0
CLL1353	CLL	F	70	MUT	93.05	1	1	0	0	0	1	1
CLL136	CLL	M	45	MUT	95.83	0	1	0	0	0	1	1
CLL1360	CLL	F	79	MUT	93.75	1	1	0	1	1	1	1
CLL1364	CLL	M	61	UNMUT	100	0	1	0	0	0	1	0
CLL1365	CLL	M	54	UNMUT	100	0	1	0	0	0	1	0
CLL137	CLL	M	49	MUT	93.68	1	1	0	0	0	1	1
CLL1371	CLL	M	63	UNMUT	100	1	1	0	0	0	1	1
CLL138	CLL	F	76	UNMUT	100	1	1	0	1	1	1	1
CLL1380	CLL	M	59	MUT	89	0	1	0	0	0	1	0
CLL1384	CLL	Undetermined	Undetermined	UNMUT	100	1	1	0	0	0	1	1
CLL1386	CLL	F	53	UNMUT	100	0	1	0	0	0	1	1
CLL139	CLL	M	62	UNMUT	100	1	1	0	0	0	1	1
CLL1403	CLL	F	60	UNMUT	100	0	1	0	0	0	1	1
CLL1407	CLL	F	52	MUT	95.13	0	1	0	0	0	1	1
CLL141	CLL	Undetermined	68	UNMUT	100	1	1	0	0	0	1	1
CLL1413	CLL	F	55	MUT	97.95	0	1	0	0	0	1	1
CLL1416	CLL	F	18	UNMUT	99.6	1	1	0	0	0	1	0
CLL1418	CLL	M	74	MUT	94.04	0	1	0	1	1	1	1
CLL142	CLL	M	43	MUT	91.23	0	1	0	1	1	1	1
CLL1423	CLL	M	60	MUT	90.87	1	1	0	0	0	1	1
CLL1424	CLL	M	65	MUT	95.55	1	1	0	0	0	1	0
CLL1425	CLL	M	74	MUT	92.7	1	1	0	0	0	1	0
CLL1426	MBL	F	76	MUT	92.88	1	1	0	0	0	1	0
CLL1427	MBL	F	61	MUT	92.5	1	1	0	0	0	1	0
CLL1430	CLL	M	53	UNMUT	99.58	1	1	0	0	0	1	1
CLL1431	CLL	F	44	UNMUT	0	1	1	0	0	0	1	0
CLL1432	CLL	F	64	UNMUT	99.65	1	1	0	0	0	1	1
CLL1437	CLL	M	59	MUT	96.52	0	1	0	0	0	1	1
CLL144	MBL	M	51	MUT	91.23	0	1	0	0	0	1	1
CLL1441	CLL	M	68	MUT	91.76	0	1	0	0	0	1	1
CLL1442	SLL	M	54	UNMUT	99.61	0	1	0	0	0	1	1
CLL1444	MBL	M	62	UNMUT	100	0	1	0	0	0	1	1
CLL1446	CLL	M	73	MUT	96.87	1	1	0	0	0	1	1
CLL1447	CLL	F	62	MUT	90.97	0	1	0	0	0	1	1
CLL1448	CLL	F	70	UNMUT	100	0	1	0	1	1	1	1
CLL145	CLL	M	75	UNMUT	100	1	1	0	0	0	1	1
CLL1452	CLL	M	52	MUT	92.71	0	1	0	0	0	1	1
CLL1459	MBL	M	61	UNMUT	100	0	1	0	0	0	1	1
CLL146	CLL	M	41	MUT	92.7	0	1	0	0	0	1	1
CLL1462	CLL	M	67	MUT	87.4	0	1	0	0	0	1	1
CLL1464	CLL	M	50	BICLONAL	89.51	1	1	0	0	0	1	1
CLL1465*	CLL	M	59	MUT	97.19	0	1	0	0	0	1	0
CLL1468	MBL	M	57	MUT	95.48	0	1	0	0	0	1	1
CLL147	CLL	M	64	MUT	90.62	0	1	0	0	0	1	1
CLL1471	CLL	F	66	MUT	91.75	0	1	0	0	0	1	1
CLL1472	CLL	M	61	MUT	92.62	0	1	0	0	1	1	1
CLL1477	CLL	F	60	MUT	90.18	1	1	0	0	0	1	1
CLL1479	MBL	F	80	UNMUT	100	0	1	0	0	0	1	1
CLL148	SLL	M	49	UNMUT	99.65	1	1	0	0	0	1	1
CLL1481	CLL	M	78	MUT	89.81	0	1	0	0	0	1	1
CLL1484	CLL	M	81	MUT	91.31	0	1	0	0	0	1	1
CLL1489	CLL	M	68	UNMUT	100	0	1	0	0	0	1	1
CLL149	CLL	M	46	UNMUT	98.22	0	1	0	0	0	1	1
CLL1491	CLL	M	65	UNMUT	100	0	1	0	1	1	1	1
CLL15	CLL	M	54	UNMUT	99.19	1	1	0	0	0	1	1
CLL150	CLL	M	47	MUT	96.18	0	1	0	0	0	1	1
CLL1507	MBL	F	68	UNMUT	100	0	1	0	0	0	1	1
CLL151	CLL	M	70	MUT	92.27	1	1	0	0	0	1	1
CLL1512	MBL	F	63	UNMUT	100	0	1	0	0	0	1	1
CLL152	MBL	M	34	MUT	97.94	0	1	0	0	0	1	1
CLL1525	CLL	M	48	MUT	94.09	1	1	1	1	1	1	1
CLL1532*	CLL	M	84	MUT	96.8	0	1	1	1	1	0	0
CLL1533	CLL	M	73	UNMUT	100	0	1	0	0	0	1	1
CLL1534	CLL	M	56	MUT	94.73	0	1	0	0	1	1	1
CLL1535	CLL	M	75	MUT	86.45	0	1	0	0	0	1	1
CLL1543	CLL	M	75	MUT	95.08	0	1	0	0	0	1	1
CLL1545	CLL	M	87	MUT	90.62	0	1	0	0	0	1	1
CLL155	CLL	F	72	UNMUT	100	1	1	0	0	0	1	1
CLL156	CLL	M	44	MUT	95.48	0	1	0	0	0	1	1
CLL1564	CLL	M	56	UNMUT	100	0	1	0	0	0	1	1
CLL1565	CLL	M	63	MUT	93.75	0	1	0	0	0	1	1
CLL1566	CLL	M	51	UNMUT	98.61	0	1	0	0	0	1	1
CLL1567	CLL	M	50	UNMUT	100	0	1	0	0	0	1	1
CLL1568	CLL	M	50	UNMUT	100	0	1	0	0	0	1	1
CLL157	CLL	M	69	UNMUT	100	1	1	0	0	0	1	1
CLL158	CLL	M	55	UNMUT	100	0	1	0	0	0	1	1
CLL1587	CLL	F	38	UNMUT	100	0	1	0	0	0	1	1
CLL159	CLL	M	65	MUT	96.52	0	1	0	0	0	1	1
CLL16	CLL	M	58	UNMUT	100	1	1	0	1	1	1	1
CLL160	MBL	F	74	Undetermined	Undetermined	0	1	0	0	0	1	0
CLL165	CLL	F	56	MUT	92.41	0	1	0	0	0	1	1
CLL166	CLL	M	66	UNMUT	100	1	1	0	1	0	1	1
CLL168	CLL	M	52	MUT	90.23	0	1	0	0	0	1	1
CLL17	CLL	M	58	UNMUT	100	0	1	0	0	0	1	1
CLL170	CLL	M	59	MUT	88.13	0	1	0	0	0	1	1
CLL171	CLL	F	59	MUT	96.01	0	1	0	0	0	1	1
CLL172	CLL	F	62	MUT	94.09	0	1	0	1	1	1	1
CLL173	CLL	Undetermined	48	MUT	97.02	0	1	0	0	0	1	1
CLL174	CLL	F	70	MUT	96.59	1	1	0	0	0	1	1
CLL175	CLL	M	69	MUT	88.76	0	1	0	1	1	1	1
CLL176	CLL	M	75	UNMUT	100	1	1	0	1	1	1	1
CLL177	CLL	F	74	UNMUT	99.43	1	1	0	0	0	1	1
CLL179	CLL	M	72	MUT	90.62	1	1	0	0	0	1	1
CLL18	CLL	M	71	MUT	90.97	0	1	0	0	0	1	1
CLL180	CLL	F	44	MUT	89.81	0	1	0	1	1	1	1
CLL181	CLL	M	49	MUT	88.7	1	1	0	1	1	1	1
CLL182	CLL	M	72	UNMUT	99.08	0	1	1	1	1	1	1
CLL184	SLL	M	44	UNMUT	100	1	1	0	0	0	1	1
CLL185	CLL	M	66	MUT	96.51	0	1	0	0	0	1	1
CLL186	CLL	M	65	UNMUT	99.59	0	1	0	0	0	1	1
CLL188	CLL	M	68	UNMUT	100	1	1	0	1	1	1	1
CLL189	CLL	F	70	MUT	97.06	0	1	0	1	1	1	1
CLL19	CLL	M	69	MUT	96.52	1	1	0	0	0	1	1
CLL190	MBL	M	62	UNMUT	98.05	0	1	0	0	0	1	1
CLL191	CLL	M	58	MUT	93.87	0	1	0	1	1	1	1
CLL192	CLL	F	73	MUT	95.28	1	1	0	1	1	1	1
CLL193	CLL	F	45	MUT	95.79	0	1	0	0	0	1	1
CLL194	CLL	F	68	MUT	89.26	0	1	0	0	0	1	1
CLL195	CLL	M	70	UNMUT	100	0	1	0	0	0	1	1
CLL197	CLL	F	67	MUT	92.27	0	1	0	0	0	1	1
CLL199	CLL	M	75	MUT	97.56	1	1	0	0	0	1	1
CLL2	CLL	F	58	UNMUT	100	1	1	0	0	0	1	1
CLL20	CLL	M	58	UNMUT	100	1	1	0	0	0	1	1
CLL22	CLL	F	64	UNMUT	100	0	1	0	0	0	1	1
CLL23	CLL	M	57	UNMUT	100	1	1	0	0	0	1	1
CLL25	CLL	F	65	UNMUT	100	1	1	0	0	0	1	1
CLL26	CLL	M	46	UNMUT	100	1	1	0	0	0	1	1
CLL264	CLL	M	70	MUT	97.19	0	1	0	0	0	1	1
CLL266	CLL	M	48	MUT	94.58	0	1	0	0	0	1	0
CLL267	CLL	F	71	MUT	97.06	0	1	0	0	0	1	1
CLL27	CLL	M	58	UNMUT	100	1	1	0	1	1	1	1
CLL270	CLL	M	70	UNMUT	100	0	1	0	1	1	1	1
CLL272	CLL	F	72	MUT	96.83	0	1	0	0	0	1	0
CLL273	CLL	M	56	MUT	86.94	0	1	0	1	1	1	1
CLL274	CLL	M	64	MUT	88.19	0	1	0	0	0	1	1
CLL275	SLL	F	75	UNMUT	99.3	0	1	0	0	0	1	0
CLL276	CLL	M	61	MUT	90.87	0	1	0	0	0	1	1
CLL277	MBL	F	55	UNMUT	100	1	1	0	0	0	1	1
CLL278	CLL	M	61	UNMUT	98.8	1	1	0	1	1	1	1
CLL279	CLL	F	65	UNMUT	100	0	1	0	0	0	1	0
CLL280	CLL	F	68	MUT	90.81	0	1	0	0	0	1	1
CLL282	CLL	F	86	UNMUT	100	1	1	0	1	1	1	1
CLL283	CLL	F	54	MUT	96.18	1	1	0	0	1	1	1
CLL284	MBL	M	71	MUT	96.49	0	1	0	0	0	1	1
CLL287	SLL	F	56	MUT	93.54	0	1	0	0	0	1	1
CLL288	SLL	M	36	MUT	93.01	1	1	0	0	0	1	1
CLL289*	CLL	F	61	MUT	93.33	0	1	0	0	0	1	0
CLL29	CLL	F	70	MUT	96.18	1	1	0	0	0	1	1
CLL290	CLL	F	63	UNMUT	100	1	1	0	0	0	1	1
CLL291	CLL	M	65	MUT	88.88	0	1	0	0	0	1	1
CLL294	CLL	M	64	UNMUT	100	1	1	0	1	1	1	1
CLL296	CLL	M	86	UNMUT	100	1	1	0	0	0	1	1
CLL297	MBL	M	73	MUT	88.19	0	1	0	0	0	1	1
CLL298	CLL	M	73	MUT	93.4	0	1	0	1	1	1	1
CLL3*	CLL	M	45	MUT	97.25	1	1	1	1	1	1	0
CLL30	CLL	M	63	UNMUT	100	1	1	0	0	0	1	1
CLL302	CLL	M	69	MUT	92.36	0	1	0	0	0	1	1
CLL305	CLL	M	56	MUT	84.91	0	1	0	1	1	1	1
CLL306	CLL	M	60	UNMUT	100	1	1	0	1	1	1	1
CLL307	MBL	F	83	MUT	94.79	0	1	0	0	0	1	1
CLL308	MBL	M	79	MUT	92.27	1	1	0	0	0	1	1
CLL312	CLL	F	70	UNMUT	100	0	1	0	1	1	1	1
CLL313	CLL	F	59	MUT	94.44	0	1	0	0	0	1	1
CLL314	MBL	F	50	MUT	91.43	0	1	0	0	0	1	0
CLL315	CLL	F	53	MUT	92.36	0	1	0	0	0	1	1
CLL316	CLL	M	77	UNMUT	100	0	1	0	1	1	1	1
CLL317	CLL	M	74	UNMUT	100	0	1	0	0	0	1	0
CLL318	SLL	F	67	UNMUT	100	1	1	0	0	0	1	1
CLL319	CLL	M	74	MUT	92.73	0	1	0	0	0	1	1
CLL32	CLL	M	75	MUT	91.66	1	1	0	0	0	1	1
CLL321	CLL	F	51	UNMUT	100	0	1	0	0	0	1	1
CLL322	CLL	M	51	MUT	90.44	0	1	0	0	0	1	1
CLL323	CLL	F	68	MUT	92.37	0	1	0	0	0	1	1
CLL324	CLL	F	74	MUT	95.91	0	1	0	0	0	1	1
CLL325	CLL	F	72	UNMUT	100	0	1	0	0	0	1	1
CLL326	CLL	F	69	UNMUT	100	0	1	0	0	0	1	1
CLL328	CLL	M	53	UNMUT	100	0	1	0	0	0	1	1
CLL329	CLL	F	77	UNMUT	100	0	1	0	0	0	1	0
CLL33	CLL	M	68	MUT	93.2	1	1	0	0	0	1	1
CLL330	CLL	M	43	UNMUT	100	0	1	0	0	0	1	1
CLL331	CLL	F	49	UNMUT	98.25	0	1	0	0	0	1	1
CLL333	CLL	M	41	MUT	93.2	0	1	0	0	0	1	1
CLL338	SLL	F	67	MUT	88.41	0	1	0	0	0	1	1
CLL339	MBL	M	63	Undetermined	Undetermined	1	1	0	0	0	1	1
CLL34	CLL	M	37	MUT	96.69	0	1	0	0	0	1	1
CLL341	CLL	M	60	UNMUT	98.95	0	1	0	0	0	1	1
CLL342	CLL	M	60	MUT	93.4	1	1	0	0	0	1	1
CLL343	CLL	M	59	MUT	94.79	1	1	0	0	0	1	1
CLL344	CLL	F	43	MUT	90.62	0	1	0	0	0	1	1
CLL345	CLL	F	82	MUT	88.76	0	1	0	0	0	1	1
CLL350	CLL	M	44	UNMUT	100	0	1	0	1	1	1	1
CLL351	CLL	F	49	MUT	95.23	0	1	0	0	0	1	1
CLL352	CLL	F	54	MUT	96.83	0	1	0	0	0	1	1
CLL353	CLL	F	77	MUT	95.48	0	1	0	0	0	1	1
CLL356	CLL	M	59	UNMUT	100	1	1	0	0	0	1	1
CLL358	CLL	M	79	UNMUT	99.3	1	1	0	0	0	1	1
CLL361	CLL	F	48	MUT	93.68	0	1	0	1	1	1	1
CLL362	MBL	F	45	MUT	88.88	0	1	0	0	0	1	1
CLL365*	CLL	M	63	MUT	95.13	0	1	0	0	0	1	0
CLL366	CLL	F	49	MUT	92.98	0	1	0	1	1	1	1
CLL367	CLL	M	62	MUT	95.83	1	1	0	0	0	1	1
CLL371	CLL	F	81	UNMUT	100	1	1	0	1	1	1	1
CLL372	CLL	M	78	MUT	96.52	1	1	0	1	1	1	1
CLL373	CLL	F	63	MUT	87.84	1	1	0	0	0	1	1
CLL375	CLL	M	80	MUT	93.68	0	1	0	0	0	1	1
CLL376	MBL	M	70	MUT	95.87	0	1	0	0	0	1	1
CLL38*	SLL	M	36	UNMUT	100	0	1	0	0	0	1	0
CLL380	MBL	M	68	MUT	91.66	0	1	0	0	0	1	1
CLL381	CLL	M	66	MUT	87.85	0	1	0	1	1	1	1
CLL383	MBL	F	55	MUT	94.39	0	1	0	0	0	1	0
CLL384	CLL	F	54	UNMUT	100	0	1	0	1	1	1	1
CLL385	CLL	M	65	Undetermined	Undetermined	0	1	0	0	0	1	1
CLL386	CLL	M	86	UNMUT	100	1	1	0	0	0	1	1
CLL387	CLL	F	70	UNMUT	100	0	1	0	0	0	1	1
CLL39	CLL	M	58	MUT	94.44	1	1	0	0	0	1	1
CLL393	MBL	F	54	MUT	94.64	1	1	0	0	0	1	1
CLL395	CLL	F	61	MUT	92.51	0	1	0	0	0	1	1
CLL396	MBL	F	79	MUT	89.58	0	1	0	0	0	1	1
CLL397	MBL	F	78	MUT	91.31	0	1	0	0	0	1	1
CLL398	CLL	M	76	UNMUT	99.66	0	1	0	0	0	1	1
CLL4	CLL	F	41	MUT	93.05	1	1	0	0	0	1	1
CLL40	CLL	F	52	MUT	93.33	0	1	0	0	0	1	1
CLL41	CLL	M	51	MUT	93	0	1	0	1	1	1	1
CLL422	CLL	F	63	MUT	89.64	0	1	0	0	0	1	1
CLL435	CLL	M	61	UNMUT	100	1	1	0	1	1	1	1
CLL44	CLL	M	53	UNMUT	98.48	1	1	0	0	0	1	1
CLL442	CLL	M	61	UNMUT	100	1	1	0	1	1	1	1
CLL447	CLL	M	69	MUT	85.98	0	1	0	1	1	1	1
CLL45	CLL	F	45	MUT	97.58	0	1	0	0	0	1	1
CLL464	CLL	F	76	MUT	91.82	0	1	0	0	0	1	1
CLL466	CLL	F	66	MUT	95.58	0	1	0	1	1	1	1
CLL467	CLL	F	55	MUT	95.2	1	1	0	0	0	1	1
CLL47	SLL	M	70	MUT	91.09	0	1	0	0	0	1	1
CLL472	CLL	M	57	MUT	95.83	0	1	0	0	0	1	1
CLL473	CLL	F	50	MUT	90.62	1	1	0	0	0	1	1
CLL474	CLL	F	66	MUT	91.93	0	1	0	0	0	1	1
CLL475	CLL	F	62	MUT	92.62	0	1	0	0	0	1	1
CLL477	CLL	M	73	MUT	91.7	1	1	0	1	1	1	1
CLL48	CLL	M	61	UNMUT	100	1	1	0	0	0	1	1
CLL49	CLL	F	59	UNMUT	99.65	0	1	0	0	0	1	1
CLL5	CLL	M	46	UNMUT	100	1	1	0	0	0	1	1
CLL504	CLL	M	54	UNMUT	98.26	0	1	0	1	1	1	1
CLL505	CLL	F	67	MUT	96.18	0	1	0	1	1	1	1
CLL509	CLL	M	63	MUT	90.73	0	1	0	0	0	1	1
CLL51	CLL	M	59	MUT	96.69	0	1	0	0	0	1	1
CLL510	CLL	M	66	MUT	91.23	0	1	0	1	1	1	1
CLL519	MBL	F	69	MUT	94.16	1	1	0	0	0	1	1
CLL52	CLL	M	73	UNMUT	100	0	1	0	0	0	1	1
CLL523	CLL	F	71	MUT	90.52	1	1	0	1	1	1	1
CLL53	CLL	M	55	UNMUT	100	0	1	0	1	1	1	1
CLL535	CLL	M	70	MUT	92.01	0	1	0	0	0	1	1
CLL54	CLL	F	93	UNMUT	100	0	1	0	0	0	1	0
CLL544	CLL	M	52	MUT	92.01	0	1	0	0	0	1	1
CLL55	MBL	F	77	Undetermined	Undetermined	0	1	0	0	0	1	0
CLL558	CLL	F	68	MUT	96.18	0	1	0	0	0	1	1
CLL56	CLL	F	77	UNMUT	100	1	1	0	0	0	1	1
CLL560	MBL	M	76	MUT	93.3	0	1	0	0	0	1	1
CLL561	CLL	M	69	MUT	91.29	0	1	0	1	1	1	1
CLL564	CLL	M	56	MUT	95.08	1	1	0	1	1	1	1
CLL565	CLL	M	63	MUT	92.27	0	1	0	0	0	1	1
CLL566	MBL	M	62	UNMUT	100	0	1	0	0	0	1	1
CLL567	CLL	M	71	MUT	96.77	0	1	0	0	0	1	1
CLL569	CLL	F	69	MUT	94.09	0	1	0	0	0	1	1
CLL57	CLL	F	74	UNMUT	98.95	0	1	0	0	0	1	1
CLL571	CLL	F	31	MUT	94.79	0	1	0	0	0	1	0
CLL575	SLL	M	59	MUT	92.7	0	1	0	0	0	1	1
CLL577	CLL	F	61	UNMUT	99.3	1	1	0	0	0	1	1
CLL578	CLL	M	71	MUT	95.48	0	1	0	0	0	1	1
CLL58	CLL	M	49	UNMUT	100	1	1	0	0	0	1	1
CLL580	CLL	F	63	MUT	95.79	0	1	0	0	0	1	1
CLL583	CLL	F	39	MUT	88.54	0	1	0	0	0	1	1
CLL584	CLL	M	76	MUT	97.56	0	1	0	0	0	1	1
CLL585	CLL	F	85	MUT	92.62	0	1	0	0	0	1	1
CLL586	CLL	M	69	MUT	96.52	0	1	0	0	0	1	1
CLL588	CLL	M	64	MUT	89.69	0	1	0	0	0	1	1
CLL591	CLL	F	56	MUT	92.27	0	1	0	0	0	1	1
CLL593	CLL	M	71	MUT	93.05	0	1	0	0	0	1	1
CLL594	CLL	F	71	MUT	90.62	1	1	0	0	0	0	1
CLL595	CLL	M	44	UNMUT	100	0	1	0	0	0	1	1
CLL596	CLL	F	56	MUT	92.62	0	1	0	0	0	1	1
CLL598*	CLL	M	46	UNMUT	100	0	1	0	1	1	1	0
CLL599	CLL	F	73	MUT	97.54	0	1	0	0	0	1	1
CLL6	CLL	F	76	UNMUT	99.18	1	1	0	0	0	1	0
CLL60	CLL	F	62	MUT	85.48	1	1	0	0	0	1	1
CLL618**	CLL	M	67	MUT	97.1	1	1	0	1	1	1	1
CLL621	CLL	F	49	MUT	96.18	0	1	0	1	1	1	1
CLL626	CLL	F	47	MUT	95.23	0	1	0	0	0	1	1
CLL628	CLL	M	40	MUT	90.97	1	1	0	0	0	1	1
CLL629	CLL	M	36	MUT	97.58	0	1	0	0	0	1	1
CLL63	CLL	M	52	UNMUT	100	1	1	0	0	0	1	1
CLL64	CLL	M	64	MUT	85.98	1	1	0	1	1	1	1
CLL642	CLL	F	51	MUT	94.47	0	1	0	1	1	1	1
CLL654	CLL	M	51	MUT	93.05	1	1	0	0	0	1	1
CLL658	CLL	F	51	MUT	96.13	0	1	0	0	0	1	1
CLL661	CLL	M	53	MUT	96.26	1	1	0	0	0	1	1
CLL663	CLL	M	53	MUT	93.97	0	1	0	0	0	1	1
CLL664	CLL	M	51	MUT	95.66	0	1	0	0	0	1	1
CLL669	CLL	M	54	MUT	89.93	0	1	0	1	1	1	1
CLL676	MBL	F	55	MUT	95.48	0	1	0	0	0	1	1
CLL677	SLL	F	61	UNMUT	98.95	1	1	0	0	0	1	1
CLL680	CLL	M	54	UNMUT	98.9	0	1	0	0	0	1	1
CLL684	CLL	M	59	MUT	90.27	1	1	0	0	0	1	1
CLL689	CLL	F	61	MUT	96.91	0	1	0	1	1	1	1
CLL7	CLL	M	36	MUT	96.52	0	1	0	0	0	1	1
CLL70	CLL	M	68	MUT	91.31	0	1	0	0	0	1	1
CLL709	CLL	F	73	MUT	90.18	0	1	0	0	0	1	1
CLL715	CLL	M	77	UNMUT	100	0	1	0	0	0	1	1
CLL721	CLL	F	78	UNMUT	100	0	1	0	0	0	1	1
CLL722	CLL	M	75	UNMUT	99.66	0	1	0	0	0	1	1
CLL723	CLL	M	62	UNMUT	100	1	1	0	1	1	1	1
CLL725	CLL	F	78	UNMUT	100	0	1	0	1	1	1	1
CLL727	MBL	F	79	MUT	94.84	0	1	0	0	0	1	1
CLL732*	CLL	F	81	Undetermined	Undetermined	0	1	0	1	1	1	0
CLL733	CLL	F	82	MUT	95.27	0	1	0	0	0	1	1
CLL745	CLL	F	46	MUT	95.08	1	1	0	0	0	1	1
CLL749	CLL	M	44	UNMUT	100	1	1	0	1	1	1	1
CLL751	CLL	F	62	MUT	91.31	0	1	0	0	0	1	1
CLL753	CLL	F	82	UNMUT	98.41	1	1	0	0	0	1	1
CLL754	CLL	M	73	MUT	92.7	0	1	0	1	1	1	1
CLL756	MBL	M	78	MUT	95.91	0	1	0	0	0	1	0
CLL757	CLL	F	75	Undetermined	Undetermined	0	1	0	0	0	1	0
CLL758	CLL	M	53	MUT	96.74	0	1	0	1	1	1	1
CLL760	CLL	M	61	MUT	92.01	0	1	0	1	1	1	0
CLL761	CLL	M	66	UNMUT	100	1	1	0	1	1	1	1
CLL762	CLL	M	45	MUT	96.94	0	1	0	0	0	1	1
CLL763	CLL	M	61	MUT	93.75	0	1	0	0	0	1	1
CLL764	CLL	F	47	MUT	93.75	0	1	0	0	0	1	1
CLL765	SLL	M	70	UNMUT	99.3	0	1	0	0	0	1	1
CLL766	CLL	M	42	MUT	95.13	0	1	0	0	0	1	1
CLL767	CLL	F	63	MUT	91.93	0	1	0	0	0	1	1
CLL769	CLL	F	40	MUT	91.58	0	1	0	0	0	1	1
CLL770	CLL	F	79	MUT	93.33	0	1	0	0	0	1	0
CLL772	CLL	F	64	MUT	97.19	0	1	0	1	1	1	1
CLL773	CLL	M	63	MUT	93.4	0	1	0	1	1	1	1
CLL775	SLL	M	43	MUT	97.56	0	1	0	0	0	1	1
CLL776	CLL	F	61	MUT	91.93	1	1	0	0	0	1	1
CLL777	CLL	M	77	UNMUT	99.65	0	1	0	0	0	1	1
CLL778	CLL	M	66	MUT	91.31	0	1	0	1	1	1	1
CLL780	CLL	M	59	MUT	93.26	0	1	0	0	0	1	1
CLL783	CLL	F	42	MUT	93.95	1	1	0	0	0	1	1
CLL784	CLL	F	70	MUT	91.9	0	1	0	0	0	1	1
CLL785	SLL	M	39	MUT	96.62	1	1	0	0	0	1	1
CLL788	CLL	M	57	MUT	95.83	0	1	0	0	0	1	1
CLL794	CLL	F	72	MUT	91.31	0	1	0	0	0	1	1
CLL795	MBL	M	72	MUT	95.83	1	1	0	0	0	1	1
CLL797	CLL	F	66	MUT	94.04	0	1	0	0	0	1	1
CLL8	CLL	M	58	UNMUT	100	0	1	0	0	0	1	1
CLL800	CLL	F	72	MUT	93.75	0	1	0	0	0	1	1
CLL801	CLL	F	71	MUT	92.01	0	1	0	0	0	1	1
CLL802	CLL	F	81	UNMUT	99.65	1	1	0	0	0	1	1
CLL804	CLL	M	58	MUT	95.83	1	1	0	0	0	1	1
CLL805	CLL	F	66	MUT	93.54	0	1	0	0	0	1	1
CLL809	CLL	M	52	MUT	95.91	0	1	0	0	0	1	1
CLL811	CLL	M	84	MUT	89.45	0	1	0	0	0	1	1
CLL812	CLL	F	58	UNMUT	100	0	1	0	0	0	1	1
CLL813	CLL	M	67	UNMUT	100	0	1	0	0	0	1	0
CLL814	CLL	F	62	MUT	95.13	0	1	0	0	0	1	1
CLL815	CLL	M	57	MUT	97.56	0	1	0	1	1	1	1
CLL82	CLL	F	44	UNMUT	100	1	1	0	1	1	1	1
CLL820	CLL	F	67	MUT	96.37	0	1	0	0	0	1	1
CLL821	CLL	M	63	MUT	92.62	0	1	0	0	0	1	1
CLL824	CLL	M	84	Undetermined	Undetermined	1	1	0	0	0	1	0
CLL829	CLL	F	43	MUT	97.54	0	1	0	0	0	1	1
CLL83	CLL	F	54	UNMUT	100	1	1	0	0	0	1	1
CLL830	SLL	F	61	UNMUT	98.25	0	1	0	0	0	1	1
CLL831	CLL	M	72	MUT	95.08	0	1	0	0	0	1	1
CLL832	MBL	F	69	MUT	94.19	1	1	0	0	0	1	1
CLL84	CLL	M	64	MUT	92.36	1	1	0	0	0	1	1
CLL841	CLL	F	65	MUT	94.44	0	1	0	0	0	1	1
CLL842	CLL	M	58	MUT	89.81	0	1	0	0	0	1	1
CLL850	CLL	F	82	MUT	90.62	0	1	0	0	0	1	1
CLL852	CLL	M	49	MUT	88.89	0	1	0	1	1	1	1
CLL853	CLL	M	47	UNMUT	100	1	1	0	0	0	1	1
CLL854	CLL	M	73	UNMUT	100	0	1	0	0	0	1	1
CLL855	CLL	Undetermined	68	MUT	95.48	0	1	0	0	0	1	1
CLL857	CLL	M	53	MUT	92.09	0	1	0	0	0	1	1
CLL859	CLL	M	37	MUT	90.97	0	1	0	1	1	1	1
CLL860	CLL	M	50	MUT	97.95	0	1	0	0	0	1	1
CLL861	CLL	M	43	MUT	94.5	0	1	0	0	0	1	1
CLL862*	MBL	F	70	MUT	91.31	1	1	0	0	0	1	0
CLL868	CLL	M	56	UNMUT	100	0	1	0	0	0	1	1
CLL869	CLL	Undetermined	63	UNMUT	100	0	1	0	0	0	1	1
CLL873	CLL	F	61	MUT	96.13	0	1	0	0	0	1	1
CLL874	MBL	F	81	MUT	90.18	0	1	0	0	0	1	1
CLL875	CLL	F	76	UNMUT	100	1	1	0	1	1	1	1
CLL878	CLL	M	62	MUT	93.75	0	1	0	1	1	1	1
CLL880	CLL	M	66	MUT	96.91	1	1	0	0	0	1	1
CLL881	MBL	M	62	MUT	93.4	0	1	0	0	0	1	1
CLL882	MBL	M	73	MUT	94.74	0	1	0	0	0	1	1
CLL884	CLL	F	64	MUT	85.76	0	1	0	0	0	1	1
CLL885	CLL	M	61	MUT	91.75	0	1	0	0	0	1	1
CLL886	CLL	M	83	UNMUT	100	0	1	0	0	0	1	1
CLL887	CLL	M	65	Undetermined	Undetermined	1	1	0	0	0	1	1
CLL9	CLL	M	48	UNMUT	98.26	1	1	0	0	0	1	1
CLL90	CLL	F	57	MUT	93.41	1	1	0	1	1	1	1
CLL91	CLL	F	59	MUT	92.7	0	1	0	1	1	1	1
