# Supplementary material for: Insight into genetic predisposition to chronic lymphocytic leukemia from integrative epigenomics
Source: Nat Commun. 2019 Aug 9;10:3615. doi: 10.1038/s41467-019-11582-2 (PMC6689100; doi:10.1038/s41467-019-11582-2)
Supplement: Supplementary file 9 — Supplementary Data 7 [file 41467_2019_11582_MOESM9_ESM.xlsx]

## Sheet: H3K27ac
Supplementary Data 7a. H3K27ac QTLs within LD0.2
Genomic co-ordinates are listed according to GRCh38
LD0.2 = linkage disequilibrium regions spanning all SNPs with an r2 ≥ 0.2 with sentinel SNP
vst value = variance stabilised H3K27ac signal (DESeq2)
AA = CLL patients homozygous for non-risk allele, AB = CLL patients heterozygous for risk allele, BB = CLL patients homozygous for risk allele
Log2 fold changes and vst values were calculated using DE-seq2
Sentinel SNP	H3K27ac peak position	beta	t-stat	P-value	FDR	Overlap with accessibility QTL	Overlap with DNA methylation QTL	Presence of risk allele associated with higher/lower vst levels	Mean vst value AA	Mean vst value AB	Mean vst value BB	Log2 fold change homozygous risk vs. homozygous non-risk group
rs3755397	chr2:241334920-241337313	0.678289	3.04988	0.00296662	0.0438747	no	no	higher	5.92369	6.12671	NA	NA
rs71597109	chr4:101990864-101995034	-0.58576	-3.50238	0.000704656	0.0130932	no	no	lower	7.40879	6.89814	6.73501	-0.597805
rs2511713	chr8:102563937-102565525	1.15601	9.36827	3.7e-15	1.04e-12	chr8:102564502-102565136	no	higher	4.48998	5.15203	5.74384	1.4382
rs2466029	chr8:127183472-127189633	0.718603	5.35171	6.02e-07	1.88e-05	chr8:127184544-127185167	no	higher	7.62525	7.87126	8.17095	0.581637
rs35923643	chr11:123478079-123485500	1.01935	7.44651	4.34e-11	3.05e-09	chr11:123478862-123479819; chr11:123480249-123480912; chr11:123481480-123482068	cg05868564	higher	7.34257	8.33889	8.98546	1.39388
rs35923643	chr11:123490392-123495639	1.15206	9.19285	8.78e-15	1.23e-12	chr11:123493795-123494917	cg25143794	higher	6.68984	7.65691	8.28944	1.48029
rs6489882	chr12:112924874-112926523	-0.867373	-6.55272	2.9e-09	1.63e-07	chr12:112924970-112925472; chr12:112926137-112926860	no	lower	5.97555	5.65058	4.565	-1.46574
rs6489882	chr12:112926687-112927056	-0.846335	-6.32565	8.22e-09	3.85e-07	chr12:112926137-112926860	no	lower	4.14363	3.65604	2.76798	-1.6509
rs6489882	chr12:112937801-112939193	-0.523461	-3.48537	0.000745522	0.0130932	chr12:112937865-112938948	cg22260958;cg25800166	lower	6.41317	6.19377	5.94854	-0.511119
rs6489882	chr12:112939416-112940583	-0.545347	-3.65109	0.000427131	0.0092326	chr12:112939739-112940499	no	lower	5.27828	5.11195	4.67847	-0.765413
rs11637565	chr15:69678766-69681527	0.603227	4.64147	1.11e-05	0.0003112	no	no	higher	5.80684	6.18853	6.81268	1.18339
rs11637565	chr15:69682267-69684697	0.55174	4.16877	6.76e-05	0.00158274	no	no	higher	6.11319	6.50957	6.9084	0.853949
rs11637565	chr15:69684900-69687847	0.686834	5.47189	3.61e-07	1.27e-05	chr15:69685671-69687020	no	higher	6.61643	7.08061	7.43092	0.844472
rs11637565	chr15:69694721-69695476	0.754801	6.22042	1.33e-08	5.32e-07	no	no	higher	4.19882	4.72652	5.31705	1.30804
rs11637565	chr15:69695573-69699667	0.881888	7.87698	5.46e-12	5.12e-10	chr15:69697175-69698430	no	higher	7.03824	7.62046	8.06983	1.02185
rs1036935	chr18:50307246-50310070	-0.898411	-3.15723	0.00213497	0.0333293	no	no	lower	6.8159	6.47465	5.43414	-0.920758
rs1036935	chr18:50311042-50314298	-1.20224	-4.41195	2.7e-05	0.000690509	no	no	lower	7.42405	6.98968	5.81701	-1.00395
rs1036935	chr18:50355866-50357456	-1.00114	-3.56373	0.000574094	0.0115229	no	no	lower	5.29325	5.01835	4.10087	-0.863031
rs140522	chr22:50536087-50543087	-0.450513	-3.18299	0.0019707	0.0325745	no	no	lower	8.95234	8.76182	8.61464	-0.327428

## Sheet: ATAC-seq
Supplementary Data 7b. ATAC-seq QTLs within LD0.2
Genomic co-ordinates are listed according to GRCh38
LD0.2 = linkage disequilibrium regions spanning all SNPs with an r2 ≥ 0.2 with sentinel SNP
vst value = variance stabilised ATAC-seq signal (DESeq2)
AA = CLL patients homozygous for non-risk allele, AB = CLL patients heterozygous for risk allele, BB = CLL patients homozygous for risk allele
Log2 fold changes and vst values were calculated using DE-seq2
Sentinel SNP	ATAC-seq peak position	beta	t-stat	p-value	FDR	Overlap with H3K27ac QTL	Overlap with DNA methylation QTL	Presence of risk allele associated with higher/lower vst levels	Mean vst value AA	Mean vst value AB	Mean vst value BB	Log2 fold change homozygous risk vs. homozygous non-risk group
rs1002015	chr2:110946813-110947539	0.527896	3.65051	0.000418378	0.0136182	no	no	higher	4.79348	5.19523	5.42552	0.713163
rs7558911	chr2:201157673-201158677	0.452992	3.23597	0.00164429	0.0382298	no	no	higher	7.84306	7.9287	7.93614	0.102791
rs7558911	chr2:201236417-201236762	0.479794	3.44951	0.000823639	0.0233126	no	no	higher	5.45503	5.62263	5.75786	0.34393
rs7690934	chr4:108141152-108141722	-0.586257	-3.91962	0.000162522	0.00556853	no	no	lower	4.69302	4.52124	4.34826	-0.521032
rs7690934	chr4:108155437-108155861	0.519128	3.41464	0.000923939	0.0250618	no	no	higher	3.46621	3.62457	3.89698	0.762127
rs7690934	chr4:108160990-108161458	0.481646	3.1427	0.00220312	0.0488858	no	no	higher	4.53441	5.06394	5.26679	0.681941
rs57214277	chr4:184329919-184330415	-0.488575	-3.28848	0.00139107	0.0335402	no	no	lower	7.46512	7.17438	6.76507	-0.737645
rs210143	chr6:33578510-33579090	-0.461106	-3.13551	0.0022528	0.0488858	no	no	lower	5.67128	5.71651	5.47457	-0.187201
rs2511713	chr8:102564502-102565136	1.00997	7.40774	4.17e-11	9.04e-09	chr8:102563937-102565525	no	higher	5.81408	6.53176	6.77443	1.02293
rs2511713	chr8:102566622-102566913	0.853671	5.82177	7.07e-08	7.62e-06	no	no	higher	3.78639	4.46743	4.57058	1.08063
rs2511713	chr8:102567915-102568461	0.872463	5.99532	3.24e-08	4.22e-06	no	no	higher	5.23952	5.87922	5.97128	0.843649
rs2466029	chr8:127184544-127185167	0.614284	4.50479	1.8e-05	0.000839024	chr8:127183472-127189633	no	higher	5.98769	6.42951	6.73232	0.949901
rs1679013	chr9:22206770-22207319	-0.496989	-3.57165	0.000547384	0.0161976	no	no	lower	4.84871	4.57678	4.15117	-1.1023
rs35923643	chr11:123478862-123479819	0.613968	3.96352	0.000138727	0.00531245	chr11:123478079-123485500	no	higher	5.48589	5.94428	6.12101	0.545293
rs35923643	chr11:123480249-123480912	0.621724	4.02162	0.000112311	0.0048743	chr11:123478079-123485500	cg05868564	higher	6.08579	6.5631	6.92832	0.61287
rs35923643	chr11:123481480-123482068	0.741446	4.96869	2.79e-06	0.000151315	chr11:123478079-123485500	no	higher	5.85244	6.37071	7.03513	0.921596
rs35923643	chr11:123493795-123494917	0.616336	3.98122	0.000130107	0.00529371	chr11:123490392-123495639	cg25143794	higher	6.23804	6.55066	6.99469	0.572017
rs35923643	chr11:123504136-123504673	0.703868	4.6604	9.76e-06	0.000488619	no	no	higher	3.97207	4.38177	4.71494	0.825739
rs6489882	chr12:112906741-112908108	-0.761792	-5.50362	2.88e-07	2.34e-05	no	no	lower	7.69031	7.54744	7.18051	-0.575967
rs6489882	chr12:112924970-112925472	-1.0292	-8.58572	1.23e-13	4e-11	chr12:112924874-112926523	no	lower	5.29429	4.79966	3.42293	-2.78827
rs6489882	chr12:112926137-112926860	-1.17405	-11.1045	3.81e-19	2.48e-16	chr12:112924874-112926523; chr12:112926687-112927056	no	lower	7.51975	6.85889	5.02175	-2.95427
rs6489882	chr12:112937865-112938948	-0.502405	-3.35397	0.00112631	0.0293292	chr12:112937801-112939193	cg22260958;cg25800166	lower	5.64478	5.38504	5.38087	-0.41155
rs6489882	chr12:112939739-112940499	-0.869297	-6.58906	2.09e-09	3.41e-07	chr12:112939416-112940583	no	lower	6.2164	5.97043	5.62973	-0.712148
rs6489882	chr12:112988211-112988645	-0.578678	-3.93616	0.000153133	0.00553829	no	no	lower	5.20502	4.80593	4.54321	-0.996266
rs8024033	chr15:40104832-40106049	-0.813061	-5.24757	8.66e-07	5.64e-05	no	cg02313495	lower	7.80009	7.61604	7.26409	-0.635077
rs142215530	chr15:56206912-56207485	-1.10549	-5.78865	8.2e-08	7.62e-06	no	no	lower	5.96397	5.43247	5.26674	-0.827796
rs142215530	chr15:56228997-56229858	-0.691496	-3.2999	0.00134103	0.0335402	no	no	lower	4.75441	4.21686	3.74776	-1.51014
rs11637565	chr15:69685671-69687020	0.481661	3.57722	0.000537151	0.0161976	chr15:69684900-69687847	no	higher	5.89725	6.16918	6.35973	0.561248
rs11637565	chr15:69697175-69698430	0.676876	5.37337	5.06e-07	3.66e-05	chr15:69695573-69699667	no	higher	5.28519	5.61781	5.83181	0.72945
rs391855	chr16:85902526-85903081	-0.711978	-5.05447	1.95e-06	0.000115615	no	no	lower	7.46969	7.40423	7.11813	-0.43457

## Sheet: DNA_methylation
Supplementary Data 7c. DNA methylation QTLs within LD0.2
Genomic co-ordinates are listed according to GRCh38
LD0.2 = linkage disequilibrium regions spanning all SNPs with an r2 ≥ 0.2 with sentinel SNP
AA = CLL patients homozygous for non-risk allele, AB = CLL patients heterozygous for risk allele, BB = CLL patients homozygous for risk allele
Sentinel SNP	CpG name	CpG position	beta	t-stat	p-value	FDR	Overlap with H3K27ac QTL	Overlap with accessibility QTL	Presence of risk allele associated with higher/lower vst levels	Mean methylation beta value AA	Mean methylation beta value AB	Mean methylation beta value BB	Methylation difference homozygous risk vs. homozygous non-risk group (mean methylation value BB - mean methylation value AA)
rs41271473	cg10167378	chr1:228620963-228620964	-0.436404	-5.04292	6.49e-07	7.92e-05	no	no	lower	0.69648	0.634479	0.583061	-0.113419
rs41271473	cg16512390	chr1:228620966-228620967	-0.386737	-4.444	1.1e-05	0.00104467	no	no	lower	0.706379	0.65024	0.613401	-0.0929786
rs1002015	cg15605172	chr2:110881634-110881635	-0.231022	-3.45547	0.000597679	0.03144	no	no	lower	0.86817	0.853748	0.835764	-0.032406
rs6708784	cg18646521	chr2:111118280-111118281	0.312383	5.08379	5.3e-07	7.03e-05	no	no	higher	0.082415	0.0881175	0.0929883	0.0105733
rs6708784	cg08097121	chr2:111120901-111120902	0.2177	3.49522	0.000517229	0.0281798	no	no	higher	0.0753168	0.0771127	0.0812227	0.00590589
rs6708784	cg13092766	chr2:111121800-111121801	0.765342	14.5493	4.84e-40	1.48e-36	no	no	higher	0.0694955	0.0813606	0.17087	0.101374
rs6708784	cg04571233	chr2:111224578-111224579	-0.346728	-5.67801	2.35e-08	4.22e-06	no	no	lower	0.572956	0.563288	0.55531	-0.0176464
rs7558911	cg23598054	chr2:200889544-200889545	0.234646	3.74175	0.000204665	0.0138763	no	no	higher	0.0974251	0.101809	0.10236	0.00493469
rs7558911	cg05944551	chr2:201166487-201166488	0.347196	5.63429	2.99e-08	5.06e-06	no	no	higher	0.622353	0.637336	0.643605	0.0212519
rs7558911	cg24599065	chr2:201229124-201229125	-0.247387	-3.95129	8.93e-05	0.00664551	no	no	lower	0.258119	0.210661	0.19233	-0.0657892
rs7558911	cg07227024	chr2:201298758-201298759	0.447096	7.41735	5.4e-13	2.06e-10	no	no	higher	0.298698	0.47623	0.600025	0.301327
rs3755397	cg03294028	chr2:241316358-241316359	-0.57245	-5.84443	9.35e-09	2.38e-06	no	no	lower	0.0402646	0.0376263	0.037622	-0.00264261
rs3755397	cg09289202	chr2:241504566-241504567	0.567441	5.78974	1.27e-08	2.98e-06	no	no	higher	0.292042	0.414913	0.567277	0.275235
rs1317082	cg27020690	chr3:169764569-169764570	-0.464311	-5.7405	1.67e-08	3.39e-06	no	no	lower	0.116317	0.105154	0.098357	-0.0179599
rs1317082	cg17737146	chr3:169812248-169812249	-0.275811	-3.33725	0.000911269	0.0455784	no	no	lower	0.136345	0.127055	0.118235	-0.0181091
rs9880772	cg01714811	chr3:27722981-27722982	-0.247867	-3.65072	0.000289986	0.0180561	no	no	lower	0.492709	0.442318	0.414335	-0.0783744
rs7690934	cg24023289	chr4:108166155-108166156	-0.238737	-3.5257	0.000462523	0.0256574	no	no	lower	0.083051	0.0781259	0.0770561	-0.00599491
rs7705526	cg23827991	chr5:1283127-1283128	-0.818222	-6.64347	8.26e-11	2.8e-08	no	no	lower	0.813177	0.782901	0.759493	-0.053684
rs7705526	cg23211257	chr5:1284772-1284773	0.484757	3.8244	0.000148233	0.0102786	no	no	higher	0.804336	0.848468	0.859241	0.0549051
rs4869818	cg02864954	chr6:154214418-154214419	-0.239685	-3.73515	0.000209945	0.0139248	no	no	lower	0.207926	0.184977	0.161814	-0.0461123
rs73718779	cg08306076	chr6:2973844-2973845	0.401557	3.30705	0.00101298	0.0498485	no	no	higher	0.22794	0.299782	0.828896	0.600955
rs73718779	cg09741240	chr6:2999862-2999863	0.445379	3.67752	0.0002619	0.0166484	no	no	higher	0.274621	0.283872	0.354378	0.0797571
rs210143	cg25192717	chr6:33455378-33455379	0.250576	3.43739	0.000637994	0.0329918	no	no	higher	0.834174	0.849283	0.880508	0.0463338
rs210143	cg07679836	chr6:33580645-33580646	0.262748	3.60875	0.000339697	0.0199311	no	no	higher	0.263239	0.296659	0.343697	0.0804575
rs210143	cg24505687	chr6:33580647-33580648	0.297929	4.10777	4.69e-05	0.00376602	no	no	higher	0.264457	0.323243	0.368888	0.104431
rs210143	cg08632007	chr6:33581418-33581419	0.313791	4.33475	1.78e-05	0.00159377	no	no	higher	0.738438	0.829441	0.837037	0.0985991
rs210143	cg02478409	chr6:33621241-33621242	0.263103	3.61376	0.000333371	0.0199311	no	no	higher	0.0282642	0.0325835	0.0350194	0.00675514
rs210143	cg15676125	chr6:33711803-33711804	-0.290193	-3.99754	7.4e-05	0.00578822	no	no	lower	0.0738894	0.0716468	0.0690921	-0.00479728
rs210143	cg05337694	chr6:33711820-33711821	0.322117	4.45441	1.05e-05	0.00102929	no	no	higher	0.0246952	0.0299652	0.0366483	0.0119531
rs3800461	cg14254433	chr6:34514633-34514634	-0.588681	-5.54119	4.94e-08	7.54e-06	no	no	lower	0.682908	0.553845	0.493315	-0.189593
rs3800461	cg17674042	chr6:34514701-34514702	-0.596616	-5.62073	3.22e-08	5.16e-06	no	no	lower	0.67714	0.490774	0.513428	-0.163712
rs3800461	cg17167053	chr6:34696437-34696438	0.429382	3.98304	7.85e-05	0.0059877	no	no	higher	0.0804	0.0860316	0.0828309	0.00243085
rs3800461	cg27374423	chr6:34792112-34792113	0.610421	5.75958	1.5e-08	3.27e-06	no	no	higher	0.0750693	0.0829719	0.0964615	0.0213922
rs9392504	cg26422851	chr6:424271-424272	0.224179	3.53549	0.000446144	0.0252072	no	no	higher	0.885198	0.883222	0.891992	0.00679353
rs9392504	cg09757644	chr6:447496-447497	0.341047	5.47227	7.14e-08	1.04e-05	no	no	higher	0.252235	0.303195	0.346872	0.094637
rs2267708	cg14311320	chr7:124765677-124765678	0.230072	3.4814	0.000543968	0.0291166	no	no	higher	0.2301	0.261291	0.25957	0.0294698
rs2267708	cg04594027	chr7:124858217-124858218	-0.369356	-5.70276	2.05e-08	3.92e-06	no	no	lower	0.883594	0.839231	0.794814	-0.0887797
rs1679013	ch.9.22352682F	chr9:22362682-22362683	-0.217483	-3.36777	0.000818193	0.0416051	no	no	lower	0.105678	0.101371	0.102856	-0.0028222
rs6586163	cg10715637	chr10:88991776-88991777	-0.273474	-4.23975	2.68e-05	0.0022722	no	no	lower	0.137131	0.129575	0.121954	-0.0151771
rs35923643	cg05868564	chr11:123480788-123480789	-0.32655	-4.47311	9.62e-06	0.000978048	chr11:123478079-123485500	chr11:123480249-123480912	lower	0.06533	0.061241	0.0545831	-0.0107469
rs35923643	cg25143794	chr11:123494111-123494112	-0.628927	-9.14231	1.69e-18	1.72e-15	chr11:123490392-123495639	chr11:123493795-123494917	lower	0.825468	0.746604	0.65456	-0.170908
rs35923643	cg26678144	chr11:123518726-123518727	-0.376053	-5.1863	3.16e-07	4.38e-05	no	no	lower	0.148753	0.132489	0.0889856	-0.0597671
rs2651823	cg02056751	chr11:2299416-2299417	0.640884	4.7215	3.07e-06	0.000346961	no	no	higher	0.28518	0.366248	0.51527	0.23009
rs2651823	cg13186130	chr11:2300658-2300659	0.611456	4.49542	8.7e-06	0.000915115	no	no	higher	0.0748795	0.0853306	0.144962	0.0700824
rs2651823	cg11525052	chr11:2300724-2300725	0.495629	3.61804	0.000328048	0.0199311	no	no	higher	0.083546	0.0864942	0.151424	0.0678777
rs2651823	cg21201830	chr11:2301825-2301826	-0.539082	-3.94503	9.16e-05	0.00665382	no	no	lower	0.141139	0.114676	0.0839979	-0.0571409
rs6489882	cg25668626	chr12:112905797-112905798	0.292836	4.31004	1.98e-05	0.00172451	no	no	higher	0.125383	0.149838	0.164829	0.039446
rs6489882	cg17415650	chr12:112932718-112932719	0.418006	6.27861	7.61e-10	2.32e-07	no	no	higher	0.435074	0.473567	0.573225	0.138151
rs6489882	cg22260958	chr12:112938074-112938075	0.501854	7.67733	9.05e-14	3.95e-11	chr12:112937801-112939193	chr12:112937865-112938948	higher	0.273865	0.345789	0.433687	0.159822
rs6489882	cg25800166	chr12:112938090-112938091	0.564756	8.78324	2.76e-17	2.11e-14	chr12:112937801-112939193	chr12:112937865-112938948	higher	0.286588	0.401599	0.48658	0.199992
rs8024033	cg02313495	chr15:40105805-40105806	0.578184	8.46012	3.19e-16	1.95e-13	no	chr15:40104832-40106049	higher	0.0512954	0.0607313	0.0723338	0.0210384
rs8024033	cg26662201	chr15:40106105-40106106	0.565554	8.24899	1.52e-15	7.74e-13	no	no	higher	0.268043	0.382447	0.528421	0.260378
rs8024033	cg07887985	chr15:40106200-40106201	0.422137	5.97399	4.49e-09	1.25e-06	no	no	higher	0.158704	0.246784	0.329111	0.170406
rs142215530	cg25291250	chr15:56239555-56239556	-1.05068	-13.1825	4.01e-34	6.12e-31	no	no	lower	0.829152	0.791469	0.456846	-0.372305
rs11637565	cg16900264	chr15:69703682-69703683	-0.324194	-5.06648	5.77e-07	7.34e-05	no	no	lower	0.856491	0.842952	0.782676	-0.0738149
rs391855	cg00315619	chr16:85895037-85895038	-0.328075	-4.82142	1.91e-06	0.000224341	no	no	lower	0.913582	0.904729	0.904668	-0.00891384
rs391855	cg02549595	chr16:85913612-85913613	-0.268592	-3.91635	0.000102819	0.00729535	no	no	lower	0.514168	0.481086	0.474213	-0.0399554
rs1036935	cg21292912	chr18:50337617-50337618	0.607496	4.35383	1.63e-05	0.00151032	no	no	higher	0.262298	0.341396	0.401875	0.139577
rs4368253	cg12741572	chr18:59898123-59898124	-0.262801	-3.58607	0.000369796	0.0212877	no	no	lower	0.847768	0.837018	0.799308	-0.0484599
rs7254272	cg13705556	chr19:4058761-4058762	-0.595776	-4.13211	4.24e-05	0.00349259	no	no	lower	0.698859	0.606267	0.551943	-0.146917
rs140522	cg05329888	chr22:50529882-50529883	0.255205	3.6775	0.000261922	0.0166484	no	no	higher	0.0654397	0.0742164	0.0924237	0.026984

## Sheet: RNA_expression
Supplementary Data 7d. Gene expression QTLs within TADs covering the LD0.2 region
Genomic co-ordinates are listed according to GRCh38
LD0.2 = linkage disequilibrium regions spanning all SNPs with an r2 ≥ 0.2 with sentinel SNP
GC-RMA value = GC-RMA normalised expression value
AA = CLL patients homozygous for non-risk allele, AB = CLL patients heterozygous for risk allele, BB = CLL patients homozygous for risk allele
Sentinel SNP	Probe	Probe position	Strand	Gene	beta	t-stat	p-value	FDR	Presence of risk allele associated with higher/lower gcrma levels	Mean gcrma value AA	Mean gcrma value AB	Mean gcrma value BB	Log2 fold change homozygous risk vs. homozygous non-risk group (mean gcrma value BB - mean gcrma value AA)
rs41271473	11748919_a_at	chr1:229323539-229343294	-	CCSAP	0.286019	3.10077	0.00205143	0.0370723	higher	5.1549	5.36867	5.44528	0.290381
rs6708784	11735895_at	chr2:111120913-111124139	+	BCL2L11	-0.220011	-3.39098	0.000757845	0.0174304	lower	6.91833	6.76691	6.74589	-0.17244
rs7558911	11730437_a_at	chr2:200870956-200889276	-	PPIL3	0.332891	5.17873	3.37609e-07	1.62695e-05	higher	9.58715	9.66157	9.74709	0.159942
rs7558911	11720275_a_at	chr2:201115958-201140439	+	CFLAR	0.379243	5.95291	5.30737e-09	3.58071e-07	higher	9.78939	9.9922	10.13	0.340586
rs7558911	11753152_x_at	chr2:201116163-201140439	+	CFLAR	0.404742	6.38821	4.19372e-10	3.5367e-08	higher	9.74046	9.97987	10.1246	0.384103
rs7558911	11756996_x_at	chr2:201118663-201160455	+	CFLAR	0.268375	4.13219	4.28569e-05	0.0014457	higher	8.01069	8.17847	8.29624	0.285549
rs7558911	11741554_x_at	chr2:201233442-201287711	+	CASP8	-0.2023	-3.08962	0.0021283	0.0377867	lower	6.915	6.86736	6.8005	-0.114505
rs7558911	11728978_x_at	chr2:201258030-201287709	+	CASP8	-0.208099	-3.18014	0.00157372	0.0312275	lower	10.1069	10.0312	9.99819	-0.108704
rs7558911	11762809_at	chr2:201258090-201278161	+	CASP8	0.434797	6.91102	1.65319e-11	1.85892e-09	higher	6.55933	7.35107	7.71462	1.15529
rs7558911	11762810_x_at	chr2:201258090-201278161	+	CASP8	0.425229	6.74339	4.76382e-11	4.82099e-09	higher	6.63031	7.38173	7.69845	1.06814
rs34004493	11751606_x_at	chr2:230225728-230311477	+	SP140	-0.291405	-4.12285	4.45668e-05	0.00145489	lower	9.26442	9.09887	9.16204	-0.102378
rs34004493	11751605_a_at	chr2:230225728-230311477	+	SP140	-0.217761	-3.05555	0.00238005	0.0408239	lower	8.98435	8.80394	8.9072	-0.0771499
rs34004493	11732913_a_at	chr2:230225729-230239078	+	SP140	-0.256912	-3.61965	0.000328501	0.00935115	lower	9.05663	8.89449	8.96777	-0.0888617
rs34004493	11752201_s_at	chr2:230225729-230359047	+	SP140/SP140L	-0.24133	-3.39431	0.000748942	0.0174304	lower	8.57216	8.48188	8.42133	-0.150827
rs3755397	11742965_a_at	chr2:241087095-241102299	-	MTERF4	-0.35326	-3.419	0.000685727	0.0165227	lower	7.03806	6.92751	6.62721	-0.410851
rs3755397	11753247_a_at	chr2:241096921-241102310	-	MTERF4	-0.31074	-2.99868	0.00286183	0.0467125	lower	6.95237	6.87954	6.69175	-0.260619
rs3755397	200015_PM_s_at	chr2:241315369-241354024	+	SEPT2	1.38511	16.9352	3.96005e-50	2.00378e-47	higher	11.05	11.4035	11.3582	0.308229
rs3755397	11749787_a_at	chr2:241315952-241352394	+	SEPT2	1.02879	11.0932	1.92101e-25	3.24011e-23	higher	5.8678	6.36807	6.0316	0.163799
rs3755397	11715367_s_at	chr2:241316145-241354027	+	SEPT2	1.42433	17.7425	8.74409e-54	8.84902e-51	higher	11.2394	11.6034	11.5497	0.310312
rs3755397	11715366_a_at	chr2:241316145-241354027	+	SEPT2	1.10318	12.1469	1.4625e-29	2.96009e-27	higher	7.52932	8.02556	8.00925	0.479937
rs3755397	11760003_x_at	chr2:241702045-241723271	+	ING5	0.330634	3.19488	0.00149722	0.0309221	higher	5.63006	5.73556	5.7264	0.0963363
rs1317082	11749019_a_at	chr3:169773385-169786736	+	MYNN	0.31753	3.69934	0.000242897	0.00722976	higher	6.80803	7.01389	7.11966	0.311634
rs73192661	11739526_a_at	chr3:188212932-188879664	+	LPP	-0.728516	-12.4168	1.20212e-30	3.04136e-28	lower	9.23173	8.83867	8.56731	-0.664424
rs73192661	11739525_at	chr3:188212932-188879664	+	LPP	-0.230696	-3.43766	0.000641308	0.0158294	lower	4.62899	4.50332	4.33375	-0.29524
rs73192661	11756053_a_at	chr3:188866199-188874489	+	LPP	-0.378526	-5.77018	1.47548e-08	8.78344e-07	lower	5.80323	5.60366	5.42168	-0.381548
rs7690934	11746636_a_at	chr4:108048209-108167767	-	LEF1	0.221093	3.15209	0.00172935	0.0330209	higher	7.34857	7.52008	7.62208	0.273504
rs7690934	11747931_a_at	chr4:108048638-108167309	-	LEF1	0.311503	4.49016	9.05503e-06	0.000327275	higher	6.84195	7.02274	7.16306	0.321111
rs4869818	11755676_a_at	chr6:154158923-154213330	-	IPCEF1	0.209839	3.15902	0.00168965	0.0328833	higher	4.73548	4.88773	4.95223	0.216749
rs3800461	11757410_s_at	chr6:34587287-34587777	-	C6orf106	0.341542	3.06609	0.00229939	0.0401203	higher	9.45079	9.57195	9.45524	0.00445288
rs3800461	11717122_s_at	chr6:34587287-34696848	-	C6orf106	0.384871	3.46484	0.000581397	0.0150865	higher	6.87837	7.0531	6.78792	-0.0904445
rs3800461	11758650_s_at	chr6:34773461-34773774	+	SNRPC	-0.339814	-3.05025	0.00242152	0.040843	lower	10.344	10.2739	10.3984	0.0543959
rs3800461	11734691_a_at	chr6:34877332-34888082	-	TAF11	-0.363924	-3.27164	0.00115149	0.0247938	lower	9.09443	8.97269	8.75843	-0.335997
rs2511713	11763272_at	chr8:102252209-102267969	-	UBR5	0.274209	3.61417	0.000335332	0.00935115	higher	8.11698	8.16391	8.23438	0.117399
rs2511713	11742705_a_at	chr8:102253339-102412841	-	UBR5	0.449461	6.07461	2.64823e-09	1.91429e-07	higher	9.46472	9.58433	9.62669	0.161967
rs1679013	11755953_a_at	chr9:22447443-22452473	+	DMRTA1	0.257312	3.86153	0.000129201	0.00396216	higher	4.03223	4.19709	4.26736	0.235123
rs6586163	11722352_s_at	chr10:88935075-88952772	-	ACTA2	0.427857	6.54523	1.62154e-10	1.49182e-08	higher	4.17437	4.29866	4.35977	0.185398
rs6586163	11725999_s_at	chr10:88990210-89015785	+	FAS	0.269111	4.00322	7.30721e-05	0.00231091	higher	4.71984	4.82356	4.90121	0.181366
rs35923643	11750125_a_at	chr11:123560261-123619481	+	GRAMD1B	0.531328	7.36015	8.79996e-13	1.11319e-10	higher	4.04709	4.15553	4.30514	0.258049
rs35923643	11763323_x_at	chr11:123560328-123627770	+	GRAMD1B	0.426873	5.79091	1.31556e-08	8.3209e-07	higher	3.89905	4.01252	4.13628	0.237226
rs2651823	11759915_at	chr11:2296149-2302060	-	C11orf21	0.454258	3.11002	0.00198955	0.0366077	higher	7.86355	8.4211	8.49026	0.626712
rs2651823	11731366_a_at	chr11:2302012-2318200	+	TSPAN32	-0.503699	-3.45705	0.000598006	0.0151295	lower	5.18056	5.16474	4.88158	-0.298977
rs6489882	11724256_s_at	chr12:112906776-112919903	+	OAS1	0.37191	5.34646	1.42923e-07	7.23192e-06	higher	7.19583	7.39875	7.43877	0.242935
rs6489882	11724255_a_at	chr12:112906776-112919903	+	OAS1	0.228758	3.22549	0.00134923	0.0284463	higher	6.16364	6.17801	6.25683	0.0931946
rs6489882	11719588_a_at	chr12:112906933-112918371	+	OAS1	0.238686	3.36892	0.000819556	0.0184309	higher	7.32218	7.45396	7.41767	0.0954911
rs6489882	11723699_s_at	chr12:112938351-112972913	+	OAS3	-0.770078	-12.4459	9.16821e-31	3.04136e-28	lower	7.51293	6.82419	5.85015	-1.66278
rs6489882	11723698_a_at	chr12:112938351-112972913	+	OAS3	-0.624069	-9.53833	9.21908e-20	1.33282e-17	lower	4.93102	4.62286	4.31045	-0.62057
rs8024033	11737440_a_at	chr15:40087892-40106448	-	BMF	-0.369	-4.93407	1.13577e-06	4.99737e-05	lower	8.50893	8.4701	8.16706	-0.341871
rs8024033	11737439_x_at	chr15:40087892-40106448	-	BMF	-0.266317	-3.51577	0.000482941	0.0128615	lower	4.80767	4.77339	4.70055	-0.10712
rs11637565	11726665_a_at	chr15:70047789-70098004	-	TLE3	0.355297	5.38014	1.19944e-07	6.38858e-06	higher	5.28382	5.44312	5.68848	0.404668
rs11637565	11758215_s_at	chr15:70048011-70049478	-	TLE3	0.404278	6.1807	1.4315e-09	1.11437e-07	higher	7.1832	7.34941	7.59408	0.410886
rs391855	11717872_a_at	chr16:85898802-85922606	+	IRF8	0.3605	5.16242	3.66598e-07	1.68635e-05	higher	12.1006	12.2443	12.282	0.181325
rs391855	11717873_x_at	chr16:85898802-85922606	+	IRF8	0.307793	4.3727	1.52605e-05	0.00053254	higher	12.5001	12.6143	12.6344	0.134284
rs391855	11717874_a_at	chr16:85898802-85922606	+	IRF8	0.226533	3.18737	0.00153574	0.0310833	higher	10.5064	10.4919	10.5748	0.0683698
rs77551289	11739263_x_at	chr18:63389193-63422519	-	VPS4B	0.407184	3.00059	0.00284424	0.0467125	higher	NA	4.69711	4.78664	NA
rs7254272	11742274_x_at	chr19:3594505-3606660	-	TBXA2R	-0.486856	-3.28441	0.00110175	0.0242385	lower	5.00285	4.88543	4.98269	-0.0201657
rs874460	11740411_a_at	chr19:46674316-46717127	-	PRKD2	-0.325801	-3.13975	0.0018022	0.0337746	lower	8.90197	8.92011	8.79629	-0.105685
rs874460	11739363_a_at	chr19:46747811-46758575	+	FKRP	-0.496806	-4.85879	1.63357e-06	6.6127e-05	lower	8.19523	7.91853	7.71139	-0.483845
rs140522	11722449_x_at	chr22:50525754-50530012	-	TYMP	-0.392977	-5.59263	3.8871e-08	2.18542e-06	lower	4.41582	4.31154	4.19371	-0.222115
rs140522	11760977_a_at	chr22:50528684-50530015	-	TYMP	-0.258544	-3.609	0.00034189	0.00935115	lower	4.5543	4.46305	4.4214	-0.132898
rs140522	11744920_a_at	chr22:50530425-50532416	-	ODF3B	-0.327038	-4.60527	5.36897e-06	0.000201237	lower	5.72876	5.52869	5.44232	-0.286445
rs140522	11732524_a_at	chr22:50568860-50582965	-	CHKB-CPT1B/CPT1B	-0.347515	-4.90859	1.2851e-06	5.41884e-05	lower	8.52422	8.29067	7.98029	-0.543931
rs140522	11733255_a_at	chr22:50568862-50578878	-	CHKB-CPT1B/CPT1B	-0.332221	-4.68178	3.77015e-06	0.000146746	lower	7.8743	7.68334	7.36269	-0.511611
