# Supplementary material for: Insight into genetic predisposition to chronic lymphocytic leukemia from integrative epigenomics
Source: Nat Commun. 2019 Aug 9;10:3615. doi: 10.1038/s41467-019-11582-2 (PMC6689100; doi:10.1038/s41467-019-11582-2)
Supplement: Supplementary file 10 — Supplementary Data 8 [file 41467_2019_11582_MOESM10_ESM.xlsx]

## Sheet: Supplementary Data 8a
Supplementary Data 8a. TF binding analysis summary
Genomic co-ordinates are listed according to GRCh38
LCLs = lymphoblastoid cell lines
NA= non-assigned, i.e. not investigated
SNP	Sentinel SNP	Chromosome	Position	SNP Class	r2 with sentinel SNP	ATAC-seq peak	ATAC-seq QTL	ATAC-seq QTL analysis P-value	ATAC-seq QTL analysis FDR	H3K27ac QTL	LCL ChIP-seq	Altered Motifs
rs2813876	rs34676223	1	23619424	bi-allelic	0.2809	chr1:23619279-23620205	NO	0.378	0.793	NO	CTCF,POLR2A	NHLH1,NR2E1,NR2F6,RARA
rs75569736	rs34676223	1	23619530	bi-allelic	0.3882	chr1:23619279-23620205	NO	0.378	0.793	NO	BCL3,CTCF,EGR1,FOXM1,MAZ,POLR2A	EGR1,GATA1,NRF1
rs72663260	rs34676223	1	23619953	bi-allelic	0.3896	chr1:23619279-23620205	NO	0.378	0.793	NO	ELF1,EP300,FOXM1,MAZ,MEF2A,NFYB,POLR2A,RELA,TAF1,TCF12,ZEB1	GRHL1,MYB,NR1H,SCRT1,SCRT2,TFCP2
rs6701131	rs34676223	1	23628961	bi-allelic	0.5809	chr1:23628724-23629498	NO	0.316	0.793	NO	None	BCLAF1,HIC1,PLAG1,ZFX,ZNF263
rs12136157	rs41271473	1	228515535	bi-allelic	0.3361	chr1:228515273-228515773	NO	0.872	0.977	NO	None	HOXC12,HOXC13,HOXD10,PRDM1,SOX10,SOX8,T1ISRE
rs55724370	rs41271473	1	228646883	bi-allelic	0.3411	chr1:228646570-228647470	NO	0.202	0.693	NO	BHLHE40	CACBP,GTF2I,JUND,NR0B1,PAX5,UA7,WT1
rs11584348	rs41271473	1	228765610	bi-allelic	0.547	chr1:228765544-228765990	NO	0.713	0.963	NO	None	BACH1,CREB1,HES1,HNF4G
rs72751952	rs41271473	1	228765968	bi-allelic	0.547	chr1:228765544-228765990	NO	0.713	0.963	NO	None	EOMES,ESR1,ESR2,MGA,NFAT:AP1,NFKB,NFKB1,NR2E1,NR3C1,PBX3,PGR,TBR1,TBX1,TBX20,TBX21,TBX4
rs888096	rs888096	2	37376658	bi-allelic	1	chr2:37376135-37376991	NO	0.0718	0.5	NO	ATF2, BATF, BCL11A, BCL3, BHLHE40, CEBPB, CHD2, EBF1, EP300, FOXM1, IKZF1, IRF4, MAZ, MEF2C, MTA3, MXI1, NFATC1, NFIC, PML, POLR2A, RCOR1, RELA, RUNX3, SP1, SPI1, STAT3, STAT5A, TBL1XR1	EN1, IRF1, MEF2A, MEF2C, NKX2-1, Pax7, SOX11
rs1533300	rs1002015	2	110858348	bi-allelic	0.267	chr2:110858232-110858833	NO	0.131	0.624	NO	None	EP300,EWSR1::FLI1,GLIS2,GLIS3,STAT3,ZBTB7B,ZNF143,ZNF148,ZNF219,ZNF263,ZNF281
rs17465210	rs1002015	2	110858410	multi-allelic	0.4081	chr2:110858232-110858833	NO	0.131	0.624	NO	NFIC, EBF1, SPI1, PAX5, MXI1, POU2F2, POLR2A, EP300, TBP, RELA, BHLHE40, RUNX3	NA
rs13401811	rs1002015	2	110858527	bi-allelic	0.2722	chr2:110858232-110858833	NO	0.131	0.624	NO	ATF2, BHLHE40, RELA, RUNX3, TCF12	TBX1, TFAP2, TP63
rs1533298	rs1002015	2	110858727	bi-allelic	0.2711	chr2:110858232-110858833	NO	0.131	0.624	NO	RELA	CUX2,DUX4,DUXA,FOXP3,GFI1B,HOXD10,IRF9,PAX1,PROP1
rs10204997	rs1002015	2	110865211	bi-allelic	0.3654	chr2:110865110-110865633	NO	0.118	0.609	NO	CEBPB,FOXM1,MTA3,POU2F2,STAT5A,TCF3	IRF,IRF1,IRF2,IRF4,IRF8,NFAT5,NFATC1,OCT4-SOX2-TCF-NANOG,POU5F1,PRDM1,SPI1,STAT1,UA8
rs10165663	rs1002015	2	110874990	bi-allelic	0.3028	chr2:110874912-110875615	NO	0.0107	0.162	NO	CTCF,MAX,MXI1,PAX5,TBL1XR1,USF1	CTCF,ZBTB33
rs7563488	rs1002015	2	110875340	bi-allelic	0.3669	chr2:110874912-110875615	NO	0.0107	0.162	NO	BATF, CHD2, EBF1, PAX5, RUNX3, SPI1, TBL1XR1	AIRE, FOXL1, HMX2, ISL2, NKX2-2, NKX2-4, NKX2-6, NKX3-1, NKX3-2, TEAD4
rs3789127	rs1002015	2	110947183	bi-allelic	0.2784	chr2:110946813-110947539	YES	0.000418	0.0136	NO	None	BCL11A, GFY, PU.1-IRF, PU1, SPI1
rs3789084	rs58055674	2	111037159	bi-allelic	0.6306	chr2:111036952-111037634	NO	0.341	0.793	NO	None	BCL3,GLIS2,MAZ,MZF1,NFKB1,NFKB2,PATZ1,SP1,ZBTB7B,ZNF148,ZNF219,ZNF281,ZNF740
rs967895	rs58055674	2	111043825	bi-allelic	0.3102	chr2:111042977-111043950	NO	0.824	0.977	NO	None	None
rs1837366	rs6708784	2	111117052	bi-allelic	0.9224	chr2:111117027-111117338	NO	0.00909	0.152	NO	CTCF,EBF1,ELF1,FOXM1,MAZ,SMC3,YY1	RXRA,STAT5A
rs10708974	rs6708784	2	111120097	indel	0.7596	chr2:111120081-111121795	NO	0.16	0.635	NO	EZH2, BHLHE40, EBF1, SPI1	NA
rs2241845	rs6708784	2	111121523	bi-allelic	0.6789	chr2:111120081-111121795	NO	0.16	0.635	NO	PAX5,POLR2A,STAT5A	HDAC2,KLF15,NFKB1,PAX5,REST,ZBTB7B
rs2241844	rs6708784	2	111121787	bi-allelic	0.9261	chr2:111120081-111121795	NO	0.16	0.635	NO	POLR2A,STAT5A	BCL6B,HLTF,MAFB,ZBTB33
rs4302219	rs6708784	2	111122707	bi-allelic	0.9147	chr2:111121949-111122791	NO	0.0453	0.421	NO	CHD2,MAX,MXI1,POLR2A,SIN3A	RUNX2,RUNX3
rs4849417	rs6708784	2	111130126	bi-allelic	0.671	chr2:111129706-111130299	NO	0.0509	0.451	NO	None	FOXP1,MEIS1::HOXA9,SMAD2
rs3789065	rs6708784	2	111157445	bi-allelic	0.9419	chr2:111156900-111158260	NO	0.263	0.758	NO	EBF1	DMRTA1,MEIS1::HOXA9
rs3789064	rs6708784	2	111157745	bi-allelic	0.9419	chr2:111156900-111158260	NO	0.263	0.758	NO	CTCF	BCL6,CEBPG,CHR,ELF3,ELF5,EWS:ERG-fusion,FEV,FOXA1,HMGA1,JUN,MEF2A,MEF2C,MYEF2,NFAT:AP1,NKX2-8,STAT,STAT1,STAT3,TCF7,TCF7L1,TCF7L2,TCFL2
rs4849463	rs6708784	2	111201277	bi-allelic	0.3714	chr2:111201094-111201683	NO	0.4	0.798	NO	BATF,CHD2,EBF1,EP300,FOXM1,IRF4,MAZ,POLR2A,POU2F2,RELA,RUNX3,TBL1XR1,TCF3,YY1	FOXB1,FOXJ2,FOXJ3,SOX10,SOX8,SOX9
rs3747653	rs6708784	2	111208963	bi-allelic	0.2287	chr2:111208794-111209589	NO	0.0819	0.523	NO	CEBPB,FOXM1,IKZF1,PML,STAT3,TBL1XR1	CBX5,CTCF,SOX9,UA10
rs60693488	rs6708784	2	111209084	indel	0.2258	chr2:111208794-111209589	NO	0.0819	0.523	NO	PML, FOXM1, CEBPB, IKZF1, TBL1XR1, STAT3, RELA, IRF4, EBF1, EP300, RUNX3, SPI1, NFIC, ATF2, SP1, BHLHE40, MEF2A, PAX5, PBX3, MEF2C, CHD2	NA
rs10864954	rs6708784	2	111209370	bi-allelic	0.2228	chr2:111208794-111209589	NO	0.0819	0.523	NO	BHLHE40,CEBPB,CHD2,EP300,FOXM1,IKZF1,MAX,NFYB,PML,POU2F2,RELA,RUNX3,SMC3,SP1,STAT3,TBL1XR1,TCF12	FOXC2,ZNF384,ZNF75A
rs2270282	rs7558911	2	200811718	multi-allelic	0.2544	chr2:200811072-200812790	NO	0.0558	0.475	NO	None	NA
rs7604223	rs7558911	2	201060009	bi-allelic	0.2309	chr2:201059887-201060452	NO	0.245	0.746	NO	None	ZBTB3
rs35304534	rs7558911	2	201127117	indel	0.2602	chr2:201126766-201127230	NO	0.15	0.63	NO	POLR2A, IKZF1, MTA3, ATF2, CEBPB, TBP, FOXM1, EBF1, RELA, BCL11A, NFIC	NA
rs12105811	rs7558911	2	201151522	bi-allelic	0.2366	chr2:201151412-201151998	NO	0.428	0.798	NO	ATF2,BATF,EP300,FOXM1,JUND,MEF2A,MEF2C,NFIC,RELA,RUNX3,SPI1,TBP	NFE2,NFE2L1::MAFG,NFE2L2,RXRA,RXRG,TP53
rs73045341	rs7558911	2	201151827	bi-allelic	0.2366	chr2:201151412-201151998	NO	0.428	0.798	NO	FOXM1	CTCF,CTCFL,EGR,EGR4,HF1H3B,KLF16,NKX2-1,NRF1,RREB1,RXRA,SP1,SP4,WT1,YY1,ZNF143,ZNF148,ZNF281
rs2268791	rs7558911	2	201157804	bi-allelic	0.8461	chr2:201157673-201158677	YES	0.00164	0.0382	NO	STAT3	CDX2,E2F2
rs2041765	rs7558911	2	201158437	bi-allelic	0.8461	chr2:201157673-201158677	YES	0.00164	0.0382	NO	BHLHE40,CHD2,CTCF,EBF1,EP300,FOXM1,IKZF1,IRF4,MAX,MAZ,NFATC1,NFIC,PML,POLR2A,POU2F2,RAD21,RCOR1,RELA,RUNX3,SMC3,TBL1XR1,TBP,USF1,ZNF143	HOXD13,TCF12
rs76410935	rs7558911	2	201168599	bi-allelic	0.8382	chr2:201168349-201169008	NO	0.393	0.798	NO	None	POU2F1
rs3900115	rs7558911	2	201185954	bi-allelic	0.6961	chr2:201185872-201186366	NO	0.638	0.94	NO	None	TAL1,TCF3,ZBTB18
rs13004275	rs7558911	2	201236623	bi-allelic	0.8289	chr2:201236417-201236762	YES	0.000824	0.0233	NO	CTCF, FOXM1, MEF2A, MEF2C, PAX5, RAD21, RUNX3, SIX5, SMC3, WRNIP1, YY1	EGR1, EGR3, EGR4, ELF1, UA5
rs4616463	rs7558911	2	201236756	bi-allelic	0.7613	chr2:201236417-201236762	YES	0.000824	0.0233	NO	CTCF,FOXM1,PAX5,RUNX3,WRNIP1,YY1	SOX9,SREBF1
rs3769823	rs7558911	2	201258272	bi-allelic	0.2148	chr2:201257347-201258945	NO	0.95	0.977	NO	ATF2,BCL3,BHLHE40,CEBPB,EBF1,ELF1,EP300,IKZF1,IRF4,MAX,MEF2C,MXI1,MYC,NFIC,PML,POLR2A,POU2F2,RELA,RUNX3,SIN3A,STAT3,TAF1,TBL1XR1,TCF12,YY1	ESRRA,HDAC2,IRF,IRF1,IRF2,IRF3,IRF4,IRF7,IRF8,IRF9,ISRE,MYEF2,PRDM1,STAT1,STAT2,T1ISRE
rs3769821	rs7558911	2	201258707	bi-allelic	0.266	chr2:201257347-201258945	NO	0.95	0.977	NO	BCL3,CTCF,EP300,MAZ,NFYB,POLR2A,RAD21,SIN3A,SMC3,SPI1,TAF1,TCF12,WRNIP1	FOXH1,FOXP1,HDAC2,NKX2-5,NKX2-6
rs13030042	rs7558911	2	201273662	multi-allelic	0.375	chr2:201273394-201273731	NO	0.677	0.949	NO	None	NA
rs10931936	rs7558911	2	201279205	bi-allelic	0.2617	chr2:201279087-201280013	NO	0.822	0.977	NO	None	EGR1,ETS,ETV5,EWSR1::FLI1,HOXC6,NFAT:AP1,SPI1
rs6738805	rs34004493	2	230218456	bi-allelic	0.4496	chr2:230218396-230218791	NO	0.837	0.977	NO	None	TRIM28
rs13397985	rs34004493	2	230226508	bi-allelic	0.6023	chr2:230225311-230226671	NO	0.639	0.94	NO	ATF2,BCL11A,CHD1,CHD2,EP300,FOXM1,IRF4,MEF2A,MXI1,NFATC1,NFIC,POU2F2,RCOR1,RUNX3,SIN3A,SPI1,STAT3,TAF1,TBL1XR1,TBP	FOXA1,FOXA2,FOXB1,FOXD1,FOXF2,FOXJ2,FOXJ3,FOXK1,FOXL1,MEIS2,MYEF2,NR2E3,POU,POU2F1
rs6734753	rs34004493	2	230226625	bi-allelic	0.5378	chr2:230225311-230226671	NO	0.639	0.94	NO	CHD1,CHD2,FOXM1,MXI1,NFATC1,NFIC,RCOR1,SIN3A,STAT3,TBL1XR1	EOMES,EP300,KLF1,KLF4,KLF8,MGA,PAX5,SIX4,TBX15,TBX20,TBX21
rs6705808	rs34004493	2	230226626	bi-allelic	0.5378	chr2:230225311-230226671	NO	0.639	0.94	NO	CHD1,CHD2,FOXM1,MXI1,NFATC1,NFIC,RCOR1,SIN3A,STAT3,TBL1XR1	ATF6,EP300,PAX5,SIX4,TBX20
rs62191185	rs34004493	2	230257575	bi-allelic	0.3526	chr2:230257544-230258170	NO	0.379	0.793	NO	IKZF1	MAX
rs890581	rs34004493	2	230266672	bi-allelic	0.8755	chr2:230266567-230267002	NO	0.0349	0.357	NO	WRNIP1,YY1	BATF3,CDC5L,EP300,HNF1A,HNF1B,POU3F2,TBX20,UA8
rs720977	rs34004493	2	230318606	bi-allelic	0.2257	chr2:230318248-230319817	NO	0.333	0.793	NO	ELF1, SPI1	MEIS2, PKNOX2, SOX10, TGIF1, TGIF2
rs35915239	rs3755397	2	241271778	indel	0.4351	chr2:241271657-241273198	NO	0.358	0.793	NO	POLR2A, TAF1, SIN3A, MXI1	NA
rs11554054	rs3755397	2	241315452	bi-allelic	0.4438	chr2:241314947-241316533	NO	0.639	0.94	NO	ATF2,BCLAF1,CHD1,CTCF,EGR1,ELF1,EP300,ETS1,FOXM1,IRF4,MAX,MAZ,MTA3,MXI1,MYC,NFYB,PML,POLR2A,RELA,RUNX3,STAT1,STAT5A,TAF1,TBP,TCF12,YY1,ZNF143	E2F1,E2F4,E2F6,HDAC2,MBD2,REST,SIN3A,ZBTB7A
rs3755397	rs3755397	2	241355498	bi-allelic	1	chr2:241355207-241355677	NO	0.804	0.977	NO	POLR2A,SP1	ZKSCAN3
rs144933590	rs3755397	2	241355535	bi-allelic	0.438	chr2:241355207-241355677	NO	0.804	0.977	NO	POLR2A, SP1	ZKSCAN3
rs151158957	rs1002015	2	110846788-110846789	indel	0.2239	chr2:110846589-110847552	NO	0.0368	0.357	NO	None	NA
rs139015452	rs58055674	2	111050019-111050020	indel	0.6292	chr2:111049778-111050587	NO	0.34	0.793	NO	CHD2, EP300, FOXM1, NFATC1, BCL3, RUNX3, MXI1, TBL1XR1, NFIC, ATF2, EBF1	NA
rs148759476	rs7558911	2	201168681-201168682	indel	0.8382	chr2:201168349-201169008	NO	0.393	0.798	NO	None	NA
rs59308963	rs7558911	2	201258757-201258764	indel	0.2567	chr2:201257347-201258945	NO	0.95	0.977	NO	POLR2A, TCF12, SIN3A, EP300, BCL3, WRNIP1, CTCF, RAD21, NFYB	NA
rs2293607	rs1317082	3	169764547	multi-allelic	0.9946	chr3:169764212-169765421	NO	0.234	0.725	NO	POLR2A, WRNIP1, CHD1, MXI1, TBP, ELK1, TAF1, ELF1, RELA, POU2F2, IRF4, PAX5	NA
rs12637184	rs1317082	3	169769649	bi-allelic	0.9946	chr3:169769283-169769694	NO	0.353	0.793	NO	CTCF,ELF1,FOXM1,PML,POLR2A,RUNX3,STAT5A,TAF1,YY1	EGR,HIC1,HINFP,NR2C2,POU2F2,RXRA,SIN3A,SP1,SP4,ZBTB7A,ZNF219
rs3821383	rs1317082	3	169772158	multi-allelic	0.8764	chr3:169771693-169772371	NO	0.169	0.635	NO	POLR2A, POLR3G, WRNIP1, PML, SIN3A, TBP, MTA3, NFIC, MAZ, ATF2, YY1, CEBPB, STAT5A, EP300, RELA, EBF1, TBL1XR1, ETS1, FOXM1, IRF4, MAX, RXRA, RUNX3, BATF	NA
rs67795055	rs1317082	3	169812107	bi-allelic	0.5621	chr3:169811805-169813182	NO	0.821	0.977	NO	POLR2A	PLAG1,TOPORS
rs4352416	rs1317082	3	169836296	bi-allelic	0.6142	chr3:169835886-169836825	NO	0.894	0.977	NO	ATF2,FOXM1,IRF4,NFIC,PML,POLR2A,POU2F2,RUNX3,SPI1,YY1	BATF,NR3C1,PRDM1,SPI1,SPIC,T1ISRE,TAF1,YY1
rs2421830	rs1317082	3	169836341	bi-allelic	0.6142	chr3:169835886-169836825	NO	0.894	0.977	NO	ATF2,FOXM1,IRF4,NFIC,PML,POLR2A,POU2F2,YY1	SPZ1
rs2421829	rs1317082	3	169836476	bi-allelic	0.6142	chr3:169835886-169836825	NO	0.894	0.977	NO	ATF2,FOXM1,NFIC,PML,POLR2A,SRF,YY1	BRCA1,GATA4,Oct4:Sox17,ZNF232
rs16854453	rs1317082	3	169841446	bi-allelic	0.625	chr3:169841065-169841682	NO	0.93	0.977	NO	BATF,NFIC,PAX5,RUNX3,TCF12,TCF3	None
rs12490581	rs1317082	3	169847242	bi-allelic	0.4907	chr3:169846205-169847324	NO	0.0721	0.5	NO	MTA3	DDIT3::CEBPA,ZBTB3
rs12493969	rs1317082	3	169847288	bi-allelic	0.6178	chr3:169846205-169847324	NO	0.0721	0.5	NO	None	NKX2-1,NKX2-2,NKX2-3,NKX2-4,NKX2-5,NKX2-6,NKX2-8,SREBF1,SREBF2
rs35593817	rs1317082	3	169865457	indel	0.4289	chr3:169865119-169865930	NO	0.398	0.798	NO	CTCF, EBF1	NA
rs11709472	rs73192661	3	188359798	bi-allelic	0.856	chr3:188358873-188359946	NO	0.804	0.977	NO	None	NFAT5,SOX17,SOX18,STAT4,STAT5A
rs7640386	rs73192661	3	188362255	bi-allelic	0.2598	chr3:188361965-188362255	NO	0.0978	0.573	NO	None	CDX2,ISX,MEF2,MEF2A,MEF2B,MEF2C,MEF2D,MYEF2,POU1F1,POU3F2,POU4F2,TBP
rs7628982	rs73192661	3	188362632	bi-allelic	0.8163	chr3:188362501-188363288	NO	0.376	0.793	NO	None	MAX
rs56046601	rs73192661	3	188390854	bi-allelic	0.988	chr3:188389779-188391042	NO	0.0611	0.494	NO	None	None
rs9834115	rs73192661	3	188397354	bi-allelic	0.6317	chr3:188397259-188397767	NO	0.42	0.798	NO	None	RARA,RARG,TRIM28
rs9834159	rs73192661	3	188397444	bi-allelic	0.9047	chr3:188397259-188397767	NO	0.42	0.798	NO	None	FOXA1:AR,FOXG1,FOXO4,LHX9,SOX4,SRY
rs4686483	rs73192661	3	188400437	bi-allelic	0.9047	chr3:188400295-188401093	NO	0.732	0.965	NO	None	bZIP:IRF,DMRT1,ESR1,GLI2,JUND,POU2F1,SOX9
rs4686484	rs73192661	3	188400784	bi-allelic	0.9047	chr3:188400295-188401093	NO	0.732	0.965	NO	BATF,RELA,SPI1,TCF3	IRF,IRF1,IRF8,IRF9,NKX2-5,PTEN
rs6778720	rs73192661	3	188401089	bi-allelic	0.9047	chr3:188400295-188401093	NO	0.732	0.965	NO	None	None
rs5854355	rs1317082	3	169836484-169836487	indel	0.6142	chr3:169835886-169836825	NO	0.894	0.977	NO	PML, NFIC, ATF2, FOXM1, POLR2A, YY1, SRF	NA
rs199580924	rs1317082	3	169846655-169846658	indel	0.6213	chr3:169846205-169847324	NO	0.0721	0.5	NO	MTA3, NFATC1, CEBPB	NA
rs7683892	rs71597109	4	101791385	bi-allelic	0.3726	chr4:101790310-101791530	NO	0.806	0.977	NO	None	GFY,PAX3:FKHR-fusion,ZFX
rs4414957	rs71597109	4	101802089	bi-allelic	0.4018	chr4:101801837-101802353	NO	0.959	0.977	NO	SPI1	MTF1,THRB
rs34749007	rs71597109	4	101833350	bi-allelic	0.9858	chr4:101833110-101833913	NO	0.264	0.758	NO	None	EGR1,EGR3,ETS1,FOXH1,GFY,GFY-Staf,SIX5
rs4698971	rs71597109	4	101851704	bi-allelic	0.5205	chr4:101851650-101852004	NO	0.353	0.793	NO	RELA	BCL3,HIVEP2,MZF1,NFKB
rs11933157	rs71597109	4	101871191	bi-allelic	0.5244	chr4:101870778-101871411	NO	0.613	0.929	NO	None	AIRE,CDX1,CDX2,DMC1,FOXC1,FOXF1,FOXI1,FOXJ2,FOXJ3,FOXL1,FOXO1,FOXO4,FOXP1,FOXP2,FOXQ1,HOXA11,HOXA13,HOXB13,HOXC13,HOXD13,IRX2,IRX5,ZNF143
rs2850375	rs71597109	4	101972813	bi-allelic	0.3031	chr4:101972756-101973187	NO	0.825	0.977	NO	None	ARNT,HIF1A,HIF2A,HOXA10,ZSCAN4
rs62322696	rs71597109	4	101973132	bi-allelic	0.2509	chr4:101972756-101973187	NO	0.825	0.977	NO	None	SOX9
rs62322738	rs71597109	4	102007877	bi-allelic	0.2506	chr4:102007819-102008385	NO	0.372	0.793	NO	ATF2	HDAC2,JUN,LHX2,MEOX2,POU1F1,POU2F3,POU4F2,UA10
rs6849089	rs7690934	4	107932228	multi-allelic	0.3897	chr4:107930862-107932442	NO	0.676	0.949	NO	MYC, TCF3, EGR1, TCF12, SPI1	NA
rs7676998	rs7690934	4	108088540	bi-allelic	0.9286	chr4:108087206-108088544	NO	0.406	0.798	NO	None	RARB,SCRT2,TBR1,TBX3
rs12503104	rs7690934	4	108141354	bi-allelic	0.4809	chr4:108141152-108141722	YES	0.000163	0.00557	NO	FOXM1,NFIC,PAX5,POU2F2,RUNX3	DMRTC2,PAX3,PAX5,REST,T
rs17038688	rs7690934	4	108155666	bi-allelic	0.453	chr4:108155437-108155861	YES	0.000924	0.0251	NO	CTCF,FOXM1,NFIC,RAD21,RELA,RUNX3	HLTF
rs61399930	rs7690934	4	108168668	bi-allelic	0.8193	chr4:108168410-108169154	NO	0.329	0.793	NO	CTCF,POLR2A	KLF8
rs6858698	rs1476569	4	113762688	bi-allelic	0.307	chr4:113760991-113763032	NO	0.181	0.661	NO	ATF2,BHLHE40,BRCA1,CHD2,CTCF,EBF1,ELF1,EP300,FOS,IKZF1,IRF4,MAX,MXI1,MYC,NFATC1,NFE2,NFIC,PML,POLR2A,RCOR1,RELA,RUNX3,SIN3A,SP1,SPI1,STAT3,TAF1,TBL1XR1,TBP,USF1,USF2,WRNIP1,YY1,ZBTB33	E2F1,INSM1,NR2C2,RARG,ZIC1,ZIC3,ZNF219
rs2703735	rs57214277	4	184250891	multi-allelic	0.2024	chr4:184250677-184251356	NO	0.404	0.798	NO	CTCF, YY1, RUNX3, SMC3, RAD21	NA
rs12510921	rs57214277	4	184268125	bi-allelic	0.3504	chr4:184267789-184268683	NO	0.00275	0.0575	NO	ATF2, BATF, BCL11A, BCLAF1, BHLHE40, CEBPB, CHD2, EBF1, EGR1, ELF1, EP300, FOXM1, IKZF1, IRF4, MAX, MEF2A, MEF2C, MTA3, MXI1, NFATC1, NFIC, PAX5, PML, POLR2A, POU2F2, RAD21, RELA, RUNX3, SMC3, SPI1, SRF, TAF1, TBP, YY1	None
rs793921	rs57214277	4	184284010	bi-allelic	0.2022	chr4:184282998-184284087	NO	0.823	0.977	NO	BHLHE40,CHD1,MAX,MYC,POLR2A,SIN3A,USF1	NFKB2
rs1217971	rs57214277	4	184288728	bi-allelic	0.2445	chr4:184288387-184289232	NO	0.599	0.924	NO	ATF2,BATF,BCL11A,BCL3,BCLAF1,BHLHE40,CEBPB,CHD1,CHD2,EP300,FOXM1,IKZF1,IRF4,MAX,MAZ,MEF2A,MEF2C,MTA3,MXI1,NFATC1,NFIC,PML,POLR2A,POU2F2,RAD21,RCOR1,RELA,RUNX3,SMC3,SP1,SPI1,STAT3,TBL1XR1,TBP,WRNIP1	AIRE
rs1217972	rs57214277	4	184288886	bi-allelic	0.2445	chr4:184288387-184289232	NO	0.599	0.924	NO	BHLHE40,CEBPB,CHD1,CHD2,EBF1,EP300,FOXM1,IKZF1,MAX,MAZ,MXI1,NFATC1,NFIC,PAX5,PML,POLR2A,POU2F2,RCOR1,RELA,STAT3,TAF1,TBL1XR1,TBP,WRNIP1,YY1	NFKB1,ZBTB33
rs793892	rs57214277	4	184327994	bi-allelic	0.2881	chr4:184327965-184328758	NO	0.36	0.793	NO	CHD1,MTA3,POLR2A,TBP,WRNIP1	E2F2,E2F3,E2F4,IRX3,NR2E1,RAD21
rs13149699	rs57214277	4	184330218	bi-allelic	0.8111	chr4:184329919-184330415	YES	0.00139	0.0335	NO	ATF2, BCL11A, BHLHE40, CEBPB, CHD2, CTCF, EBF1, EGR1, ELF1, EP300, FOXM1, IRF4, MAX, MEF2A, MEF2C, MTA3, MXI1, NFATC1, NFIC, NFYB, PAX5, PML, POLR2A, POU2F2, RAD21, RELA, RUNX3, SMC3, SP1, SPI1, TAF1, TBL1XR1, TBP, TCF12, TCF3, USF1, USF2, YY1	GATA2, SPI1, SPIB, SPIC
rs793899	rs57214277	4	184331665	bi-allelic	0.9113	chr4:184331275-184332112	NO	0.00309	0.061	NO	None	BHLHE41, LMO2, MYOD1, NRF1, TCF3, TCF4, TFE3, ZEB1
rs793900	rs57214277	4	184331866	bi-allelic	0.9113	chr4:184331275-184332112	NO	0.00309	0.061	NO	None	E2F2, HOXA13, HOXB13, HOXC13, HOXD13, NR2E1, NR4A2
rs793901	rs57214277	4	184331958	bi-allelic	0.9075	chr4:184331275-184332112	NO	0.00309	0.061	NO	None	FOXP1,HDAC2,SPI1
rs34210876	rs71597109	4	101856386-101856389	indel	0.5478	chr4:101856008-101856608	NO	0.116	0.609	NO	None	NA
rs6935510	rs9392504	6	391623	bi-allelic	0.3459	chr6:390968-392420	NO	0.921	0.977	NO	BCL3,BCLAF1,ELF1,MAX,MAZ,MXI1,PML,POLR2A,RELA,SIN3A,TBL1XR1,TBP,YY1	EP300,PLAG1,POU2F2,REST,SIN3A,STAT3,YY1
rs11242862	rs9392504	6	405452	bi-allelic	0.2034	chr6:404732-405463	NO	0.212	0.704	NO	None	None
rs2280118	rs9392504	6	405457	bi-allelic	0.2034	chr6:404732-405463	NO	0.212	0.704	NO	IKZF1,POLR2A	FOXA1
rs9391997	rs9392504	6	409119	bi-allelic	0.8612	chr6:408627-409148	NO	0.332	0.793	NO	CTCF,POLR2A,RAD21	AIRE,ALX1,CBX5,HOXA1,HOXA2,PBX1,VENTX
rs4256472	rs9392504	6	434915	bi-allelic	0.4018	chr6:434525-435317	NO	0.405	0.798	NO	ATF2,CHD2,ELF1,POLR2A,RUNX3,SPI1,TAF1,TBP,ZBTB33	IRF4,IRF7,IRF8,NR2F2,NR6A1,TBX2
rs7740707	rs9392504	6	446540	bi-allelic	0.2821	chr6:446432-448035	NO	0.238	0.727	NO	None	MAFB
rs57825497	rs73718779	6	2972094	multi-allelic	0.7062	chr6:2970785-2972270	NO	0.449	0.814	NO	None	NA
rs60555184	rs73718779	6	2972095	bi-allelic	0.7062	chr6:2970785-2972270	NO	0.449	0.814	NO	None	ELF3,HES1,HES5,HES7,HEY2,MYC::MAX,STAT,STAT1,STAT3
rs28383592	rs73718779	6	2999844	bi-allelic	0.2223	chr6:2999157-3000347	NO	0.744	0.965	NO	EBF1,EGR1,NRF1,PAX5,POLR2A,TCF12	ATF6,NR5A2
rs210141	rs210143	6	33579048	bi-allelic	0.2808	chr6:33578510-33579090	YES	0.00225	0.0489	NO	CTCF	CACD, ZNF589
rs210142	rs210143	6	33579060	bi-allelic	1	chr6:33578510-33579090	YES	0.00225	0.0489	NO	CTCF	ETS, EWSR1::FLI1, SPI1, SPZ1
rs11754773	rs3800461	6	34609480	bi-allelic	0.7721	chr6:34609424-34610074	NO	0.0195	0.236	NO	None	None
rs2744975	rs3800461	6	34609974	bi-allelic	0.459	chr6:34609424-34610074	NO	0.0195	0.236	NO	None	TBX20
rs2814978	rs3800461	6	34609999	bi-allelic	0.2162	chr6:34609424-34610074	NO	0.0195	0.236	NO	None	ARID5B,CEBPG,DBP,FOXJ3,MEF2,MEF2A,MEF2B,MEF2C,MEF2D,MYEF2,STAT3
rs112540634	rs3800461	6	34656128	bi-allelic	0.789	chr6:34656105-34657148	NO	0.0359	0.357	NO	IKZF1	IKZF1,T,TBX19,TOPORS
rs2395599	rs3800461	6	34673638	bi-allelic	0.2181	chr6:34673571-34674175	NO	0.201	0.693	NO	None	None
rs3800456	rs3800461	6	34696430	bi-allelic	0.4679	chr6:34696290-34697624	NO	0.61	0.929	NO	CHD1,POLR2A,SIN3A,TAF1	EGR1,EGR3,IRF1,SP1,TBP,YY1
rs9469858	rs3800461	6	34752434	bi-allelic	0.2181	chr6:34752386-34752902	NO	0.113	0.609	NO	None	MAFF, ZNF143
rs6906606	rs3800461	6	34752540	bi-allelic	0.2181	chr6:34752386-34752902	NO	0.113	0.609	NO	None	ARNT2,ZNF589
rs34199419	rs3800461	6	34752545	bi-allelic	0.2126	chr6:34752386-34752902	NO	0.113	0.609	NO	None	CTCFL,PPARA,REST,SIN3A,ZBTB7A,ZBTB7C
rs6929470	rs3800461	6	34752547	bi-allelic	0.2126	chr6:34752386-34752902	NO	0.113	0.609	NO	None	E2F1,EGR3,REST,RFX1,X-box
rs6907244	rs3800461	6	34752634	bi-allelic	0.2181	chr6:34752386-34752902	NO	0.113	0.609	NO	None	c-Jun-CRE, E2F2, SREBF, SREBF1, SREBF2, THRB
rs9469860	rs3800461	6	34757038	bi-allelic	0.7183	chr6:34756910-34757830	NO	0.53	0.894	NO	ATF2,CTCF,NFIC,PML,POLR2A,RUNX3,USF1,USF2	CEBP:CEBP,RFX2,SOX4
rs13215181	rs3800461	6	34792104	bi-allelic	0.2201	chr6:34791449-34792635	NO	0.0752	0.5	NO	CTCF, EGR1, ELF1, PAX5, POLR2A, RAD21, SRF, TAF1, TCF3, YY1	SRF
rs6934662	rs3800461	6	34792107	bi-allelic	0.2181	chr6:34791449-34792635	NO	0.0752	0.5	NO	None	None
rs6457791	rs3800461	6	34792177	bi-allelic	0.2162	chr6:34791449-34792635	NO	0.0752	0.5	NO	CTCF,ELF1,PAX5,POLR2A,TAF1,TCF3,YY1	AR,EGR,EGR1,INSM1,PLAGL1,REST,THRA
rs7769961	rs3800461	6	34792385	bi-allelic	0.2181	chr6:34791449-34792635	NO	0.0752	0.5	NO	POLR2A	SMAD1,SMAD3
rs7769820	rs3800461	6	34792451	bi-allelic	0.2181	chr6:34791449-34792635	NO	0.0752	0.5	NO	POLR2A	EGR1,GLIS2,GLIS3,MAZ,PLAG1,SETDB1,UA5,WT1,ZNF143,ZNF219,ZNF281
rs7752060	rs3800461	6	34792548	bi-allelic	0.2152	chr6:34791449-34792635	NO	0.0752	0.5	NO	POLR2A	CACD,DMRTC2,KLF1,KLF4,KLF7,MAZ,PATZ1,PPARA,RFX4,RREB1,SP1,SP3,ZBTB7B,ZNF219
rs11757370	rs3800461	6	34792959	bi-allelic	0.2181	chr6:34792947-34793222	NO	0.134	0.624	NO	POLR2A	CEBP:CEBP,IRF3,IRF7,PRDM1,SPDEF,SPI1,ZNF384,ZNF75A
rs11755420	rs3800461	6	34793179	bi-allelic	0.2181	chr6:34792947-34793222	NO	0.134	0.624	NO	None	ID4,NFATC1,RUNX3,TCF3,ZEB1
rs73419607	rs3800461	6	34811288	bi-allelic	0.6827	chr6:34811102-34811819	NO	0.387	0.798	NO	CEBPB,EP300,JUND,MAX,MTA3,NFIC,PML,RELA,STAT3,STAT5A,TBL1XR1	ONECUT1,ONECUT2,ONECUT3
rs2236256	rs4869818	6	154157305	bi-allelic	0.9254	chr6:154157093-154157530	NO	0.215	0.706	NO	None	UA10
rs2236257	rs4869818	6	154157432	bi-allelic	0.2257	chr6:154157093-154157530	NO	0.215	0.706	NO	None	MAFK,NR2F6,NR4A1,NR4A2,RXRG
rs9479769	rs4869818	6	154162011	bi-allelic	0.568	chr6:154161698-154162123	NO	0.281	0.76	NO	BATF,IKZF1,IRF4,YY1	ESRRA,ESRRG,FOXL1,LEF1,SOX,SOX11,SOX2,SOX4
rs9397697	rs4869818	6	154229719	bi-allelic	0.2466	chr6:154229615-154230179	NO	0.811	0.977	NO	POU2F2,RELA	T
rs7761411	rs4869818	6	154262245	bi-allelic	0.2133	chr6:154261835-154262448	NO	0.0192	0.236	NO	MEF2A	NFATC1, RBPJ
rs3216621	rs210143	6	33580313-33580314	indel	0.995	chr6:33579759-33580616	NO	0.0198	0.236	NO	POLR2A, SIN3A, PML, TAF1, MAZ, TBP, CHD2, YY1, CTCF, MXI1, MAX, RUNX3, RELA, ZNF143, ELF1, GABPA, RAD21, NFYB, SP1	NA
rs111498384	rs3800461	6	34791726-34791729	indel	0.7308	chr6:34791449-34792635	NO	0.0752	0.5	NO	CTCF, POLR2A	NA
rs2511711	rs2511713	8	102564553	bi-allelic	0.995	chr8:102564502-102565136	YES	4.17e-11	9.04e-09	YES	FOXM1,MTA3,WRNIP1	EP300,NFIA,NFIB,NFIC,NR2E1::NFIC,ZNF350
rs2436888	rs2511713	8	102564796	multi-allelic	0.995	chr8:102564502-102565136	YES	4.17e-11	9.04e-09	YES	FOXM1, MTA3, RELA, IRF4, BHLHE40, BCL11A, EBF1, PAX5, POU2F2, SPI1, BATF	NA
rs2511712	rs2511713	8	102564909	bi-allelic	0.995	chr8:102564502-102565136	YES	4.17e-11	9.04e-09	YES	BATF, BCL11A, BHLHE40, EBF1, FOXM1, IRF4, MTA3, PAX5, POU2F2, RELA, SPI1	HOXA2, HOXB4, MITF, PDX1, PTEN, SREBF1
rs2511714	rs2511713	8	102566646	bi-allelic	0.5437	chr8:102566622-102566913	YES	7.07e-08	7.62e-06	NO	EBF1,POLR2A,RUNX3,YY1	PRDM4,TP53,ZNF628
rs12678185	rs2511713	8	102566760	bi-allelic	0.2444	chr8:102566622-102566913	YES	7.07e-08	7.62e-06	NO	EBF1, POLR2A, RUNX3, YY1	CACBP, HDAC2, HMGN3, NFKB1, NFKB2, RBPJ:Ebox, RUNX1, TBX21, ZNF410
rs2511737	rs2511713	8	102568299	bi-allelic	0.99	chr8:102567915-102568461	YES	3.24e-08	4.22e-06	NO	ATF2,BATF,BCL3,BCLAF1,BHLHE40,CEBPB,CHD2,CTCF,EBF1,EGR1,ELF1,EP300,FOXM1,IKZF1,IRF4,MAX,MAZ,MEF2A,MEF2C,MXI1,NFIC,PAX5,POLR2A,POU2F2,RAD21,RELA,RUNX3,SMC3,STAT3,STAT5A,TBL1XR1,TBP,TCF12,USF2,WRNIP1	FOXG1,FOXJ3,FOXK1
rs4734642	rs2511713	8	102568369	bi-allelic	0.2434	chr8:102567915-102568461	YES	3.24e-08	4.22e-06	NO	BCLAF1,BHLHE40,CEBPB,CHD2,EP300,IKZF1,MAZ,MXI1,NFIC,POLR2A,RELA,RUNX3,SMC3,STAT3,STAT5A,TBL1XR1,TBP,USF2,WRNIP1	None
rs2466021	rs2466029	8	127170942	bi-allelic	0.606	chr8:127170660-127171272	NO	0.713	0.963	NO	EBF1,RUNX3	None
rs2445610	rs2466029	8	127184843	bi-allelic	0.7657	chr8:127184544-127185167	YES	1.8e-05	0.000839	YES	ATF2, EP300, FOXM1, MAZ, MEF2C, MTA3, NFATC1, NFIC, PAX5, RELA, RUNX3, SP1, TBL1XR1	Brachyury(T-box), EHF, ELF3, ERG, ETS2, EWS:ERG-fusion, EWS:FLI1-fusion, SPDEF, ZBTB33
rs1020700	rs2466029	8	127187807	bi-allelic	0.6849	chr8:127187237-127188172	NO	0.354	0.793	YES	ATF2,MTA3,POLR2A	BCL6,BCL6B,FOXM1,LHX6,STAT,STAT1,STAT3,Stat3+il21,STAT4,STAT5A,STAT5B
rs2456455	rs2466029	8	127196837	bi-allelic	0.8623	chr8:127196652-127197435	NO	0.379	0.793	NO	BCLAF1,CEBPB,NFATC1,POLR2A,RELA,TAF1,TBL1XR1	HDAC2,REST,SIN3A
rs2466031	rs2466029	8	127197364	bi-allelic	0.8623	chr8:127196652-127197435	NO	0.379	0.793	NO	NFATC1,POLR2A	HAND1,NKX2-8,PAX
rs10556369	rs2511713	8	102568158-102568159	indel	0.6842	chr8:102567915-102568461	YES	3.24e-08	4.22e-06	NO	STAT5A, CEBPB, MAX, BHLHE40, POLR2A, EP300, IKZF1, STAT3, RELA, NFIC, ELF1, IRF4, RUNX3, BATF, BCLAF1, EBF1, SPI1, ATF2, FOXM1, MAZ, MXI1, TBL1XR1, POU2F2, CHD2, WRNIP1, MEF2C, PAX5, MTA3, MEF2A, EGR1, PML, BCL11A, NFATC1, SP1, TCF12, CTCF, TBP, BCL3, RAD21, SMC3	NA
rs1679013	rs1679013	9	22206988	multi-allelic	1	chr9:22206770-22207319	YES	0.000547	0.0162	NO	PAX5	NA
rs6475619	rs1679013	9	22207256	bi-allelic	0.6704	chr9:22206770-22207319	YES	0.000547	0.0162	NO	None	CEBPB,CEBPE,CEBPG,HOXA9,MEIS1,MEIS1::HOXA9,STAT3
rs655497	rs1679013	9	22446829	bi-allelic	0.2225	chr9:22446571-22448160	NO	0.721	0.965	NO	None	CDC5L,E2F1
rs558612	rs1679013	9	22447656	bi-allelic	0.221	chr9:22446571-22448160	NO	0.721	0.965	NO	CTCF,YY1	THRB
rs1800682	rs6586163	10	88990206	bi-allelic	0.851	chr10:88989852-88992114	NO	0.305	0.793	NO	POLR2A	BCL6,BCL6B,HAND1,HRE,HSF1,HSF2,HSF4,NFATC1,STAT,STAT1,STAT3,Stat3+il21,STAT4,STAT5A,STAT5B,TCF12,ZNF350
rs12775501	rs6586163	10	88991152	bi-allelic	0.5582	chr10:88989852-88992114	NO	0.305	0.793	NO	CEBPB,ELF1,MAZ,PML,POLR2A,TAF1	HNF4A,MAFB,NR2F1,RXRA
rs3740286	rs6586163	10	88991583	bi-allelic	0.5629	chr10:88989852-88992114	NO	0.305	0.793	NO	CEBPB,CTCF,MAZ,NFIC,PML,POLR2A,POU2F2,RELA,SIN3A,STAT5A,TAF1,TBP,WRNIP1	ELF1,NFATC1,NFkB-p65-Rel
rs4064	rs6586163	10	88991623	bi-allelic	0.5399	chr10:88989852-88992114	NO	0.305	0.793	NO	CEBPB,E2F4,NFIC,NFYB,POLR2A,POU2F2,RELA,SIN3A,STAT5A,TBP,WRNIP1	HOXA11,HOXC10,HOXC11,SOX10,SOX8,SOX9,TBX20
rs1324551	rs6586163	10	88991759	bi-allelic	0.996	chr10:88989852-88992114	NO	0.305	0.793	NO	E2F4, NFYB, POLR2A, SIN3A, STAT5A, TAF1, TBP	RBPJ, SREBF1
rs2651823	rs2651823	11	2300420	bi-allelic	1	chr11:2300269-2300933	NO	0.00416	0.0774	NO	SPI1	MZF1, RREB1, RUNX3, SP3, TEAD1, TEAD3, TEAD4
rs11022157	rs2651823	11	2301599	bi-allelic	0.7034	chr11:2301133-2301625	NO	0.0214	0.244	NO	None	None
rs12276847	rs2651823	11	2301792	bi-allelic	0.7034	chr11:2301747-2302751	NO	0.248	0.746	NO	POLR2A	RAD21,TP53,ZNF410
rs734094	rs2651823	11	2301990	bi-allelic	0.4975	chr11:2301747-2302751	NO	0.248	0.746	NO	POLR2A	ELF1,ELF4,ELK1,ELK3,ELK4,ETS,ETS1,ETV1,ETV4,GABP,GABPA,GABPB1+GABPB2,NFE2L2,NR2C2,PAX6,PRDM4,THRB
rs2234290	rs2651823	11	2302389	bi-allelic	0.339	chr11:2301747-2302751	NO	0.248	0.746	NO	POLR2A	GCM1,PAX8,VDR
rs937614	rs2651823	11	2305690	bi-allelic	0.3817	chr11:2305194-2305831	NO	0.0877	0.539	NO	FOXM1,MAZ,RUNX3,YY1	EGR1,INSM1,PLAG1,REST,RREB1,ZBTB7B
rs34276375	rs61904987	11	113876320	indel	0.3988	chr11:113875011-113876505	NO	0.934	0.977	NO	None	NA
rs72997447	rs61904987	11	113894531	bi-allelic	0.4947	chr11:113894437-113894810	NO	0.406	0.798	NO	None	TBX1,TEAD1,TEAD3
rs1456888	rs61904987	11	113976818	bi-allelic	0.3	chr11:113976735-113978237	NO	0.372	0.793	NO	None	ATF5,ESRRA,ESRRG,THRA
rs56376240	rs61904987	11	113978180	bi-allelic	0.3	chr11:113976735-113978237	NO	0.372	0.793	NO	None	FOXG1,IRX2,IRX5,POU3F2,POU3F4,SOX10,SOX8,SOX9,ZBTB3
rs35923643	rs35923643	11	123484683	bi-allelic	1	chr11:123484451-123485091	NO	0.00383	0.0734	YES	ATF2, BCL11A, BCL3, CEBPB, FOXM1, IRF4, MEF2A, MTA3, NFATC1, NFIC, PAX5, PML, POU2F2, RELA, RUNX3, RXRA, SP1, SPI1, STAT5A, TBL1XR1, TCF12, TCF3	REST, RREB1, SIN3A, STAT
rs12789243	rs35923643	11	123504215	bi-allelic	0.7412	chr11:123504136-123504673	YES	9.76e-06	0.000489	NO	None	AR,EGR,EGR1,MAZ,PLAGL1,POU2F2,TFAP2D
rs146489349	rs61904987	11	113817635-113817636	indel	0.6557	chr11:113817158-113817660	NO	0.0833	0.526	NO	None	NA
rs7956880	rs6489882	12	112907362	bi-allelic	0.2007	chr12:112906741-112908108	YES	2.88e-07	2.34e-05	NO	IKZF1,NFIC,POLR2A,RUNX3,SIN3A	SMC3,ZNF410
rs4766663	rs6489882	12	112925169	bi-allelic	0.9744	chr12:112924970-112925472	YES	1.23e-13	4e-11	YES	POLR2A, SPI1, TCF12	HNF4
rs4766664	rs6489882	12	112925192	multi-allelic	0.9744	chr12:112924970-112925472	YES	1.23e-13	4e-11	YES	POLR2A, SPI1, TCF12	NA
rs4767032	rs6489882	12	112925272	bi-allelic	0.9787	chr12:112924970-112925472	YES	1.23e-13	4e-11	YES	POLR2A, SPI1, TCF12	AP2, E2F1, E2F7, MGA, NR1I3, PAX, PLAG1, RARG, RXRA, TFAP2A, TFAP2B, TFAP2C
rs4766665	rs6489882	12	112925304	bi-allelic	0.9787	chr12:112924970-112925472	YES	1.23e-13	4e-11	YES	POLR2A	FOXO1,FOXO3,FOXO4,FOXO6,SIX5,TBX1,ZNF143
rs4988618	rs6489882	12	112925373	bi-allelic	0.9787	chr12:112924970-112925472	YES	1.23e-13	4e-11	YES	POLR2A	MYB, RUNX, RUNX1, RUNX-AML
rs6489870	rs6489882	12	112926167	bi-allelic	0.9744	chr12:112926137-112926860	YES	3.81e-19	2.48e-16	YES	None	EGR,FOXO1,FOXO3,FOXO4,FOXO6,GLIS2,GLIS3,NANOG,PLAG1,RAD21,SPZ1,ZBTB7B,ZIC4,ZNF740
rs4766666	rs6489882	12	112926527	bi-allelic	0.9744	chr12:112926137-112926860	YES	3.81e-19	2.48e-16	NO	None	A-Box, CDX1, CDX2, HOXA10, HOXA13, HOXA9, HOXB13, HOXB9, HOXC10, HOXC11, HOXC12, HOXC13, HOXD10, HOXD13, HOXD9, TBP
rs61478890	rs6489882	12	112926570	bi-allelic	0.9744	chr12:112926137-112926860	YES	3.81e-19	2.48e-16	NO	None	EGR1, ELF2, ETS1, ETV6, MAF, NFAT5, SPI1, SPIB, SPIC, SRF, UA5, ZSCAN26
rs4767033	rs6489882	12	112926577	bi-allelic	0.9744	chr12:112926137-112926860	YES	3.81e-19	2.48e-16	NO	None	FOXA, MEF2A, MEF2C, MEF2D, MYEF2, SRF, ZSCAN26
rs4767034	rs6489882	12	112926666	bi-allelic	0.9744	chr12:112926137-112926860	YES	3.81e-19	2.48e-16	NO	None	bZIP:IRF, E2F2, IRF6, SIX5, SOX10, SOX8
rs10850099	rs6489882	12	112926699	multi-allelic	0.9787	chr12:112926137-112926860	YES	3.81e-19	2.48e-16	YES	None	NA
rs10850100	rs6489882	12	112926707	bi-allelic	0.9787	chr12:112926137-112926860	YES	3.81e-19	2.48e-16	YES	None	NFE2L1::MAFG, NFE2L2, ZBTB49, ZSCAN4
rs4766667	rs6489882	12	112926828	bi-allelic	0.9787	chr12:112926137-112926860	YES	3.81e-19	2.48e-16	YES	None	AHR::ARNT,KLF12,KLF13,KLF14,KLF8,MLXIPL,TP53,TP73
rs1156361	rs6489882	12	112938178	bi-allelic	0.983	chr12:112937865-112938948	YES	0.00113	0.0293	YES	FOXM1,MXI1,NFIC,POLR2A,RELA,REST	ATOH1,BHLHA15,BHLHE22,BHLHE23,NEUROG2,NR3C1,OLIG1,OLIG2,OLIG3,PGR
rs3815178	rs6489882	12	112938515	multi-allelic	0.9914	chr12:112937865-112938948	YES	0.00113	0.0293	YES	REST, POLR2A, NFIC, RELA, FOXM1, MXI1, IRF4, RUNX3, CTCF, E2F4, YY1	NA
rs1859331	rs6489882	12	112938526	multi-allelic	0.9705	chr12:112937865-112938948	YES	0.00113	0.0293	YES	REST, POLR2A, NFIC, RELA, FOXM1, MXI1, RUNX3, CTCF, E2F4, YY1	NA
rs1859330	rs6489882	12	112938583	multi-allelic	0.9705	chr12:112937865-112938948	YES	0.00113	0.0293	YES	REST, POLR2A, NFIC, FOXM1, MXI1, E2F4, YY1	NA
rs1859329	rs6489882	12	112938647	multi-allelic	0.9914	chr12:112937865-112938948	YES	0.00113	0.0293	YES	REST, POLR2A, FOXM1, MXI1, E2F4, YY1, TAF1	NA
rs6489879	rs6489882	12	112940017	bi-allelic	1	chr12:112939739-112940499	YES	2.09e-09	3.41e-07	YES	CTCF,IKZF1,IRF4,MAZ,POLR2A,RELA,RUNX3,SPI1,STAT3,TBP	ZNF350
rs4238033	rs6489882	12	112940276	bi-allelic	1	chr12:112939739-112940499	YES	2.09e-09	3.41e-07	YES	BHLHE40,CTCF,IKZF1,POLR2A,WRNIP1	EHF,ELF2,ELF3,ELF4,ELF5,ETV6,ETV7,GABPA,HOXC12,IRF4,PAX,RXRA,SPI1
rs1298962	rs6489882	12	112981045	bi-allelic	0.7821	chr12:112980825-112981105	NO	0.325	0.793	NO	EBF1,POU2F2,RFX5,SPI1,YY1	E2F2,NFIC,UA7
rs1293762	rs6489882	12	112993031	bi-allelic	0.4326	chr12:112992696-112993334	NO	0.0214	0.244	NO	CTCF,POLR2A,RAD21,RUNX3,SMC3,ZNF143	RBPJ,ZNF75A
rs1293761	rs6489882	12	112993135	bi-allelic	0.6131	chr12:112992696-112993334	NO	0.0214	0.244	NO	CTCF,POLR2A,RAD21,RUNX3,SMC3,ZNF143	AIRE,BPTF,FOX,FOXA,FOXA1,FOXA1:AR,FOXC1,FOXC2,FOXD3,FOXG1,FOXI1,FOXJ2,FOXJ3,FOXO1,FOXO4,FOXP1,IRF,IRF1,IRF2,IRF3,IRF7,IRF9,NFATC1,NR2E3,SOX4,SRY,TCF12,ZNF35
rs2525858	rs6489882	12	113030906	bi-allelic	0.411	chr12:113030766-113031316	NO	0.676	0.949	NO	CTCF,PAX5	PAX1,PAX6,PAX8
rs2525857	rs6489882	12	113030916	bi-allelic	0.4181	chr12:113030766-113031316	NO	0.676	0.949	NO	CTCF,PAX5	BRCA1,GLI,GLI2,GLI3,MEIS2,PAX6,PKNOX2,TGIF1,ZNF628
rs2525856	rs6489882	12	113030964	bi-allelic	0.411	chr12:113030766-113031316	NO	0.676	0.949	NO	CTCF,PAX5,ZNF143	CCNT2,E2F1,EGR1,MYC,NF1-halfsite,SRF,ZFX
rs2525855	rs6489882	12	113031004	bi-allelic	0.396	chr12:113030766-113031316	NO	0.676	0.949	NO	CTCF,PAX5,RAD21,SMC3,ZNF143	CREB1,FOXA1,HINFP,MAF,MAFA,MAFB,MAFK,MAZ,MTF1,NR2F1,NR2F6,NR3C1,NRL,Unknown-ESC-element,v-Maf
rs58666899	rs6489882	12	112926561-112926562	indel	0.9787	chr12:112926137-112926860	YES	3.81e-19	2.48e-16	NO	None	NA
rs3038120	rs6489882	12	112938738-112938739	indel	0.9872	chr12:112937865-112938948	YES	0.00113	0.0293	YES	POLR2A, TAF1	NA
rs11634257	rs8024033	15	40096291	bi-allelic	0.3721	chr15:40096002-40096652	NO	0.0734	0.5	NO	ATF2,PML,POLR2A,POU2F2,TAF1	BCL6,GATA,GATA6,NFAT,NFATC2,NFATC3,STAT3
rs12148376	rs8024033	15	40104893	bi-allelic	0.2953	chr15:40104832-40106049	YES	8.66e-07	5.64e-05	NO	BHLHE40,CHD1,CTCF,ELF1,MAX,MAZ,MXI1,PAX5,POLR2A,RAD21,SIN3A,SMC3,YY1,ZNF143	TRIM28
rs34245505	rs8024033	15	40104990	bi-allelic	0.2351	chr15:40104832-40106049	YES	8.66e-07	5.64e-05	NO	BHLHE40,CHD1,CTCF,ELF1,MAX,MAZ,MXI1,PAX5,POLR2A,RAD21,SIN3A,SMC3,WRNIP1,YY1,ZNF143	EWSR1::FLI1,NR2E1,PTF1A,RAD21,RBPJ:Ebox,SMC3
rs62018159	rs8024033	15	40105220	bi-allelic	0.2267	chr15:40104832-40106049	YES	8.66e-07	5.64e-05	NO	CTCF, EBF1, NFIC, POLR2A, SIN3A, STAT5A, WRNIP1	CTCF, CTCFL, RAD21, RXRA, SMC3, STAT4, TFAP2
rs539846	rs8024033	15	40105735	bi-allelic	0.9489	chr15:40104832-40106049	YES	8.66e-07	5.64e-05	NO	BCL3, ELF1, POLR2A, RELA, TAF1, TBP, WRNIP1	BCL3, HIVEP1, HIVEP2, MAZ, NFATC1, NFKB, NFKB1, NFKB2, NFkB-p65-Rel, PRDM1, REL, RELA, SP3
rs537455	rs8024033	15	40115623	bi-allelic	0.3156	chr15:40115469-40116293	NO	0.0428	0.404	NO	MTA3,PML,RELA,WRNIP1	EOMES,TBX1,TBX2,TBX20
rs12591980	rs142215530	15	56207128	multi-allelic	0.7171	chr15:56206912-56207485	YES	8.2e-08	7.62e-06	NO	STAT3, IRF4, RUNX3	NA
rs12594245	rs142215530	15	56207182	bi-allelic	0.7171	chr15:56206912-56207485	YES	8.2e-08	7.62e-06	NO	EBF1, IRF4, RUNX3, SPI1, STAT3	Fox:Ebox, FOXA, FOXA1, FOXC1, FOXF1, FOXI1, FOXJ1, FOXL1, GLIS1, GLIS3, HDAC2, SRF, TCF12, ZSCAN4
rs12591150	rs142215530	15	56207284	bi-allelic	0.7171	chr15:56206912-56207485	YES	8.2e-08	7.62e-06	NO	EBF1, IRF4, RUNX3, SPI1, STAT3	FOXA1, HMGA2, PATZ1, PAX5, PU1, SPI1, ZNF740
rs12591151	rs142215530	15	56207285	bi-allelic	0.7171	chr15:56206912-56207485	YES	8.2e-08	7.62e-06	NO	EBF1, IRF4, RUNX3, SPI1, STAT3	EP300, GLIS3, JUN, MEF2C, PATZ1, PLAG1, SPZ1, ZIC1, ZIC2, ZNF740
rs12591236	rs142215530	15	56207788	bi-allelic	0.7171	chr15:56207655-56208105	NO	0.258	0.754	NO	NFIC,RELA,RUNX3	FOXG1,MAFF,RARA
rs72738662	rs142215530	15	56207866	bi-allelic	0.7171	chr15:56207655-56208105	NO	0.258	0.754	NO	NFIC,RELA,RUNX3	GLIS1,GLIS2,GLIS3,RREB1,SPZ1,SRF,ZNF740
rs76680454	rs142215530	15	56229327	bi-allelic	0.7171	chr15:56228997-56229858	YES	0.00134	0.0335	NO	None	CTCF,E2F4,E2F6,ZBTB33
rs78333654	rs142215530	15	56229344	bi-allelic	0.7171	chr15:56228997-56229858	YES	0.00134	0.0335	NO	None	ESR1
rs12595557	rs142215530	15	56229700	bi-allelic	0.7099	chr15:56228997-56229858	YES	0.00134	0.0335	NO	None	POU2F1
rs12440142	rs142215530	15	56245320	bi-allelic	0.3571	chr15:56244953-56245490	NO	0.0425	0.404	NO	ELF1,NFIC,POLR2A,RUNX3	EWSR1::FLI1,SMAD1,STAT3,UA5,VDR,ZNF263
rs72742686	rs142215530	15	56491352	bi-allelic	0.9573	chr15:56491110-56491496	NO	0.491	0.848	NO	None	None
rs4238424	rs11637565	15	69697757	bi-allelic	0.2843	chr15:69697175-69698430	YES	5.06e-07	3.66e-05	YES	None	TEAD1,TEAD3
rs919054	rs11637565	15	69698198	bi-allelic	0.9545	chr15:69697175-69698430	YES	5.06e-07	3.66e-05	YES	None	CTCF, FIGLA, LMO2, MESP1, MYF, MYOD1, MYOG, NEUROD1, NKX2-1, NKX2-2, NKX2-5, NKX2-6, SMC3, SPI1, SPIC, TAL1, TCF12, TCF3, TWIST1, UA9, Unknown-ESC-element, ZBTB4, ZIC1, ZIC3, ZIC4
rs4776472	rs11637565	15	69714534	bi-allelic	0.2071	chr15:69714127-69714616	NO	0.55	0.907	NO	BCL3,BCLAF1,CHD2,EP300,MTA3,MXI1,NFIC,PML,POLR2A,POU2F2,RELA,RUNX3,TBL1XR1,YY1	Tbox:Smad,THRA
rs12594380	rs11637565	15	69721856	bi-allelic	0.2846	chr15:69721390-69722043	NO	0.0652	0.499	NO	None	TCF12,ZNF143
rs5812152	rs8024033	15	40108921-40108922	indel	0.4576	chr15:40108616-40109615	NO	0.0759	0.5	NO	TAF1, POLR2A, SIN3A, NFATC1, PML, PBX3, RUNX3, RELA, FOXM1, ELF1, POU2F2, BCL3, BCLAF1, NFIC, YY1, SP1, NFYB, STAT1, ZNF143	NA
rs57021847	rs11637565	15	69714585-69714589	indel	0.247	chr15:69714127-69714616	NO	0.55	0.907	NO	PML, POLR2A, BCLAF1, YY1	NA
rs12924316	rs391855	16	85902657	multi-allelic	0.2779	chr16:85902526-85903081	YES	1.95e-06	0.000116	NO	POLR2A, STAT5A, TBP, MAZ, NFATC1, IKZF1, RELA, MYC, EBF1, SP1	NA
rs391525	rs391855	16	85910833	bi-allelic	0.6192	chr16:85910104-85911139	NO	0.216	0.706	NO	MTA3,PML,POLR2A,RUNX3,SPI1,TBL1XR1	NR3C1,SOX9,ZNF263
rs144009594	rs391855	16	85902783-85902784	indel	0.6893	chr16:85902526-85903081	YES	1.95e-06	0.000116	NO	POLR2A, STAT5A, TBP, MAZ, NFATC1, IKZF1, RELA, MYC, EBF1, SP1, TAF1, STAT3, ELF1, RUNX3, TBL1XR1, ATF2, RAD21, POU2F2, EP300, CHD2, YY1, CEBPB, PML, SIN3A, MEF2C, BHLHE40, BCL11A, PAX5, NFIC, TCF12, MEF2A, RCOR1, FOXM1, ETS1, TCF3, BCL3, MXI1, WRNIP1, ELK1	NA
rs746263	rs1036935	18	50308207	bi-allelic	0.7283	chr18:50307488-50308511	NO	0.136	0.624	YES	POLR2A	CACD,EP300,KLF1,TOPORS,ZNF628,ZSCAN4
rs9949024	rs1036935	18	50312870	bi-allelic	0.9942	chr18:50312695-50313570	NO	0.802	0.977	YES	BATF, BCL11A, BCLAF1, EBF1, EP300, FOXM1, IRF4, MEF2A, MEF2C, MTA3, NFATC1, NFIC, PAX5, POU2F2, RELA, RUNX3, SP1, SPI1	BARHL2, BARX1, GBX2, HERPUD1, HESX1, HMX1, HMX3, HOXA5, HOXB6, ISX, LHX9, MSX1, MSX2, NOBOX, PRDM9, RFX2, RFX3, RFX4, RHOXF1, SOX10, SOX8, SOX9
rs1373184	rs1036935	18	50315522	bi-allelic	1	chr18:50315124-50315832	NO	0.431	0.799	NO	BCL11A,BCL3,CEBPB,EBF1,EP300,FOXM1,IRF4,MEF2A,MEF2C,MTA3,NFATC1,NFIC,NFYB,PAX5,PML,POU2F2,RAD21,RELA,RUNX3,SP1,STAT5A,TBL1XR1	ETV7,HBP1,NR2F6,POU4F1,POU4F2,POU4F3
rs3862689	rs1036935	18	50320884	bi-allelic	0.9476	chr18:50320764-50321128	NO	0.167	0.635	NO	EP300,FOXM1,MEF2A,MEF2C,NFIC,POU2F2,RUNX3,TBP	FOXP3,SIX1
rs7504604	rs1036935	18	50320994	bi-allelic	0.9534	chr18:50320764-50321128	NO	0.167	0.635	NO	EP300, FOXM1, MEF2A, MEF2C, NFIC, POU2F2, RUNX3, TBP	CBFB, RUNX, RUNX1, RUNX2, RUNX-AML, SRF, UA11
rs11663953	rs1036935	18	50375101	multi-allelic	0.3821	chr18:50374607-50375387	NO	0.0749	0.5	NO	PML, MTA3, POLR2A, GABPA, TAF1, RELA, TBP, PAX5, MAX, MAZ, YY1, CHD2, ELF1, ELK1, SIN3A, FOXM1, SP1, E2F4, TCF12, MXI1, IRF4, PBX3, NRF1, ATF2	NA
rs78800940	rs4368253	18	59900467	bi-allelic	0.2266	chr18:59899353-59901161	NO	0.587	0.92	NO	EBF1,POLR2A	ERG,FLI1,SPDEF
rs75399791	rs4368253	18	59907244	multi-allelic	0.2611	chr18:59907214-59907666	NO	0.949	0.977	NO	POLR2A, MTA3, YY1, NFATC1, IKZF1, PML, FOXM1, NFIC, SPI1, ATF2	NA
rs8083367	rs4368253	18	59911887	bi-allelic	0.2648	chr18:59911718-59912109	NO	0.959	0.977	NO	None	CEBPZ, E2F4, FOS, FOXI1, GFI1B, HES5, HES7, MEIS2, MEIS3, MTF1, NFY, PBX3, POU2F1, RFX5, TBP, TGIF2
rs17699164	rs4368253	18	59918804	bi-allelic	0.2445	chr18:59918288-59918986	NO	0.898	0.977	NO	ATF2,BCL3,CEBPB,CHD2,EBF1,ELF1,EP300,FOXM1,IRF4,MAX,MEF2A,MEF2C,NFIC,POLR2A,RELA,TCF12	HIVEP1,POU3F3
rs76020589	rs4368253	18	59928012	multi-allelic	0.2802	chr18:59927175-59928064	NO	0.776	0.977	NO	CEBPB, YY1	NA
rs11875317	rs4368253	18	59941550	multi-allelic	0.4437	chr18:59941296-59941760	NO	0.308	0.793	NO	None	NA
rs17066415	rs4368253	18	59950626	bi-allelic	0.366	chr18:59950452-59950941	NO	0.617	0.931	NO	BHLHE40,CEBPB,EP300,NFIC,RUNX3,USF1,USF2	FOXA,RAD21,SCRT1,SCRT2,SMC3
rs948768	rs4368253	18	59958414	bi-allelic	0.6813	chr18:59957981-59958525	NO	0.647	0.94	NO	IKZF1	HNF4, HNF4A, HNF4G, NANOG, NFATC1, POU, POU2F1, POU2F2, POU2F3, POU3F4, POU5F1
rs7231647	rs4368253	18	59961694	bi-allelic	0.6754	chr18:59961072-59961774	NO	0.758	0.975	NO	None	BARHL2,FOXC1,FOXC2,FOXD3,FOXF1,FOXF2,FOXI1,FOXJ2,FOXJ3,FOXK1,FOXL1,FOXO1,FOXO4,FOXP2,FOXQ1
rs79395638	rs4987852	18	63040931	bi-allelic	0.302	chr18:63040780-63041521	NO	0.106	0.589	NO	ATF2,CEBPB,CHD1,CHD2,MAX,MAZ,MTA3,MXI1,PML,TAF1,TBL1XR1,TBP,USF1,USF2,WRNIP1	CACBP,CACD,CCNT2,EGR,EGR1,EGR2,HF1H3B,KLF16,KLF4,MAZ,SP1,SP3,WT1,ZNF148,ZNF281,ZNF740
rs17677569	rs77551289	18	63131377	bi-allelic	0.2228	chr18:63130981-63132189	NO	0.397	0.798	NO	CTCF,FOXM1,RAD21,RUNX3,SMC3,YY1	CEBPB,CEBPZ,E2F2,E2F3,IRF3,SP1,SP2
rs4987830	rs77551289	18	63139143	bi-allelic	0.2195	chr18:63137927-63139456	NO	0.864	0.977	NO	None	None
rs72941359	rs77551289	18	63142228	bi-allelic	0.2195	chr18:63141659-63142400	NO	0.281	0.76	NO	EBF1,MAZ,MYC,NFATC1,PML,POLR2A,SIN3A,STAT5A	TBX1,THRB,ZNF281
rs33965719	rs1036935	18	50308355-50308356	indel	0.7283	chr18:50307488-50308511	NO	0.136	0.624	YES	POLR2A	NA
rs113690975	rs7254272	19	3990034	bi-allelic	0.3163	chr19:3989990-3990558	NO	0.232	0.725	NO	POLR2A,TAF1	GATA1,RUNX1,TAL1
rs73534156	rs7254272	19	4058654	bi-allelic	0.8698	chr19:4058023-4058666	NO	0.0553	0.475	NO	CTCF,EBF1	PRDM4,REL
rs191258216	rs7254272	19	4065417	bi-allelic	0.5551	chr19:4065417-4066241	NO	0.368	0.793	NO	POLR2A,SIN3A,TAF1,TCF3	CHD2,CTCFL,EGR1,EGR2,EGR3,GLIS2,GLIS3,HDAC2,INSM1,NRF1,SRF,ZBTB33,ZBTB7A,ZIC1,ZIC3,ZNF219
rs188955288	rs7254272	19	4067316	bi-allelic	0.8672	chr19:4066721-4067726	NO	0.313	0.793	NO	EBF1, EGR1, POLR2A	ATF4, EGR3, EGR4, MTF1, SP4
rs239996	rs7254272	19	4089982	bi-allelic	0.2906	chr19:4088849-4089994	NO	0.948	0.977	NO	POLR2A	HIC1
rs76081019	rs874460	19	46648467	bi-allelic	0.2557	chr19:46648047-46648802	NO	0.761	0.975	NO	None	HIVEP1,NFKB,NFKB1,RELA
rs313839	rs874460	19	46718300	bi-allelic	0.6841	chr19:46717945-46718769	NO	0.284	0.764	NO	ATF2,CHD2,ELF1,EP300,FOXM1,MAZ,NFATC1,PBX3,POLR2A,POU2F2,RELA,RUNX3,SIN3A,SRF,TBL1XR1,TCF12,YY1	CACBP,EGR1,EGR2,EGR4,HF1H3B,KLF16,SP1,SP2,SPZ1,TFCP2,WT1,ZBTB4,ZNF219,ZNF281
rs131806	rs140522	22	50525536	bi-allelic	0.6035	chr22:50525178-50526639	NO	0.475	0.83	NO	ATF3,BHLHE40,CHD2,MAX,MAZ,MXI1,MYC,NFATC1,NFIC,NRF1,PML,POLR2A,POU2F2,RELA,SIN3A,SP1,STAT5A,TAF1,USF2,ZNF143	MTF1,NRF1,REST,ZNF589
rs131805	rs140522	22	50525724	bi-allelic	0.5684	chr22:50525178-50526639	NO	0.475	0.83	NO	ATF3, BHLHE40, CHD2, CTCF, E2F4, EGR1, ELF1, MAX, MAZ, MXI1, MYC, NFATC1, NRF1, PAX5, PBX3, PML, POLR2A, POU2F2, RAD21, RELA, RUNX3, SIN3A, SP1, TAF1, USF1, USF2, YY1, ZNF143	ETV6, MAZ, NFE2L2, POLR3A, SPI1
rs131804	rs140522	22	50526433	bi-allelic	0.6195	chr22:50525178-50526639	NO	0.475	0.83	NO	BCL3, CTCF, ELF1, MAX, MAZ, MEF2C, MTA3, MXI1, MYC, POLR2A, RAD21, RELA, RUNX3, TAF1, TBP, YY1, ZNF143	ZFX
rs470118	rs140522	22	50539309	bi-allelic	0.3144	chr22:50539196-50540072	NO	0.0191	0.236	YES	BHLHE40,CHD1,CHD2,E2F4,MAX,MXI1,MYC,NFATC1,POLR2A,POU2F2,SMC3,TBL1XR1,USF1,USF2,WRNIP1	CTCF-ext,GFY,KLF8
rs140521	rs140522	22	50539595	bi-allelic	0.3328	chr22:50539196-50540072	NO	0.0191	0.236	YES	BCL11A, CHD1, EP300, FOXM1, MTA3, MYC, NFATC1, NFYB, PML, POLR2A, RELA, RUNX3, SP1, TAF1, TBP	LHX8, PDX1, ZEB1
rs71198257	rs140522	22	50508100-50508101	indel	0.2539	chr22:50507381-50508787	NO	0.461	0.821	NO	POLR2A, ELK1, MAZ, SIX5, SIN3A, CHD2, MXI1, MAX, E2F4, SP1, CTCF, PML, TBP, TBL1XR1, RELA, ATF2, GABPA, ELF1, RAD21, PAX5, ZNF143, YY1, NRF1, TAF1, REST, EGR1, RUNX3, SRF, BCL11A	NA

## Sheet: Supplementary Data 8b
Supplementary Data 8b. MotifbreakR TF binding results
Genomic co-ordinates are listed according to GRCh38
NA = non-assigned
Target SNP	ATAC QTL	Chr	Motif start	Motif end	Motif width	Strand	Reference allele	Alternative allele	Risk Allele	Risk allele more open or closed (based on ATAC-QTL data sentinel SNP)	Higher or lower TF affinity at risk allele target SNP	SNP_position	Gene Symbol	Data Source	Provider Name	Provider ID	Sequence Match	Normalized affinity score reference allele	Normalized affinity score alternative allele
rs2813876	NO	1	23619407	23619428	22	-	T	C	T	NA	lower	23619424	NHLH1	ENCODE-motif	NHLH1_known_ref2	NHLH1_2	agaagcagcaactgaggTtcag	0.767674	0.824211
rs2813876	NO	1	23619407	23619428	22	-	T	C	T	NA	lower	23619424	NHLH1	ENCODE-motif	NHLH1_known_ref1	NHLH1_1	agaagcagcaactgaggTtcag	0.740827	0.816586
rs2813876	NO	1	23619420	23619434	15	+	T	C	T	NA	higher	23619424	NR2F6	ENCODE-motif	NR2F6_known_ref4	NR2F6_4	gaggTtcagaagtca	0.793877	0.712586
rs2813876	NO	1	23619420	23619437	18	+	T	C	T	NA	higher	23619424	RARA	ENCODE-motif	RARA_known_ref3	RARA_3	gaggTtcagaagtcaagg	0.724521	0.653313
rs2813876	NO	1	23619421	23619434	14	+	T	C	T	NA	higher	23619424	NR2E1	ENCODE-motif	NR2E1_known_ref4	NR2E1_4	aggTtcagaagtca	0.813536	0.740621
rs75569736	NO	1	23619521	23619530	10	+	A	C	C	NA	higher	23619530	EGR1	ENCODE-motif	EGR1_disc3	EGR1_disc3	gagcaagcgA	0.774436	0.899444
rs75569736	NO	1	23619521	23619532	12	+	A	C	C	NA	higher	23619530	NRF1	HOCOMOCO	NRF1_f1	NRF1_HUMAN	gagcaagcgAta	0.760326	0.869901
rs75569736	NO	1	23619524	23619537	14	+	A	C	C	NA	lower	23619530	GATA1	ENCODE-motif	GATA_known4	GATA_known4	caagcgAtagggcc	0.97762	0.759189
rs72663260	NO	1	23619939	23619956	18	-	C	A	C	NA	higher	23619953	NR1H	ENCODE-motif	NR1H_known_ref1	NR1H_1	tgatcgccagaaacCggt	0.805482	0.695779
rs72663260	NO	1	23619945	23619962	18	+	C	A	C	NA	higher	23619953	MYB	ENCODE-motif	MYB_known_ref1	MYB_1	ccagaaacCggttgcttg	0.914018	0.839561
rs72663260	NO	1	23619946	23619960	15	+	C	A	C	NA	lower	23619953	SCRT1	ENCODE-motif	SCRT1_known_ref1	SCRT1_1	cagaaacCggttgct	0.734642	0.85411
rs72663260	NO	1	23619949	23619958	10	+	C	A	C	NA	higher	23619953	GRHL1	ENCODE-motif	GRHL1_known_ref2	GRHL1_2	aaacCggttg	0.990327	0.894082
rs72663260	NO	1	23619949	23619961	13	-	C	A	C	NA	higher	23619953	SCRT2	ENCODE-motif	SCRT2_known_ref1	SCRT2_1	aaacCggttgctt	0.85382	0.77193
rs72663260	NO	1	23619949	23619958	10	+	C	A	C	NA	higher	23619953	TFCP2	ENCODE-motif	TFCP2_known_ref4	TFCP2_4	aaacCggttg	0.988853	0.888295
rs72663260	NO	1	23619951	23619966	16	+	C	A	C	NA	higher	23619953	TFCP2	ENCODE-motif	TFCP2_known_ref5	TFCP2_5	acCggttgcttggggt	0.826696	0.750975
rs6701131	NO	1	23628949	23628966	18	+	G	T	T	NA	lower	23628961	HIC1	ENCODE-motif	HIC1_known_ref4	HIC1_4	ctgcccacctcgGcctcc	0.784327	0.704791
rs6701131	NO	1	23628952	23628965	14	-	G	T	T	NA	lower	23628961	PLAG1	ENCODE-motif	PLAG1_known_ref1	PLAG1_1	cccacctcgGcctc	0.81679	0.762258
rs6701131	NO	1	23628952	23628965	14	+	G	T	T	NA	lower	23628961	ZFX	ENCODE-motif	ZFX_known_ref1	ZFX_1	cccacctcgGcctc	0.972655	0.810763
rs6701131	NO	1	23628954	23628968	15	+	G	T	T	NA	higher	23628961	ZNF263	FactorBook	ZNF263	ZNF263	cacctcgGcctccca	0.817802	0.969574
rs6701131	NO	1	23628955	23628973	19	-	G	T	T	NA	lower	23628961	ZFX	HOCOMOCO	ZFX_f1	ZFX_HUMAN	acctcgGcctcccaaagtg	0.935267	0.766362
rs6701131	NO	1	23628956	23628965	10	-	G	T	T	NA	lower	23628961	BCLAF1	ENCODE-motif	BCL_disc10	BCL_disc10	cctcgGcctc	0.966697	0.8033
rs6701131	NO	1	23628958	23628967	10	+	G	T	T	NA	higher	23628961	ZNF263	HOMER	Znf263(Zf)/K562-Znf263-ChIP-Seq(GSE31477)/Homer	Znf263	tcgGcctccc	0.829479	0.997148
rs6701131	NO	1	23628959	23628968	10	-	G	T	T	NA	higher	23628961	ZNF263	ENCODE-motif	ZNF263_disc1	ZNF263_disc1	cgGcctccca	0.771475	0.913278
rs12136157	NO	1	228515525	228515541	17	-	T	C	T	NA	higher	228515535	HOXD10	ENCODE-motif	HOXD10_known_ref1	HOXD10_1	tcaacttttaTtttaaa	0.92663	0.823128
rs12136157	NO	1	228515526	228515540	15	-	T	C	T	NA	lower	228515535	PRDM1	ENCODE-motif	PRDM1_known2	PRDM1_known2	caacttttaTtttaa	0.773798	0.866335
rs12136157	NO	1	228515526	228515539	14	-	T	C	T	NA	lower	228515535	PRDM1	HOCOMOCO	PRDM1_f1	PRDM1_HUMAN	caacttttaTttta	0.742541	0.856118
rs12136157	NO	1	228515526	228515540	15	+	T	C	T	NA	lower	228515535	PRDM1	FactorBook	PRDM1	PRDM1	caacttttaTtttaa	0.771822	0.870173
rs12136157	NO	1	228515528	228515539	12	+	T	C	T	NA	higher	228515535	T1ISRE	HOMER	T1ISRE(IRF)/ThioMac-Ifnb-Expression/Homer	T1ISRE	acttttaTttta	0.798499	0.692469
rs12136157	NO	1	228515529	228515538	10	-	T	C	T	NA	higher	228515535	HOXC13	ENCODE-motif	HOXC13_known_ref2	HOXC13_2	cttttaTttt	0.925685	0.770437
rs12136157	NO	1	228515530	228515538	9	-	T	C	T	NA	higher	228515535	HOXC12	ENCODE-motif	HOXC12_known_ref2	HOXC12_2	ttttaTttt	0.911601	0.791795
rs12136157	NO	1	228515532	228515545	14	-	T	C	T	NA	lower	228515535	SOX10	ENCODE-motif	SOX10_known_ref7	SOX10_7	ttaTtttaaattca	0.71513	0.790238
rs12136157	NO	1	228515532	228515545	14	-	T	C	T	NA	lower	228515535	SOX8	ENCODE-motif	SOX8_known_ref6	SOX8_6	ttaTtttaaattca	0.72748	0.805364
rs55724370	NO	1	228646875	228646902	28	+	G	C	G	NA	lower	228646883	PAX5	ENCODE-motif	PAX5_known1	PAX5_known1	tagaaaccGagggagggagagagacagc	0.693573	0.834442
rs55724370	NO	1	228646876	228646896	21	+	G	C	G	NA	lower	228646883	UA7	FactorBook	UA7	UA7	agaaaccGagggagggagaga	0.806528	0.874444
rs55724370	NO	1	228646878	228646892	15	-	G	C	G	NA	lower	228646883	JUND	ENCODE-motif	AP1_disc6	AP1_disc6	aaaccGagggaggga	0.790009	0.866577
rs55724370	NO	1	228646881	228646890	10	+	G	C	G	NA	higher	228646883	NR0B1	HOCOMOCO	NR0B1_si	NR0B1_HUMAN	ccGagggagg	0.9261	0.757696
rs55724370	NO	1	228646881	228646893	13	+	G	C	G	NA	higher	228646883	WT1	HOCOMOCO	WT1_f1	WT1_HUMAN	ccGagggagggag	0.901609	0.782822
rs55724370	NO	1	228646882	228646890	9	+	G	C	G	NA	higher	228646883	GTF2I	ENCODE-motif	GTF2I_known_ref1	GTF2I_1	cGagggagg	0.983696	0.807588
rs55724370	NO	1	228646883	228646891	9	+	G	C	G	NA	higher	228646883	CACBP	ENCODE-motif	CACBP_known_ref1	CACBP_1	Gagggaggg	0.955934	0.882491
rs11584348	NO	1	228765603	228765617	15	-	T	C	T	NA	higher	228765610	CREB1	ENCODE-motif	ATF3_known5	ATF3_known5	tgggtccTgtgtcac	0.762484	0.677708
rs11584348	NO	1	228765605	228765617	13	+	T	C	T	NA	lower	228765610	HES1	HOCOMOCO	HES1_f1	HES1_HUMAN	ggtccTgtgtcac	0.864889	0.943859
rs11584348	NO	1	228765606	228765614	9	-	T	C	T	NA	higher	228765610	HNF4G	ENCODE-motif	HNF4_disc5	HNF4_disc5	gtccTgtgt	0.956816	0.882322
rs11584348	NO	1	228765607	228765620	14	+	T	C	T	NA	higher	228765610	BACH1	HOCOMOCO	BACH1_si	BACH1_HUMAN	tccTgtgtcactct	0.822383	0.761524
rs72751952	NO	1	228765956	228765973	18	-	G	T	G	NA	lower	228765968	ESR1	HOCOMOCO	ESR1_do	ESR1_HUMAN	aaaaggaaagtgGgactt	0.734184	0.856482
rs72751952	NO	1	228765956	228765975	20	+	G	T	G	NA	lower	228765968	NFAT:AP1	HOMER	NFAT:AP1(RHD,bZIP)/Jurkat-NFATC1-ChIP-Seq(Jolma et al.)/Homer	NFAT:AP1	aaaaggaaagtgGgactttc	0.820403	0.905544
rs72751952	NO	1	228765958	228765975	18	-	G	T	G	NA	lower	228765968	ESR2	ENCODE-motif	ESR2_known_ref1	ESR2_1	aaggaaagtgGgactttc	0.714446	0.856233
rs72751952	NO	1	228765959	228765973	15	-	G	T	G	NA	lower	228765968	ESR1	ENCODE-motif	ESRRA_disc1	ESRRA_disc1	aggaaagtgGgactt	0.724552	0.851105
rs72751952	NO	1	228765959	228765973	15	+	G	T	G	NA	lower	228765968	TBX20	ENCODE-motif	TBX20_known_ref3	TBX20_3	aggaaagtgGgactt	0.791887	0.901538
rs72751952	NO	1	228765962	228765974	13	+	G	T	G	NA	lower	228765968	EOMES	ENCODE-motif	EOMES_known_ref2	EOMES_2	aaagtgGgacttt	0.852698	0.936737
rs72751952	NO	1	228765962	228765971	10	+	G	T	G	NA	lower	228765968	TBX21	ENCODE-motif	TBX21_known_ref5	TBX21_5	aaagtgGgac	0.819153	0.916045
rs72751952	NO	1	228765962	228765971	10	+	G	T	G	NA	lower	228765968	TBX21	ENCODE-motif	TBX21_known_ref2	TBX21_2	aaagtgGgac	0.833485	0.9243
rs72751952	NO	1	228765963	228765970	8	+	G	T	G	NA	lower	228765968	MGA	ENCODE-motif	MGA_known_ref1	MGA_1	aagtgGga	0.830255	0.94469
rs72751952	NO	1	228765963	228765972	10	+	G	T	G	NA	lower	228765968	TBR1	ENCODE-motif	TBR1_known_ref1	TBR1_1	aagtgGgact	0.822404	0.906281
rs72751952	NO	1	228765963	228765970	8	+	G	T	G	NA	lower	228765968	TBX1	ENCODE-motif	TBX1_known_ref3	TBX1_3	aagtgGga	0.822734	0.941965
rs72751952	NO	1	228765963	228765970	8	+	G	T	G	NA	lower	228765968	TBX4	ENCODE-motif	TBX4_known_ref1	TBX4_1	aagtgGga	0.851657	0.943978
rs72751952	NO	1	228765966	228765977	12	+	G	T	G	NA	higher	228765968	NFKB	ENCODE-motif	NFKB_known5	NFKB_known5	tgGgactttctg	0.870705	0.740906
rs72751952	NO	1	228765966	228765974	9	-	G	T	G	NA	higher	228765968	NFKB1	ENCODE-motif	NFKB_disc4	NFKB_disc4	tgGgacttt	0.971087	0.836223
rs72751952	NO	1	228765966	228765986	21	-	G	T	G	NA	higher	228765968	PBX3	ENCODE-motif	PBX3_disc3	PBX3_disc3	tgGgactttctgtctgccaat	0.896705	0.781683
rs72751952	NO	1	228765966	228765980	15	+	G	T	G	NA	higher	228765968	PGR	HOMER	PR(NR)/T47D-PR-ChIP-Seq(GSE31130)/Homer	PR	tgGgactttctgtct	0.906188	0.763867
rs72751952	NO	1	228765967	228765981	15	+	G	T	G	NA	higher	228765968	NR3C1	ENCODE-motif	NR3C1_disc1	NR3C1_disc1	gGgactttctgtctg	0.86525	0.75474
rs72751952	NO	1	228765968	228765981	14	-	G	T	G	NA	lower	228765968	NR2E1	ENCODE-motif	NR2E1_known_ref4	NR2E1_4	Ggactttctgtctg	0.790535	0.876432
rs72751952	NO	1	228765968	228765981	14	-	G	T	G	NA	lower	228765968	NR2E1	ENCODE-motif	NR2E1_known_ref2	NR2E1_2	Ggactttctgtctg	0.759264	0.878649
rs888096	NO	2	37376651	37376662	12	+	G	A	A	NA	higher	37376658	MEF2C	HOMER	Mef2c(MADS)/GM12878-Mef2c-ChIP-Seq(GSE32465)/Homer	Mef2c	ccctcaaGtagt	0.773545	0.917155
rs888096	NO	2	37376651	37376662	12	+	G	A	A	NA	lower	37376658	NKX2-1	ENCODE-motif	NKX2-1_known_ref2	NKX2-1_2	ccctcaaGtagt	0.986818	0.719072
rs888096	NO	2	37376652	37376661	10	+	G	A	A	NA	higher	37376658	MEF2A	HOMER	Mef2a(MADS)/HL1-Mef2a.biotin-ChIP-Seq(GSE21529)/Homer	Mef2a	cctcaaGtag	0.82135	0.978324
rs888096	NO	2	37376655	37376674	20	+	G	A	A	NA	higher	37376658	Pax7	HOMER	Pax7(Paired,Homeobox),longest/Myoblast-Pax7-ChIP-Seq(GSE25064)/Homer	Pax7	caaGtagtgaaattactgct	0.76269	0.893732
rs888096	NO	2	37376656	37376669	14	-	G	A	A	NA	higher	37376658	EN1	ENCODE-motif	EN1_known_ref5	EN1_5	aaGtagtgaaatta	0.712793	0.832951
rs888096	NO	2	37376656	37376668	13	+	G	A	A	NA	higher	37376658	IRF1	ENCODE-motif	IRF_known1	IRF_known1	aaGtagtgaaatt	0.725253	0.838643
rs888096	NO	2	37376657	37376671	15	-	G	A	A	NA	higher	37376658	SOX11	ENCODE-motif	SOX11_known_ref2	SOX11_2	aGtagtgaaattact	0.67018	0.744341
rs1533300	NO	2	110858335	110858352	18	-	T	C	C	NA	higher	110858348	EWSR1::FLI1	ENCODE-motif	EWSR1::FLI1_known_ref1	EWSR1::FLI1_1	ggatccttcctacTcccc	0.630767	0.688551
rs1533300	NO	2	110858338	110858350	13	-	T	C	C	NA	higher	110858348	STAT3	ENCODE-motif	STAT_disc7	STAT_disc7	tccttcctacTcc	0.859197	0.970036
rs1533300	NO	2	110858338	110858352	15	+	T	C	C	NA	lower	110858348	ZNF263	FactorBook	ZNF263	ZNF263	tccttcctacTcccc	0.89601	0.746372
rs1533300	NO	2	110858339	110858348	10	-	T	C	C	NA	lower	110858348	EP300	ENCODE-motif	EP300_disc10	EP300_disc10	ccttcctacT	0.951247	0.806165
rs1533300	NO	2	110858339	110858357	19	-	T	C	C	NA	higher	110858348	ZNF143	ENCODE-motif	ZNF143_disc3	ZNF143_disc3	ccttcctacTccccgagac	0.805437	0.916331
rs1533300	NO	2	110858340	110858354	15	+	T	C	C	NA	higher	110858348	ZNF281	ENCODE-motif	ZNF281_known_ref1	ZNF281_1	cttcctacTccccga	0.761179	0.899192
rs1533300	NO	2	110858341	110858356	16	+	T	C	C	NA	higher	110858348	GLIS2	ENCODE-motif	GLIS2_known_ref1	GLIS2_1	ttcctacTccccgaga	0.763907	0.926753
rs1533300	NO	2	110858342	110858356	15	-	T	C	C	NA	higher	110858348	ZNF148	HOCOMOCO	ZN148_si	ZN148_HUMAN	tcctacTccccgaga	0.772314	0.869819
rs1533300	NO	2	110858343	110858354	12	-	T	C	C	NA	higher	110858348	ZNF219	HOCOMOCO	ZN219_f1	ZN219_HUMAN	cctacTccccga	0.747798	0.902805
rs1533300	NO	2	110858344	110858358	15	+	T	C	C	NA	higher	110858348	ZBTB7B	ENCODE-motif	ZBTB7A_known2	ZBTB7A_known2	ctacTccccgagaca	0.761701	0.942498
rs1533300	NO	2	110858345	110858358	14	+	T	C	C	NA	higher	110858348	GLIS2	ENCODE-motif	GLIS2_known_ref2	GLIS2_2	tacTccccgagaca	0.714865	0.8418
rs1533300	NO	2	110858345	110858354	10	-	T	C	C	NA	higher	110858348	GLIS3	HOCOMOCO	GLIS3_f1	GLIS3_HUMAN	tacTccccga	0.713969	0.92341
rs13401811	NO	2	110858508	110858527	20	-	G	A	G	NA	lower	110858527	TBX1	ENCODE-motif	TBX1_known_ref4	TBX1_4	gtcacctgcaggtgtgtgaG	0.704176	0.740744
rs13401811	NO	2	110858516	110858533	18	-	G	A	G	NA	lower	110858527	TP63	ENCODE-motif	TP63_known_ref1	TP63_1	caggtgtgtgaGcctgtg	0.676489	0.752964
rs13401811	NO	2	110858526	110858538	13	-	G	A	G	NA	higher	110858527	TFAP2	ENCODE-motif	TFAP2_known5	TFAP2_known5	aGcctgtggtagc	0.962891	0.791733
rs1533298	NO	2	110858721	110858737	17	-	C	T	T	NA	higher	110858727	DUX4	ENCODE-motif	DUX4_known_ref1	DUX4_1	ctgattCgatttagtta	0.758609	0.887819
rs1533298	NO	2	110858721	110858738	18	+	C	T	T	NA	lower	110858727	PAX1	ENCODE-motif	PAX1_known_ref1	PAX1_1	ctgattCgatttagttat	0.708829	0.650804
rs1533298	NO	2	110858722	110858733	12	-	C	T	T	NA	higher	110858727	GFI1B	ENCODE-motif	GFI1B_known_ref1	GFI1B_1	tgattCgattta	0.803634	0.920437
rs1533298	NO	2	110858722	110858736	15	-	C	T	T	NA	lower	110858727	IRF9	ENCODE-motif	IRF_known21	IRF_known21	tgattCgatttagtt	0.753713	0.671442
rs1533298	NO	2	110858722	110858736	15	-	C	T	T	NA	higher	110858727	PROP1	HOCOMOCO	PROP1_f1	PROP1_HUMAN	tgattCgatttagtt	0.731291	0.874138
rs1533298	NO	2	110858723	110858731	9	+	C	T	T	NA	higher	110858727	FOXP3	HOCOMOCO	FOXP3_f1	FOXP3_HUMAN	gattCgatt	0.798478	0.949363
rs1533298	NO	2	110858725	110858742	18	-	C	T	T	NA	lower	110858727	CUX2	ENCODE-motif	CUX2_known_ref1	CUX2_1	ttCgatttagttatggaa	0.813542	0.732666
rs1533298	NO	2	110858726	110858738	13	-	C	T	T	NA	higher	110858727	DUXA	ENCODE-motif	DUXA_known_ref1	DUXA_1	tCgatttagttat	0.858819	0.948824
rs1533298	NO	2	110858727	110858736	10	+	C	T	T	NA	higher	110858727	HOXD10	HOCOMOCO	HXD10_f1	HXD10_HUMAN	Cgatttagtt	0.876578	0.962548
rs10204997	NO	2	110865200	110865213	14	-	T	C	C	NA	lower	110865211	UA8	FactorBook	UA8	UA8	actgcatgtttTca	0.952362	0.788004
rs10204997	NO	2	110865201	110865214	14	-	T	C	C	NA	higher	110865211	NFAT5	ENCODE-motif	NFAT5_known_ref1	NFAT5_1	ctgcatgtttTcac	0.786146	0.901661
rs10204997	NO	2	110865202	110865219	18	-	T	C	C	NA	lower	110865211	IRF2	ENCODE-motif	IRF_known10	IRF_known10	tgcatgtttTcacttgca	0.82547	0.717201
rs10204997	NO	2	110865204	110865218	15	+	T	C	C	NA	lower	110865211	IRF	ENCODE-motif	IRF_known7	IRF_known7	catgtttTcacttgc	0.952714	0.791359
rs10204997	NO	2	110865205	110865218	14	-	T	C	C	NA	lower	110865211	PRDM1	HOCOMOCO	PRDM1_f1	PRDM1_HUMAN	atgtttTcacttgc	0.837552	0.713923
rs10204997	NO	2	110865206	110865219	14	-	T	C	C	NA	lower	110865211	IRF2	HOCOMOCO	IRF2_f1	IRF2_HUMAN	tgtttTcacttgca	0.893986	0.760696
rs10204997	NO	2	110865206	110865220	15	-	T	C	C	NA	lower	110865211	IRF8	HOCOMOCO	IRF8_si	IRF8_HUMAN	tgtttTcacttgcaa	0.922723	0.78929
rs10204997	NO	2	110865206	110865215	10	+	T	C	C	NA	higher	110865211	NFATC1	HOMER	NFAT(RHD)/Jurkat-NFATC1-ChIP-Seq(Jolma et al.)/Homer	NFAT	tgtttTcact	0.813433	0.972797
rs10204997	NO	2	110865206	110865219	14	-	T	C	C	NA	lower	110865211	PRDM1	ENCODE-motif	PRDM1_known1	PRDM1_known1	tgtttTcacttgca	0.866034	0.74166
rs10204997	NO	2	110865207	110865218	12	-	T	C	C	NA	lower	110865211	IRF1	HOCOMOCO	IRF1_si	IRF1_HUMAN	gtttTcacttgc	0.91707	0.780946
rs10204997	NO	2	110865207	110865218	12	-	T	C	C	NA	lower	110865211	IRF1	HOMER	IRF1(IRF)/PBMC-IRF1-ChIP-Seq(GSE43036)/Homer	IRF1	gtttTcacttgc	0.872487	0.76551
rs10204997	NO	2	110865207	110865222	16	-	T	C	C	NA	lower	110865211	POU5F1	HOCOMOCO	PO5F1_do	PO5F1_HUMAN	gtttTcacttgcaaat	0.849479	0.759277
rs10204997	NO	2	110865207	110865218	12	-	T	C	C	NA	lower	110865211	STAT1	ENCODE-motif	STAT_disc3	STAT_disc3	gtttTcacttgc	0.873304	0.744836
rs10204997	NO	2	110865208	110865218	11	-	T	C	C	NA	lower	110865211	IRF	ENCODE-motif	IRF_known8	IRF_known8	tttTcacttgc	0.957839	0.805074
rs10204997	NO	2	110865208	110865222	15	+	T	C	C	NA	lower	110865211	IRF1	ENCODE-motif	IRF_disc3	IRF_disc3	tttTcacttgcaaat	0.845827	0.74269
rs10204997	NO	2	110865208	110865222	15	+	T	C	C	NA	lower	110865211	POU5F1	ENCODE-motif	POU5F1_known3	POU5F1_known3	tttTcacttgcaaat	0.841784	0.739782
rs10204997	NO	2	110865208	110865222	15	+	T	C	C	NA	lower	110865211	POU5F1	ENCODE-motif	POU5F1_known2	POU5F1_known2	tttTcacttgcaaat	0.864652	0.769604
rs10204997	NO	2	110865208	110865222	15	-	T	C	C	NA	lower	110865211	OCT4-SOX2-TCF-NANOG	HOMER	OCT4-SOX2-TCF-NANOG(POU,Homeobox,HMG)/mES-Oct4-ChIP-Seq(GSE11431)/Homer	OCT4-SOX2-TCF-NANOG	tttTcacttgcaaat	0.85543	0.751925
rs10204997	NO	2	110865209	110865224	16	-	T	C	C	NA	lower	110865211	IRF4	HOCOMOCO	IRF4_si	IRF4_HUMAN	ttTcacttgcaaatgt	0.870938	0.770001
rs10204997	NO	2	110865209	110865223	15	+	T	C	C	NA	lower	110865211	POU5F1	ENCODE-motif	POU5F1_known1	POU5F1_known1	ttTcacttgcaaatg	0.898034	0.793646
rs10204997	NO	2	110865209	110865218	10	+	T	C	C	NA	lower	110865211	SPI1	ENCODE-motif	SPI1_disc2	SPI1_disc2	ttTcacttgc	0.885835	0.771671
rs10204997	NO	2	110865210	110865216	7	+	T	C	C	NA	lower	110865211	IRF1	ENCODE-motif	IRF_known6	IRF_known6	tTcactt	1	0.861021
rs10165663	NO	2	110874981	110874999	19	-	C	T	T	NA	lower	110874990	CTCF	HOCOMOCO	CTCF_f2	CTCF_HUMAN	tcctgccacCggcaggatt	0.842469	0.696762
rs10165663	NO	2	110874983	110874996	14	-	C	T	T	NA	lower	110874990	CTCF	ENCODE-motif	CTCF_disc5	CTCF_disc5	ctgccacCggcagg	0.988586	0.705401
rs10165663	NO	2	110874989	110874998	10	-	C	T	T	NA	higher	110874990	ZBTB33	ENCODE-motif	ZBTB33_known1	ZBTB33_known1	cCggcaggat	0.880394	0.9932
rs10165663	NO	2	110874989	110875000	12	+	C	T	T	NA	higher	110874990	ZBTB33	HOCOMOCO	KAISO_f1	KAISO_HUMAN	cCggcaggattt	0.793428	0.982163
rs7563488	NO	2	110875330	110875342	13	-	A	G	G	NA	lower	110875340	FOXL1	ENCODE-motif	FOXL1_known_ref5	FOXL1_5	ttctttattaAgt	0.874892	0.80273
rs7563488	NO	2	110875332	110875356	25	+	A	G	G	NA	lower	110875340	AIRE	ENCODE-motif	AIRE_known_ref2	AIRE_2	ctttattaAgtgtattttttggaca	0.75938	0.716405
rs7563488	NO	2	110875333	110875348	16	-	A	G	G	NA	lower	110875340	NKX2-4	ENCODE-motif	NKX2-4_known_ref1	NKX2-4_1	tttattaAgtgtattt	0.884823	0.704532
rs7563488	NO	2	110875333	110875348	16	-	A	G	G	NA	lower	110875340	NKX2-6	ENCODE-motif	NKX2-6_known_ref1	NKX2-6_1	tttattaAgtgtattt	0.862583	0.718102
rs7563488	NO	2	110875333	110875349	17	-	A	G	G	NA	lower	110875340	NKX3-1	ENCODE-motif	NKX3-1_known_ref3	NKX3-1_3	tttattaAgtgtatttt	0.919506	0.757493
rs7563488	NO	2	110875333	110875349	17	-	A	G	G	NA	lower	110875340	NKX3-2	ENCODE-motif	NKX3-2_known_ref2	NKX3-2_2	tttattaAgtgtatttt	0.939562	0.775602
rs7563488	NO	2	110875335	110875345	11	-	A	G	G	NA	lower	110875340	HMX2	ENCODE-motif	HMX2_known_ref2	HMX2_2	tattaAgtgta	0.959351	0.657743
rs7563488	NO	2	110875336	110875347	12	+	A	G	G	NA	lower	110875340	NKX2-2	HOCOMOCO	NKX22_si	NKX22_HUMAN	attaAgtgtatt	0.921007	0.748444
rs7563488	NO	2	110875337	110875344	8	-	A	G	G	NA	lower	110875340	ISL2	ENCODE-motif	ISL2_known_ref2	ISL2_2	ttaAgtgt	0.983338	0.77366
rs7563488	NO	2	110875337	110875345	9	-	A	G	G	NA	lower	110875340	NKX3-1	ENCODE-motif	NKX3-1_known_ref5	NKX3-1_5	ttaAgtgta	0.954046	0.761381
rs7563488	NO	2	110875337	110875345	9	-	A	G	G	NA	lower	110875340	NKX3-2	ENCODE-motif	NKX3-2_known_ref3	NKX3-2_3	ttaAgtgta	0.983528	0.787623
rs7563488	NO	2	110875339	110875350	12	+	A	G	G	NA	higher	110875340	TEAD4	HOCOMOCO	TEAD4_f1	TEAD4_HUMAN	aAgtgtattttt	0.84399	0.907694
rs3789127	YES	2	110947178	110947189	12	+	G	A	A	open	higher	110947183	GFY	HOMER	GFY(?)/Promoter/Homer	GFY	gcttcGtttccc	0.805648	0.874325
rs3789127	YES	2	110947178	110947189	12	-	G	A	A	open	higher	110947183	PU.1-IRF	HOMER	PU.1-IRF(ETS:IRF)/Bcell-PU.1-ChIP-Seq(GSE21512)/Homer	PU.1-IRF	gcttcGtttccc	0.862625	0.917599
rs3789127	YES	2	110947179	110947188	10	-	G	A	A	open	higher	110947183	BCL11A	ENCODE-motif	BCL_disc4	BCL_disc4	cttcGtttcc	0.856076	0.941135
rs3789127	YES	2	110947179	110947193	15	-	G	A	A	open	higher	110947183	PU1	FactorBook	PU1	PU1	cttcGtttcccactt	0.712652	0.825254
rs3789127	YES	2	110947179	110947195	17	-	G	A	A	open	higher	110947183	SPI1	HOCOMOCO	SPI1_si	SPI1_HUMAN	cttcGtttcccactttc	0.761875	0.827564
rs3789084	NO	2	111037149	111037161	13	+	T	C	C	NA	higher	111037159	NFKB1	ENCODE-motif	NFKB_known10	NFKB_known10	tggggttcccTcc	0.72086	0.822086
rs3789084	NO	2	111037149	111037161	13	+	T	C	C	NA	higher	111037159	NFKB2	ENCODE-motif	NFKB_known11	NFKB_known11	tggggttcccTcc	0.786579	0.916789
rs3789084	NO	2	111037150	111037159	10	-	T	C	C	NA	higher	111037159	BCL3	ENCODE-motif	BCL_disc6	BCL_disc6	ggggttcccT	0.814299	0.973388
rs3789084	NO	2	111037150	111037160	11	+	T	C	C	NA	higher	111037159	NFKB1	ENCODE-motif	NFKB_known8	NFKB_known8	ggggttcccTc	0.808888	0.949119
rs3789084	NO	2	111037150	111037161	12	-	T	C	C	NA	higher	111037159	NFKB1	HOMER	NFkB-p50,p52(RHD)/Monocyte-p50-ChIP-Chip(Schreiber et al.)/Homer	NFkB-p50,p52	ggggttcccTcc	0.806413	0.905907
rs3789084	NO	2	111037150	111037160	11	-	T	C	C	NA	higher	111037159	NFKB1	HOCOMOCO	NFKB1_f1	NFKB1_HUMAN	ggggttcccTc	0.78102	0.923228
rs3789084	NO	2	111037150	111037159	10	-	T	C	C	NA	higher	111037159	NFKB1	ENCODE-motif	NFKB_known1	NFKB_known1	ggggttcccT	0.787529	0.918201
rs3789084	NO	2	111037152	111037166	15	+	T	C	C	NA	higher	111037159	ZNF281	ENCODE-motif	ZNF281_known_ref1	ZNF281_1	ggttcccTccccaag	0.759497	0.888343
rs3789084	NO	2	111037153	111037165	13	-	T	C	C	NA	higher	111037159	PATZ1	ENCODE-motif	PATZ1_known_ref1	PATZ1_1	gttcccTccccaa	0.802211	0.956879
rs3789084	NO	2	111037153	111037168	16	+	T	C	C	NA	higher	111037159	ZNF740	ENCODE-motif	ZNF740_known_ref1	ZNF740_1	gttcccTccccaagct	0.817651	0.988994
rs3789084	NO	2	111037154	111037167	14	+	T	C	C	NA	higher	111037159	GLIS2	ENCODE-motif	GLIS2_known_ref2	GLIS2_2	ttcccTccccaagc	0.707306	0.835943
rs3789084	NO	2	111037154	111037162	9	-	T	C	C	NA	higher	111037159	MZF1	HOCOMOCO	MZF1_f1	MZF1_HUMAN	ttcccTccc	0.807393	0.998006
rs3789084	NO	2	111037154	111037168	15	+	T	C	C	NA	higher	111037159	ZBTB7B	ENCODE-motif	ZBTB7A_known2	ZBTB7A_known2	ttcccTccccaagct	0.790276	0.977457
rs3789084	NO	2	111037154	111037168	15	-	T	C	C	NA	higher	111037159	ZNF148	HOCOMOCO	ZN148_si	ZN148_HUMAN	ttcccTccccaagct	0.727063	0.884504
rs3789084	NO	2	111037156	111037163	8	-	T	C	C	NA	lower	111037159	MAZ	ENCODE-motif	MAZ_known_ref1	MAZ_1	cccTcccc	1	0.902096
rs3789084	NO	2	111037156	111037163	8	-	T	C	C	NA	higher	111037159	MAZ	HOMER	Maz(Zf)/HepG2-Maz-ChIP-Seq(GSE31477)/Homer	Maz	cccTcccc	0.911473	1
rs3789084	NO	2	111037156	111037165	10	+	T	C	C	NA	higher	111037159	SP1	ENCODE-motif	SP1_known6	SP1_known6	cccTccccaa	0.833171	0.938561
rs3789084	NO	2	111037156	111037167	12	+	T	C	C	NA	higher	111037159	ZNF219	ENCODE-motif	ZNF219_known_ref1	ZNF219_1	cccTccccaagc	0.760473	0.890314
rs3789084	NO	2	111037156	111037165	10	+	T	C	C	NA	higher	111037159	ZNF740	ENCODE-motif	ZNF740_known_ref2	ZNF740_2	cccTccccaa	0.830175	0.977748
rs3789084	NO	2	111037156	111037165	10	+	T	C	C	NA	higher	111037159	ZNF740	ENCODE-motif	ZNF740_known_ref3	ZNF740_3	cccTccccaa	0.834409	0.965683
rs3789084	NO	2	111037156	111037165	10	+	T	C	C	NA	higher	111037159	ZNF740	ENCODE-motif	ZNF740_known_ref4	ZNF740_4	cccTccccaa	0.810104	0.983788
rs1837366	NO	2	111117046	111117053	8	-	C	T	T	NA	lower	111117052	RXRA	ENCODE-motif	RXRA_disc5	RXRA_disc5	cgccgtCt	0.978572	0.827438
rs1837366	NO	2	111117052	111117075	24	+	C	T	T	NA	higher	111117052	STAT5A	ENCODE-motif	STAT_known6	STAT_known6	Ctcactgtactgaatttcaagaat	0.725622	0.84322
rs2241845	NO	2	111121504	111121523	20	-	A	G	G	NA	lower	111121523	HDAC2	ENCODE-motif	HDAC2_disc3	HDAC2_disc3	ggcgccggcccgggagctgA	0.789611	0.752903
rs2241845	NO	2	111121504	111121524	21	-	A	G	G	NA	lower	111121523	REST	ENCODE-motif	REST_known2	REST_known2	ggcgccggcccgggagctgAg	0.787625	0.743054
rs2241845	NO	2	111121510	111121524	15	-	A	G	G	NA	lower	111121523	REST	ENCODE-motif	REST_disc1	REST_disc1	ggcccgggagctgAg	0.828813	0.778991
rs2241845	NO	2	111121511	111121527	17	+	A	G	G	NA	higher	111121523	KLF15	HOCOMOCO	KLF15_f1	KLF15_HUMAN	gcccgggagctgAggac	0.757711	0.913241
rs2241845	NO	2	111121515	111121536	22	+	A	G	G	NA	higher	111121523	ZBTB7B	HOCOMOCO	ZBT7B_si	ZBT7B_HUMAN	gggagctgAggacctgctcgta	0.672014	0.80319
rs2241845	NO	2	111121518	111121525	8	+	A	G	G	NA	lower	111121523	PAX5	HOCOMOCO	PAX5_si	PAX5_HUMAN	agctgAgg	0.969945	0.754122
rs2241845	NO	2	111121519	111121530	12	+	A	G	G	NA	higher	111121523	NFKB1	ENCODE-motif	NFKB_disc2	NFKB_disc2	gctgAggacctg	0.754891	0.982927
rs2241844	NO	2	111121777	111121793	17	-	C	T	T	NA	lower	111121787	MAFB	ENCODE-motif	MAF_known11	MAF_known11	cctgcttgctCtgcagg	0.83813	0.772176
rs2241844	NO	2	111121783	111121799	17	+	C	T	T	NA	higher	111121787	BCL6B	ENCODE-motif	BCL6B_known_ref2	BCL6B_2	tgctCtgcaggagtcct	0.695916	0.764789
rs2241844	NO	2	111121786	111121797	12	-	C	T	T	NA	higher	111121787	HLTF	HOCOMOCO	HLTF_f1	HLTF_HUMAN	tCtgcaggagtc	0.735209	0.912125
rs2241844	NO	2	111121786	111121797	12	+	C	T	T	NA	higher	111121787	ZBTB33	HOCOMOCO	KAISO_f1	KAISO_HUMAN	tCtgcaggagtc	0.784478	0.973213
rs2241844	NO	2	111121786	111121795	10	-	C	T	T	NA	higher	111121787	ZBTB33	ENCODE-motif	ZBTB33_known1	ZBTB33_known1	tCtgcaggag	0.878359	0.991166
rs4302219	NO	2	111122695	111122710	16	-	G	T	T	NA	lower	111122707	RUNX2	ENCODE-motif	RUNX2_known_ref4	RUNX2_4	gcgcggcgtgcgGagc	0.801396	0.692203
rs4302219	NO	2	111122695	111122710	16	-	G	T	T	NA	lower	111122707	RUNX3	ENCODE-motif	RUNX3_known_ref1	RUNX3_1	gcgcggcgtgcgGagc	0.793512	0.680944
rs4849417	NO	2	111130107	111130126	20	+	T	A	A	NA	lower	111130126	FOXP1	ENCODE-motif	FOXP1_known_ref1	FOXP1_1	ctctttttttttttttttgT	0.785872	0.714553
rs4849417	NO	2	111130125	111130135	11	+	T	A	A	NA	lower	111130126	SMAD2	HOCOMOCO	SMAD2_si	SMAD2_HUMAN	gTgacagtctc	0.935034	0.861647
rs4849417	NO	2	111130126	111130139	14	+	T	A	A	NA	lower	111130126	MEIS1::HOXA9	ENCODE-motif	MEIS1::HOXA9_known_ref2	MEIS1::HOXA9_2	Tgacagtctcactc	0.852502	0.729452
rs3789065	NO	2	111157436	111157448	13	-	C	G	G	NA	lower	111157445	DMRTA1	ENCODE-motif	DMRTA1_known_ref1	DMRTA1_1	aggctgaaaCatt	0.887138	0.717397
rs3789065	NO	2	111157440	111157453	14	+	C	G	G	NA	higher	111157445	MEIS1::HOXA9	ENCODE-motif	MEIS1::HOXA9_known_ref1	MEIS1::HOXA9_1	tgaaaCattttgga	0.715359	0.836151
rs3789064	NO	2	111157730	111157749	20	-	T	C	C	NA	higher	111157745	NFAT:AP1	HOMER	NFAT:AP1(RHD,bZIP)/Jurkat-NFATC1-ChIP-Seq(Jolma et al.)/Homer	NFAT:AP1	aactatcataatttcTttga	0.717234	0.855604
rs3789064	NO	2	111157736	111157756	21	+	T	C	C	NA	higher	111157745	STAT3	ENCODE-motif	STAT_known3	STAT_known3	cataatttcTttgaaatagtg	0.74351	0.837966
rs3789064	NO	2	111157738	111157750	13	-	T	C	C	NA	higher	111157745	ELF3	ENCODE-motif	ELF3_known_ref1	ELF3_1	taatttcTttgaa	0.783293	0.965076
rs3789064	NO	2	111157738	111157747	10	-	T	C	C	NA	higher	111157745	FEV	HOCOMOCO	FEV_f1	FEV_HUMAN	taatttcTtt	0.791867	0.965059
rs3789064	NO	2	111157738	111157747	10	-	T	C	C	NA	higher	111157745	JUN	ENCODE-motif	AP1_disc8	AP1_disc8	taatttcTtt	0.868713	0.989066
rs3789064	NO	2	111157738	111157746	9	-	T	C	C	NA	higher	111157745	MEF2C	ENCODE-motif	MEF2_disc2	MEF2_disc2	taatttcTt	0.838435	0.948635
rs3789064	NO	2	111157738	111157759	22	+	T	C	C	NA	higher	111157745	MYEF2	ENCODE-motif	MEF2_known3	MEF2_known3	taatttcTttgaaatagtgtgt	0.809796	0.872588
rs3789064	NO	2	111157738	111157759	22	+	T	C	C	NA	higher	111157745	MYEF2	ENCODE-motif	MEF2_known5	MEF2_known5	taatttcTttgaaatagtgtgt	0.692364	0.76729
rs3789064	NO	2	111157738	111157759	22	+	T	C	C	NA	higher	111157745	MYEF2	ENCODE-motif	MEF2_known4	MEF2_known4	taatttcTttgaaatagtgtgt	0.786515	0.895042
rs3789064	NO	2	111157739	111157747	9	+	T	C	C	NA	higher	111157745	ELF5	ENCODE-motif	ELF5_known_ref1	ELF5_1	aatttcTtt	0.729247	0.990434
rs3789064	NO	2	111157739	111157749	11	-	T	C	C	NA	higher	111157745	ELF5	HOCOMOCO	ELF5_f1	ELF5_HUMAN	aatttcTttga	0.730761	0.955184
rs3789064	NO	2	111157739	111157746	8	+	T	C	C	NA	higher	111157745	FOXA1	ENCODE-motif	FOXA_disc4	FOXA_disc4	aatttcTt	0.89027	0.956461
rs3789064	NO	2	111157739	111157745	7	-	T	C	C	NA	higher	111157745	HMGA1	ENCODE-motif	HMGA1_known_ref1	HMGA1_1	aatttcT	0.827798	1
rs3789064	NO	2	111157739	111157753	15	+	T	C	C	NA	higher	111157745	STAT1	ENCODE-motif	STAT_known17	STAT_known17	aatttcTttgaaata	0.839019	0.947683
rs3789064	NO	2	111157739	111157755	17	-	T	C	C	NA	lower	111157745	TCF7	ENCODE-motif	TCF7_known_ref1	TCF7_1	aatttcTttgaaatagt	0.909893	0.764728
rs3789064	NO	2	111157739	111157755	17	-	T	C	C	NA	lower	111157745	TCF7L1	ENCODE-motif	TCF7L1_known_ref1	TCF7L1_1	aatttcTttgaaatagt	0.911422	0.768928
rs3789064	NO	2	111157739	111157753	15	-	T	C	C	NA	higher	111157745	STAT1	FactorBook	STAT1	STAT1	aatttcTttgaaata	0.86244	0.943171
rs3789064	NO	2	111157740	111157747	8	-	T	C	C	NA	higher	111157745	FEV	ENCODE-motif	FEV_known_ref1	FEV_1	atttcTtt	0.789542	0.96732
rs3789064	NO	2	111157740	111157749	10	+	T	C	C	NA	higher	111157745	EWS:ERG-fusion	HOMER	EWS:ERG-fusion(ETS)/CADO_ES1-EWS:ERG-ChIP-Seq(SRA014231)/Homer	EWS:ERG-fusion	atttcTttga	0.780071	0.929646
rs3789064	NO	2	111157741	111157755	15	-	T	C	C	NA	higher	111157745	BCL6	HOMER	Bcl6(Zf)/Liver-Bcl6-ChIP-Seq(GSE31578)/Homer	Bcl6	tttcTttgaaatagt	0.831399	0.934864
rs3789064	NO	2	111157741	111157752	12	-	T	C	C	NA	lower	111157745	TCF7L2	HOMER	Tcf4(HMG)/Hct116-Tcf4-ChIP-Seq(SRA012054)/Homer	Tcf4	tttcTttgaaat	0.912652	0.767732
rs3789064	NO	2	111157742	111157750	9	-	T	C	C	NA	higher	111157745	NKX2-8	HOCOMOCO	NKX28_f1	NKX28_HUMAN	ttcTttgaa	0.789987	0.974572
rs3789064	NO	2	111157742	111157750	9	+	T	C	C	NA	higher	111157745	STAT	ENCODE-motif	STAT_known1	STAT_known1	ttcTttgaa	0.854933	0.942746
rs3789064	NO	2	111157742	111157753	12	-	T	C	C	NA	lower	111157745	TCF7L2	HOCOMOCO	TF7L2_f1	TF7L2_HUMAN	ttcTttgaaata	0.943082	0.798386
rs3789064	NO	2	111157743	111157755	13	-	T	C	C	NA	lower	111157745	CEBPG	ENCODE-motif	CEBPG_known_ref1	CEBPG_1	tcTttgaaatagt	0.882107	0.700294
rs3789064	NO	2	111157743	111157752	10	-	T	C	C	NA	lower	111157745	TCF7L1	HOMER	Tcf3(HMG)/mES-Tcf3-ChIP-Seq(GSE11724)/Homer	Tcf3	tcTttgaaat	0.977555	0.818995
rs3789064	NO	2	111157743	111157752	10	+	T	C	C	NA	lower	111157745	TCF7L2	ENCODE-motif	TCF7L2_disc2	TCF7L2_disc2	tcTttgaaat	0.930445	0.80297
rs3789064	NO	2	111157743	111157752	10	-	T	C	C	NA	lower	111157745	TCFL2	HOMER	TCFL2(HMG)/K562-TCF7L2-ChIP-Seq(GSE29196)/Homer	TCFL2	tcTttgaaat	0.891106	0.768837
rs3789064	NO	2	111157743	111157753	11	-	T	C	C	NA	lower	111157745	TCF7L2	FactorBook	TCF7L2	TCF7L2	tcTttgaaata	0.917289	0.770267
rs3789064	NO	2	111157745	111157754	10	+	T	C	C	NA	higher	111157745	MEF2A	HOMER	Mef2a(MADS)/HL1-Mef2a.biotin-ChIP-Seq(GSE21529)/Homer	Mef2a	Tttgaaatag	0.910387	0.983977
rs3789064	NO	2	111157745	111157754	10	-	T	C	C	NA	lower	111157745	CHR	HOMER	CHR(?)/Hela-CellCycle-Expression/Homer	CHR	Tttgaaatag	0.948287	0.785373
rs4849463	NO	2	111201263	111201280	18	-	C	G	C	NA	higher	111201277	FOXB1	ENCODE-motif	FOXB1_known_ref2	FOXB1_2	tggttcaatgttcaCagt	0.783931	0.729911
rs4849463	NO	2	111201264	111201277	14	-	C	G	C	NA	higher	111201277	FOXJ2	ENCODE-motif	FOXJ2_known_ref3	FOXJ2_3	ggttcaatgttcaC	0.779908	0.733948
rs4849463	NO	2	111201264	111201277	14	-	C	G	C	NA	higher	111201277	FOXJ3	ENCODE-motif	FOXJ3_known_ref3	FOXJ3_3	ggttcaatgttcaC	0.802144	0.746585
rs4849463	NO	2	111201266	111201281	16	+	C	G	C	NA	lower	111201277	SOX10	ENCODE-motif	SOX10_known_ref4	SOX10_4	ttcaatgttcaCagtc	0.661712	0.729973
rs4849463	NO	2	111201266	111201281	16	+	C	G	C	NA	lower	111201277	SOX8	ENCODE-motif	SOX8_known_ref2	SOX8_2	ttcaatgttcaCagtc	0.649883	0.717472
rs4849463	NO	2	111201266	111201281	16	+	C	G	C	NA	lower	111201277	SOX9	ENCODE-motif	SOX9_known_ref4	SOX9_4	ttcaatgttcaCagtc	0.650845	0.716668
rs4849463	NO	2	111201266	111201281	16	+	C	G	C	NA	lower	111201277	SOX9	ENCODE-motif	SOX9_known_ref5	SOX9_5	ttcaatgttcaCagtc	0.658998	0.725516
rs3747653	NO	2	111208954	111208965	12	+	T	C	T	NA	lower	111208963	CBX5	ENCODE-motif	CBX5_known_ref1	CBX5_1	attattctcTag	0.777295	0.861371
rs3747653	NO	2	111208954	111208969	16	+	T	C	T	NA	lower	111208963	SOX9	ENCODE-motif	SOX9_known_ref5	SOX9_5	attattctcTagtgag	0.701163	0.766916
rs3747653	NO	2	111208956	111208970	15	-	T	C	T	NA	lower	111208963	UA10	FactorBook	UA10	UA10	tattctcTagtgaga	0.706983	0.784863
rs3747653	NO	2	111208958	111208966	9	-	T	C	T	NA	higher	111208963	CTCF	ENCODE-motif	CTCF_disc3	CTCF_disc3	ttctcTagt	0.884485	0.749104
rs10864954	NO	2	111209366	111209374	9	-	C	T	C	NA	lower	111209370	ZNF384	ENCODE-motif	ZNF384_known_ref1	ZNF384_1	gtctCtttc	0.811548	0.994945
rs10864954	NO	2	111209367	111209381	15	+	C	T	C	NA	lower	111209370	FOXC2	HOCOMOCO	FOXC2_f1	FOXC2_HUMAN	tctCtttctcacagt	0.726558	0.8569
rs10864954	NO	2	111209368	111209379	12	+	C	T	C	NA	lower	111209370	ZNF75A	ENCODE-motif	ZNF75A_known_ref1	ZNF75A_1	ctCtttctcaca	0.802748	0.869449
rs7604223	NO	2	201059998	201060014	17	+	T	A	A	NA	higher	201060009	ZBTB3	ENCODE-motif	ZBTB3_known_ref1	ZBTB3_1	tgcgccactgcTctcca	0.875819	0.990485
rs12105811	NO	2	201151507	201151528	22	-	G	A	G	NA	lower	201151522	NFE2L1::MAFG	ENCODE-motif	NFE2L1::MAFG_known_ref1	NFE2L1::MAFG_1	cgatcctgcttggtcGtgtcct	0.781718	0.913429
rs12105811	NO	2	201151508	201151527	20	-	G	A	G	NA	lower	201151522	TP53	ENCODE-motif	TP53_known_ref1	TP53_1	gatcctgcttggtcGtgtcc	0.661948	0.724166
rs12105811	NO	2	201151508	201151527	20	-	G	A	G	NA	lower	201151522	TP53	HOCOMOCO	P53_f2	P53_HUMAN	gatcctgcttggtcGtgtcc	0.833264	0.887334
rs12105811	NO	2	201151508	201151526	19	+	G	A	G	NA	lower	201151522	NFE2	FactorBook	NFE2	NFE2	gatcctgcttggtcGtgtc	0.724699	0.841641
rs12105811	NO	2	201151509	201151526	18	+	G	A	G	NA	lower	201151522	TP53	ENCODE-motif	TP53_known_ref7	TP53_7	atcctgcttggtcGtgtc	0.746021	0.815907
rs12105811	NO	2	201151510	201151529	20	-	G	A	G	NA	lower	201151522	TP53	ENCODE-motif	TP53_known_ref4	TP53_4	tcctgcttggtcGtgtccta	0.707602	0.793149
rs12105811	NO	2	201151512	201151523	12	+	G	A	G	NA	lower	201151522	NFE2L2	HOMER	Nrf2(bZIP)/Lymphoblast-Nrf2-ChIP-Seq(GSE37589)/Homer	Nrf2	ctgcttggtcGt	0.71018	0.816379
rs12105811	NO	2	201151513	201151524	12	-	G	A	G	NA	lower	201151522	NFE2	HOMER	NF-E2(bZIP)/K562-NFE2-ChIP-Seq(GSE31477)/Homer	NF-E2	tgcttggtcGtg	0.707952	0.830769
rs12105811	NO	2	201151513	201151526	14	-	G	A	G	NA	lower	201151522	NFE2	HOCOMOCO	NFE2_f2	NFE2_HUMAN	tgcttggtcGtgtc	0.728692	0.852101
rs12105811	NO	2	201151513	201151523	11	-	G	A	G	NA	lower	201151522	NFE2L2	ENCODE-motif	NFE2L2_known_ref3	NFE2L2_3	tgcttggtcGt	0.826537	0.977547
rs12105811	NO	2	201151513	201151524	12	+	G	A	G	NA	lower	201151522	NFE2L2	HOCOMOCO	NF2L2_si	NF2L2_HUMAN	tgcttggtcGtg	0.828676	0.949867
rs12105811	NO	2	201151516	201151529	14	-	G	A	G	NA	lower	201151522	RXRA	ENCODE-motif	RXRA_known13	RXRA_known13	ttggtcGtgtccta	0.772005	0.839213
rs12105811	NO	2	201151516	201151529	14	-	G	A	G	NA	lower	201151522	RXRG	ENCODE-motif	RXRG_known_ref2	RXRG_2	ttggtcGtgtccta	0.761401	0.833486
rs12105811	NO	2	201151517	201151528	12	-	G	A	G	NA	lower	201151522	RXRA	ENCODE-motif	RXRA_known15	RXRA_known15	tggtcGtgtcct	0.780129	0.851578
rs73045341	NO	2	201151818	201151836	19	+	G	T	G	NA	higher	201151827	CTCF	HOCOMOCO	CTCF_f2	CTCF_HUMAN	gggcctcttGggggcgggg	0.880915	0.736869
rs73045341	NO	2	201151818	201151831	14	-	G	T	G	NA	lower	201151827	RREB1	ENCODE-motif	RREB1_known_ref1	RREB1_1	gggcctcttGgggg	0.712939	0.842436
rs73045341	NO	2	201151818	201151838	21	-	G	T	G	NA	higher	201151827	RXRA	ENCODE-motif	RXRA_disc2	RXRA_disc2	gggcctcttGggggcgggggc	0.807279	0.672012
rs73045341	NO	2	201151819	201151835	17	-	G	T	G	NA	higher	201151827	CTCF	ENCODE-motif	CTCF_known2	CTCF_known2	ggcctcttGggggcggg	0.805611	0.695787
rs73045341	NO	2	201151820	201151839	20	-	G	T	G	NA	higher	201151827	CTCFL	HOMER	BORIS(Zf)/K562-CTCFL-ChIP-Seq(GSE32465)/Homer	BORIS	gcctcttGggggcgggggct	0.879666	0.74123
rs73045341	NO	2	201151820	201151831	12	-	G	T	G	NA	higher	201151827	NKX2-1	ENCODE-motif	NKX2-1_known_ref2	NKX2-1_2	gcctcttGgggg	0.993808	0.820697
rs73045341	NO	2	201151820	201151827	8	-	G	T	G	NA	lower	201151827	SP1	ENCODE-motif	SP1_disc2	SP1_disc2	gcctcttG	0.77591	0.936989
rs73045341	NO	2	201151820	201151838	19	+	G	T	G	NA	higher	201151827	ZNF143	ENCODE-motif	ZNF143_disc3	ZNF143_disc3	gcctcttGggggcgggggc	0.923017	0.777054
rs73045341	NO	2	201151820	201151834	15	-	G	T	G	NA	higher	201151827	CTCF	FactorBook	CTCF	CTCF	gcctcttGggggcgg	0.85422	0.705284
rs73045341	NO	2	201151821	201151834	14	+	G	T	G	NA	higher	201151827	CTCF	ENCODE-motif	CTCF_disc5	CTCF_disc5	cctcttGggggcgg	0.976568	0.693384
rs73045341	NO	2	201151822	201151835	14	-	G	T	G	NA	higher	201151827	EGR	ENCODE-motif	EGR1_known4	EGR1_known4	ctcttGggggcggg	0.907758	0.745875
rs73045341	NO	2	201151822	201151838	17	-	G	T	G	NA	higher	201151827	SP4	ENCODE-motif	SP4_known_ref1	SP4_1	ctcttGggggcgggggc	0.97305	0.868161
rs73045341	NO	2	201151822	201151836	15	+	G	T	G	NA	higher	201151827	ZNF148	HOCOMOCO	ZN148_si	ZN148_HUMAN	ctcttGggggcgggg	0.958257	0.86974
rs73045341	NO	2	201151823	201151837	15	+	G	T	G	NA	higher	201151827	SP1	ENCODE-motif	SP1_disc3	SP1_disc3	tcttGggggcggggg	0.941717	0.846174
rs73045341	NO	2	201151824	201151837	14	+	G	T	G	NA	higher	201151827	HF1H3B	ENCODE-motif	HF1H3B_known_ref1	HF1H3B_1	cttGggggcggggg	0.845567	0.751929
rs73045341	NO	2	201151824	201151840	17	-	G	T	G	NA	higher	201151827	SP4	ENCODE-motif	SP4_known_ref2	SP4_2	cttGggggcgggggctg	0.881396	0.833134
rs73045341	NO	2	201151824	201151838	15	-	G	T	G	NA	higher	201151827	ZNF281	ENCODE-motif	ZNF281_known_ref1	ZNF281_1	cttGggggcgggggc	0.928876	0.805018
rs73045341	NO	2	201151825	201151835	11	+	G	T	G	NA	higher	201151827	EGR	ENCODE-motif	EGR1_known3	EGR1_known3	ttGggggcggg	0.924993	0.789155
rs73045341	NO	2	201151825	201151837	13	+	G	T	G	NA	higher	201151827	WT1	HOCOMOCO	WT1_f1	WT1_HUMAN	ttGggggcggggg	0.941544	0.811559
rs73045341	NO	2	201151827	201151837	11	+	G	T	G	NA	higher	201151827	EGR4	HOCOMOCO	EGR4_f1	EGR4_HUMAN	Gggggcggggg	0.971275	0.865278
rs73045341	NO	2	201151827	201151837	11	-	G	T	G	NA	higher	201151827	KLF16	ENCODE-motif	KLF16_known_ref1	KLF16_1	Gggggcggggg	0.954297	0.878815
rs73045341	NO	2	201151827	201151836	10	+	G	T	G	NA	higher	201151827	NRF1	ENCODE-motif	NRF1_disc3	NRF1_disc3	Gggggcgggg	0.98745	0.862032
rs73045341	NO	2	201151827	201151836	10	+	G	T	G	NA	higher	201151827	YY1	ENCODE-motif	YY1_disc3	YY1_disc3	Gggggcgggg	0.941232	0.838628
rs73045341	NO	2	201151827	201151837	11	+	G	T	G	NA	higher	201151827	ZNF281	FactorBook	ZNF281	ZNF281	Gggggcggggg	0.975831	0.897411
rs2268791	YES	2	201157795	201157812	18	+	G	C	G	open	higher	201157804	E2F2	ENCODE-motif	E2F2_known_ref3	E2F2_3	cttgctggcGcaataaag	0.744056	0.660943
rs2268791	YES	2	201157800	201157815	16	+	G	C	G	open	higher	201157804	CDX2	ENCODE-motif	CDX2_known_ref2	CDX2_2	tggcGcaataaagttg	0.937526	0.861609
rs2041765	YES	2	201158428	201158438	11	+	G	A	G	open	higher	201158437	HOXD13	HOCOMOCO	HXD13_f1	HXD13_HUMAN	tttatcagtGa	0.902155	0.730305
rs2041765	YES	2	201158432	201158441	10	+	G	A	G	open	lower	201158437	TCF12	ENCODE-motif	TCF12_disc2	TCF12_disc2	tcagtGaaga	0.835445	0.92036
rs76410935	NO	2	201168591	201168602	12	-	T	C	T	NA	higher	201168599	POU2F1	ENCODE-motif	POU2F2_known9	POU2F2_known9	atttaacaTagt	0.865255	0.743572
rs3900115	NO	2	201185948	201185963	16	+	A	G	A	NA	higher	201185954	TAL1	ENCODE-motif	TAL1_known1	TAL1_known1	agcctcAgatgttttt	0.927331	0.781001
rs3900115	NO	2	201185948	201185963	16	+	A	G	A	NA	higher	201185954	TAL1	ENCODE-motif	TAL1_known3	TAL1_known3	agcctcAgatgttttt	0.885402	0.748091
rs3900115	NO	2	201185948	201185963	16	+	A	G	A	NA	higher	201185954	TAL1	ENCODE-motif	TAL1_known2	TAL1_known2	agcctcAgatgttttt	0.921905	0.773207
rs3900115	NO	2	201185949	201185961	13	+	A	G	A	NA	higher	201185954	ZBTB18	ENCODE-motif	ZBTB18_known_ref3	ZBTB18_3	gcctcAgatgttt	0.925911	0.798485
rs3900115	NO	2	201185949	201185961	13	+	A	G	A	NA	higher	201185954	ZBTB18	ENCODE-motif	ZBTB18_known_ref2	ZBTB18_2	gcctcAgatgttt	0.898428	0.770954
rs3900115	NO	2	201185950	201185961	12	+	A	G	A	NA	higher	201185954	TAL1	HOCOMOCO	TAL1_f1	TAL1_HUMAN	cctcAgatgttt	0.885335	0.759342
rs3900115	NO	2	201185951	201185962	12	-	A	G	A	NA	higher	201185954	TAL1	ENCODE-motif	TAL1_known5	TAL1_known5	ctcAgatgtttt	0.90723	0.745241
rs3900115	NO	2	201185951	201185961	11	+	A	G	A	NA	higher	201185954	TCF3	HOCOMOCO	TFE2_f2	TFE2_HUMAN	ctcAgatgttt	0.957309	0.750641
rs3900115	NO	2	201185951	201185962	12	-	A	G	A	NA	higher	201185954	ZBTB18	ENCODE-motif	ZBTB18_known_ref1	ZBTB18_1	ctcAgatgtttt	0.926135	0.798463
rs3900115	NO	2	201185951	201185964	14	+	A	G	A	NA	higher	201185954	ZBTB18	HOCOMOCO	ZN238_f1	ZN238_HUMAN	ctcAgatgtttttg	0.896912	0.77244
rs13004275	YES	2	201236616	201236626	11	-	C	T	C	open	higher	201236623	EGR4	HOCOMOCO	EGR4_f1	EGR4_HUMAN	gctctgcCgcc	0.896968	0.75715
rs13004275	YES	2	201236617	201236626	10	-	C	T	C	open	higher	201236623	ELF1	ENCODE-motif	ELF1_disc2	ELF1_disc2	ctctgcCgcc	0.980867	0.813765
rs13004275	YES	2	201236618	201236632	15	+	C	T	C	open	higher	201236623	UA5	FactorBook	UA5	UA5	tctgcCgcccaggct	0.854735	0.754507
rs13004275	YES	2	201236622	201236631	10	+	C	T	C	open	higher	201236623	EGR1	ENCODE-motif	EGR1_disc1	EGR1_disc1	cCgcccaggc	0.862201	0.741711
rs13004275	YES	2	201236622	201236633	12	-	C	T	C	open	higher	201236623	EGR3	ENCODE-motif	EGR3_known_ref1	EGR3_1	cCgcccaggctg	0.849096	0.731872
rs4616463	YES	2	201236754	201236764	11	+	C	T	C	open	lower	201236756	SREBF1	ENCODE-motif	SREBP_known2	SREBP_known2	caCcaccgcac	0.784504	0.88825
rs4616463	YES	2	201236755	201236770	16	-	C	T	C	open	lower	201236756	SOX9	ENCODE-motif	SOX9_known_ref5	SOX9_5	aCcaccgcacctagtt	0.654137	0.723973
rs3769823	NO	2	201258256	201258272	17	+	A	G	A	NA	higher	201258272	ESRRA	ENCODE-motif	ESRRA_known10	ESRRA_known10	gtggttattgaaagtaA	0.746991	0.693586
rs3769823	NO	2	201258256	201258277	22	+	A	G	A	NA	lower	201258272	MYEF2	ENCODE-motif	MEF2_known5	MEF2_known5	gtggttattgaaagtaAaagaa	0.674349	0.747745
rs3769823	NO	2	201258261	201258275	15	-	A	G	A	NA	higher	201258272	IRF1	ENCODE-motif	IRF_disc3	IRF_disc3	tattgaaagtaAaag	0.884029	0.780891
rs3769823	NO	2	201258263	201258277	15	+	A	G	A	NA	higher	201258272	HDAC2	ENCODE-motif	HDAC2_disc6	HDAC2_disc6	ttgaaagtaAaagaa	0.85051	0.732759
rs3769823	NO	2	201258263	201258278	16	+	A	G	A	NA	higher	201258272	IRF4	HOCOMOCO	IRF4_si	IRF4_HUMAN	ttgaaagtaAaagaaa	0.897338	0.719411
rs3769823	NO	2	201258264	201258277	14	+	A	G	A	NA	higher	201258272	IRF2	HOCOMOCO	IRF2_f1	IRF2_HUMAN	tgaaagtaAaagaa	0.875928	0.742638
rs3769823	NO	2	201258264	201258281	18	+	A	G	A	NA	higher	201258272	IRF2	ENCODE-motif	IRF_known10	IRF_known10	tgaaagtaAaagaaactt	0.838094	0.729826
rs3769823	NO	2	201258264	201258280	17	+	A	G	A	NA	higher	201258272	IRF3	HOCOMOCO	IRF3_f1	IRF3_HUMAN	tgaaagtaAaagaaact	0.86294	0.724657
rs3769823	NO	2	201258264	201258278	15	+	A	G	A	NA	higher	201258272	PRDM1	ENCODE-motif	PRDM1_known2	PRDM1_known2	tgaaagtaAaagaaa	0.818904	0.711611
rs3769823	NO	2	201258265	201258276	12	+	A	G	A	NA	higher	201258272	IRF1	HOMER	IRF1(IRF)/PBMC-IRF1-ChIP-Seq(GSE43036)/Homer	IRF1	gaaagtaAaaga	0.884455	0.777478
rs3769823	NO	2	201258265	201258274	10	+	A	G	A	NA	higher	201258272	IRF7	HOCOMOCO	IRF7_f1	IRF7_HUMAN	gaaagtaAaa	0.9613	0.805351
rs3769823	NO	2	201258265	201258278	14	+	A	G	A	NA	higher	201258272	PRDM1	HOCOMOCO	PRDM1_f1	PRDM1_HUMAN	gaaagtaAaagaaa	0.843638	0.72001
rs3769823	NO	2	201258266	201258280	15	+	A	G	A	NA	higher	201258272	IRF9	ENCODE-motif	IRF_known21	IRF_known21	aaagtaAaagaaact	0.749773	0.667455
rs3769823	NO	2	201258267	201258281	15	+	A	G	A	NA	higher	201258272	IRF8	HOCOMOCO	IRF8_si	IRF8_HUMAN	aagtaAaagaaactt	0.901519	0.781341
rs3769823	NO	2	201258267	201258281	15	-	A	G	A	NA	higher	201258272	IRF9	ENCODE-motif	IRF_known3	IRF_known3	aagtaAaagaaactt	0.900067	0.816852
rs3769823	NO	2	201258268	201258281	14	+	A	G	A	NA	higher	201258272	IRF3	ENCODE-motif	IRF_known11	IRF_known11	agtaAaagaaactt	0.915683	0.808072
rs3769823	NO	2	201258268	201258282	15	+	A	G	A	NA	higher	201258272	IRF9	ENCODE-motif	IRF_known13	IRF_known13	agtaAaagaaacttc	0.855407	0.768806
rs3769823	NO	2	201258268	201258282	15	+	A	G	A	NA	higher	201258272	STAT2	HOCOMOCO	STAT2_f1	STAT2_HUMAN	agtaAaagaaacttc	0.937243	0.793904
rs3769823	NO	2	201258268	201258282	15	-	A	G	A	NA	higher	201258272	STAT2	FactorBook	STAT2	STAT2	agtaAaagaaacttc	0.916426	0.799411
rs3769823	NO	2	201258269	201258279	11	+	A	G	A	NA	higher	201258272	IRF	ENCODE-motif	IRF_known8	IRF_known8	gtaAaagaaac	0.945975	0.769834
rs3769823	NO	2	201258269	201258283	15	-	A	G	A	NA	higher	201258272	IRF	ENCODE-motif	IRF_known7	IRF_known7	gtaAaagaaacttct	0.938649	0.800237
rs3769823	NO	2	201258269	201258280	12	+	A	G	A	NA	higher	201258272	IRF1	HOCOMOCO	IRF1_si	IRF1_HUMAN	gtaAaagaaact	0.907787	0.757813
rs3769823	NO	2	201258269	201258280	12	+	A	G	A	NA	higher	201258272	IRF9	HOCOMOCO	IRF9_f1	IRF9_HUMAN	gtaAaagaaact	0.849411	0.733669
rs3769823	NO	2	201258269	201258280	12	+	A	G	A	NA	higher	201258272	STAT1	ENCODE-motif	STAT_disc3	STAT_disc3	gtaAaagaaact	0.948762	0.820294
rs3769823	NO	2	201258269	201258280	12	-	A	G	A	NA	higher	201258272	T1ISRE	HOMER	T1ISRE(IRF)/ThioMac-Ifnb-Expression/Homer	T1ISRE	gtaAaagaaact	0.798549	0.69252
rs3769823	NO	2	201258269	201258280	12	-	A	G	A	NA	higher	201258272	ISRE	HOMER	ISRE(IRF)/ThioMac-LPS-Expression(GSE23622)/Homer	ISRE	gtaAaagaaact	0.874479	0.757665
rs3769823	NO	2	201258270	201258281	12	+	A	G	A	NA	higher	201258272	IRF8	ENCODE-motif	IRF_known5	IRF_known5	taAaagaaactt	0.884343	0.809024
rs3769821	NO	2	201258701	201258712	12	-	C	T	C	NA	higher	201258707	FOXH1	HOMER	Foxh1(Forkhead)/hESC-FOXH1-ChIP-Seq(GSE29422)/Homer	Foxh1	tcaatcCacttt	0.969966	0.86799
rs3769821	NO	2	201258702	201258717	16	+	C	T	C	NA	higher	201258707	NKX2-5	ENCODE-motif	NKX2-5_known_ref5	NKX2-5_5	caatcCactttttttt	0.871102	0.745422
rs3769821	NO	2	201258702	201258717	16	+	C	T	C	NA	higher	201258707	NKX2-6	ENCODE-motif	NKX2-6_known_ref1	NKX2-6_1	caatcCactttttttt	0.897035	0.784249
rs3769821	NO	2	201258707	201258726	20	+	C	T	C	NA	lower	201258707	FOXP1	ENCODE-motif	FOXP1_known_ref1	FOXP1_1	Cacttttttttctttttcat	0.656525	0.723959
rs3769821	NO	2	201258707	201258721	15	-	C	T	C	NA	lower	201258707	HDAC2	ENCODE-motif	HDAC2_disc6	HDAC2_disc6	Cacttttttttcttt	0.814307	0.910038
rs10931936	NO	2	201279192	201279206	15	+	T	C	T	NA	higher	201279205	HOXC6	HOCOMOCO	HXC6_f1	HXC6_HUMAN	ctgattcatacctTc	0.818497	0.732013
rs10931936	NO	2	201279192	201279211	20	-	T	C	T	NA	higher	201279205	NFAT:AP1	HOMER	NFAT:AP1(RHD,bZIP)/Jurkat-NFATC1-ChIP-Seq(Jolma et al.)/Homer	NFAT:AP1	ctgattcatacctTcctctc	0.900438	0.798487
rs10931936	NO	2	201279194	201279211	18	-	T	C	T	NA	higher	201279205	EWSR1::FLI1	ENCODE-motif	EWSR1::FLI1_known_ref1	EWSR1::FLI1_1	gattcatacctTcctctc	0.693387	0.638337
rs10931936	NO	2	201279199	201279211	13	-	T	C	T	NA	higher	201279205	ETV5	HOCOMOCO	ETV5_f1	ETV5_HUMAN	atacctTcctctc	0.926713	0.758664
rs10931936	NO	2	201279200	201279215	16	+	T	C	T	NA	lower	201279205	EGR1	ENCODE-motif	EGR1_known12	EGR1_known12	tacctTcctctcatag	0.742461	0.862528
rs10931936	NO	2	201279202	201279209	8	+	T	C	T	NA	higher	201279205	ETS	ENCODE-motif	ETS_known_ref2	ETS_2	cctTcctc	0.987448	0.737596
rs10931936	NO	2	201279203	201279210	8	-	T	C	T	NA	higher	201279205	SPI1	ENCODE-motif	SPI1_known1	SPI1_known1	ctTcctct	1	0.797077
rs6738805	NO	2	230218449	230218457	9	+	T	C	C	NA	higher	230218456	TRIM28	ENCODE-motif	TRIM28_disc2	TRIM28_disc2	agagaaaTc	0.945305	1
rs13397985	NO	2	230226498	230226510	13	-	T	G	G	NA	lower	230226508	FOXJ2	ENCODE-motif	FOXJ2_known_ref5	FOXJ2_5	tggtatttttTac	0.804192	0.726095
rs13397985	NO	2	230226498	230226510	13	-	T	G	G	NA	lower	230226508	FOXJ3	ENCODE-motif	FOXJ3_known_ref4	FOXJ3_4	tggtatttttTac	0.779817	0.691466
rs13397985	NO	2	230226498	230226520	23	-	T	G	G	NA	lower	230226508	POU2F1	ENCODE-motif	POU2F2_known4	POU2F2_known4	tggtatttttTacatatctggtc	0.900363	0.805426
rs13397985	NO	2	230226499	230226515	17	-	T	G	G	NA	lower	230226508	FOXA2	ENCODE-motif	FOXA_known7	FOXA_known7	ggtatttttTacatatc	0.930891	0.815989
rs13397985	NO	2	230226499	230226515	17	-	T	G	G	NA	lower	230226508	FOXK1	ENCODE-motif	FOXK1_known_ref1	FOXK1_1	ggtatttttTacatatc	0.879889	0.78088
rs13397985	NO	2	230226499	230226515	17	-	T	G	G	NA	lower	230226508	FOXL1	ENCODE-motif	FOXL1_known_ref3	FOXL1_3	ggtatttttTacatatc	0.898069	0.782746
rs13397985	NO	2	230226499	230226514	16	-	T	G	G	NA	lower	230226508	MYEF2	ENCODE-motif	MEF2_known7	MEF2_known7	ggtatttttTacatat	0.90482	0.732958
rs13397985	NO	2	230226500	230226513	14	-	T	G	G	NA	higher	230226508	NR2E3	HOCOMOCO	NR2E3_f1	NR2E3_HUMAN	gtatttttTacata	0.738391	0.839959
rs13397985	NO	2	230226501	230226515	15	+	T	G	G	NA	lower	230226508	FOXD1	HOCOMOCO	FOXD1_si	FOXD1_HUMAN	tatttttTacatatc	0.92064	0.762879
rs13397985	NO	2	230226503	230226511	9	-	T	G	G	NA	lower	230226508	FOXB1	ENCODE-motif	FOXB1_known_ref4	FOXB1_4	tttttTaca	0.955547	0.861997
rs13397985	NO	2	230226503	230226510	8	-	T	G	G	NA	lower	230226508	FOXJ3	ENCODE-motif	FOXJ3_known_ref2	FOXJ3_2	tttttTac	0.984725	0.820972
rs13397985	NO	2	230226503	230226513	11	+	T	G	G	NA	lower	230226508	POU	ENCODE-motif	POU2F2_known11	POU2F2_known11	tttttTacata	0.935047	0.83351
rs13397985	NO	2	230226503	230226513	11	+	T	G	G	NA	lower	230226508	POU2F1	ENCODE-motif	POU2F2_known12	POU2F2_known12	tttttTacata	0.936748	0.847497
rs13397985	NO	2	230226504	230226513	10	-	T	G	G	NA	lower	230226508	FOXA1	HOMER	FOXA1(Forkhead)/MCF7-FOXA1-ChIP-Seq(GSE26831)/Homer	FOXA1	ttttTacata	0.918556	0.802148
rs13397985	NO	2	230226504	230226513	10	-	T	G	G	NA	lower	230226508	FOXA1	ENCODE-motif	FOXA_disc1	FOXA_disc1	ttttTacata	0.926545	0.830451
rs13397985	NO	2	230226504	230226514	11	+	T	G	G	NA	lower	230226508	FOXF2	HOCOMOCO	FOXF2_f1	FOXF2_HUMAN	ttttTacatat	0.906314	0.807546
rs13397985	NO	2	230226504	230226513	10	-	T	G	G	NA	lower	230226508	FOXA1	HOMER	FOXA1(Forkhead)/LNCAP-FOXA1-ChIP-Seq(GSE27824)/Homer	FOXA1	ttttTacata	0.905506	0.804196
rs13397985	NO	2	230226506	230226518	13	+	T	G	G	NA	higher	230226508	MEIS2	HOCOMOCO	MEIS2_do	MEIS2_HUMAN	ttTacatatctgg	0.73809	0.880105
rs6734753	NO	2	230226615	230226631	17	+	C	G	G	NA	higher	230226625	EOMES	ENCODE-motif	EOMES_known_ref1	EOMES_1	agctgggtgtCatggtg	0.798059	0.879453
rs6734753	NO	2	230226615	230226631	17	-	C	G	G	NA	lower	230226625	SIX4	ENCODE-motif	SIX5_known5	SIX5_known5	agctgggtgtCatggtg	0.980748	0.844958
rs6734753	NO	2	230226617	230226628	12	+	C	G	G	NA	higher	230226625	KLF1	HOMER	EKLF(Zf)/Erythrocyte-Klf1-ChIP-Seq(GSE20478)/Homer	EKLF	ctgggtgtCatg	0.790135	0.92713
rs6734753	NO	2	230226617	230226625	9	+	C	G	G	NA	higher	230226625	KLF8	HOCOMOCO	KLF8_f1	KLF8_HUMAN	ctgggtgtC	0.813402	0.915373
rs6734753	NO	2	230226618	230226627	10	-	C	G	G	NA	higher	230226625	KLF4	HOMER	Klf4(Zf)/mES-Klf4-ChIP-Seq(GSE11431)/Homer	Klf4	tgggtgtCat	0.73524	0.859895
rs6734753	NO	2	230226618	230226628	11	+	C	G	G	NA	higher	230226625	TBX20	ENCODE-motif	TBX20_known_ref4	TBX20_4	tgggtgtCatg	0.82811	0.894501
rs6734753	NO	2	230226618	230226627	10	+	C	G	G	NA	higher	230226625	TBX21	ENCODE-motif	TBX21_known_ref2	TBX21_2	tgggtgtCat	0.817406	0.90483
rs6734753	NO	2	230226619	230226626	8	+	C	G	G	NA	higher	230226625	MGA	ENCODE-motif	MGA_known_ref1	MGA_1	gggtgtCa	0.890953	0.964778
rs6734753	NO	2	230226619	230226626	8	+	C	G	G	NA	higher	230226625	TBX15	ENCODE-motif	TBX15_known_ref2	TBX15_2	gggtgtCa	0.806211	0.895
rs6734753	NO	2	230226620	230226627	8	-	C	G	G	NA	lower	230226625	EP300	ENCODE-motif	EP300_disc7	EP300_disc7	ggtgtCat	0.989313	0.839429
rs6734753	NO	2	230226623	230226636	14	+	C	G	G	NA	lower	230226625	PAX5	HOMER	PAX5(Paired,Homeobox),condensed/GM12878-PAX5-ChIP-Seq(GSE32465)/Homer	PAX5	gtCatggtgtatgc	0.911048	0.774442
rs6705808	NO	2	230226615	230226631	17	-	A	G	G	NA	lower	230226626	SIX4	ENCODE-motif	SIX5_known5	SIX5_known5	agctgggtgtcAtggtg	0.980748	0.861311
rs6705808	NO	2	230226618	230226629	12	+	A	G	G	NA	higher	230226626	ATF6	HOCOMOCO	ATF6A_si	ATF6A_HUMAN	tgggtgtcAtgg	0.752537	0.885678
rs6705808	NO	2	230226619	230226634	16	+	A	G	G	NA	lower	230226626	TBX20	ENCODE-motif	TBX20_known_ref1	TBX20_1	gggtgtcAtggtgtat	0.794289	0.697161
rs6705808	NO	2	230226619	230226634	16	+	A	G	G	NA	lower	230226626	TBX20	ENCODE-motif	TBX20_known_ref5	TBX20_5	gggtgtcAtggtgtat	0.811497	0.714196
rs6705808	NO	2	230226620	230226627	8	-	A	G	G	NA	lower	230226626	EP300	ENCODE-motif	EP300_disc7	EP300_disc7	ggtgtcAt	0.989313	0.839429
rs6705808	NO	2	230226623	230226636	14	+	A	G	G	NA	lower	230226626	PAX5	HOMER	PAX5(Paired,Homeobox),condensed/GM12878-PAX5-ChIP-Seq(GSE32465)/Homer	PAX5	gtcAtggtgtatgc	0.911048	0.777196
rs62191185	NO	2	230257573	230257582	10	-	G	A	A	NA	higher	230257575	MAX	ENCODE-motif	MYC_disc4	MYC_disc4	ccGggccaac	0.748886	0.864334
rs890581	NO	2	230266662	230266678	17	-	G	A	A	NA	higher	230266672	HNF1B	ENCODE-motif	HNF1B_known_ref2	HNF1B_2	ccaggttgttGacataa	0.743852	0.890926
rs890581	NO	2	230266664	230266680	17	+	G	A	A	NA	higher	230266672	HNF1A	ENCODE-motif	HNF1A_known_ref3	HNF1A_3	aggttgttGacataatc	0.739428	0.917535
rs890581	NO	2	230266665	230266679	15	+	G	A	A	NA	higher	230266672	CDC5L	HOCOMOCO	CDC5L_si	CDC5L_HUMAN	ggttgttGacataat	0.734849	0.864538
rs890581	NO	2	230266666	230266677	12	+	G	A	A	NA	lower	230266672	TBX20	HOMER	Tbx20(T-box)/Heart-Tbx20-ChIP-Seq(GSE29636)/Homer	Tbx20	gttgttGacata	0.942372	0.785117
rs890581	NO	2	230266668	230266681	14	+	G	A	A	NA	lower	230266672	BATF3	ENCODE-motif	BATF_known1	BATF_known1	tgttGacataatcc	0.759796	0.672408
rs890581	NO	2	230266669	230266678	10	-	G	A	A	NA	higher	230266672	POU3F2	ENCODE-motif	POU3F2_known_ref3	POU3F2_3	gttGacataa	0.777843	0.888921
rs890581	NO	2	230266671	230266679	9	-	G	A	A	NA	lower	230266672	EP300	ENCODE-motif	EP300_disc6	EP300_disc6	tGacataat	0.914136	0.831588
rs890581	NO	2	230266671	230266684	14	+	G	A	A	NA	lower	230266672	UA8	FactorBook	UA8	UA8	tGacataatccagt	0.971241	0.851856
rs720977	NO	2	230318596	230318611	16	-	G	A	A	NA	higher	230318606	SOX10	ENCODE-motif	SOX10_known_ref4	SOX10_4	aactctggacGgtagt	0.650599	0.71886
rs720977	NO	2	230318601	230318614	14	+	G	A	A	NA	higher	230318606	MEIS2	ENCODE-motif	MEIS2_known_ref1	MEIS2_1	tggacGgtagtcaa	0.718359	0.803223
rs720977	NO	2	230318602	230318613	12	+	G	A	A	NA	higher	230318606	PKNOX2	ENCODE-motif	PKNOX2_known_ref2	PKNOX2_2	ggacGgtagtca	0.702904	0.796088
rs720977	NO	2	230318602	230318613	12	+	G	A	A	NA	higher	230318606	PKNOX2	ENCODE-motif	PKNOX2_known_ref3	PKNOX2_3	ggacGgtagtca	0.707614	0.796986
rs720977	NO	2	230318602	230318613	12	+	G	A	A	NA	higher	230318606	TGIF1	ENCODE-motif	TGIF1_known_ref3	TGIF1_3	ggacGgtagtca	0.697545	0.785601
rs720977	NO	2	230318602	230318613	12	+	G	A	A	NA	higher	230318606	TGIF2	ENCODE-motif	TGIF2_known_ref2	TGIF2_2	ggacGgtagtca	0.713347	0.810743
rs11554054	NO	2	241315439	241315458	20	+	C	G	G	NA	lower	241315452	E2F4	FactorBook	E2F4	E2F4	cgctccgcactccCgccacc	0.949795	0.739948
rs11554054	NO	2	241315441	241315461	21	+	C	G	G	NA	higher	241315452	REST	ENCODE-motif	REST_known1	REST_known1	ctccgcactccCgccaccacc	0.653312	0.714514
rs11554054	NO	2	241315441	241315461	21	-	C	G	G	NA	higher	241315452	REST	FactorBook	REST	REST	ctccgcactccCgccaccacc	0.649326	0.723331
rs11554054	NO	2	241315442	241315461	20	+	C	G	G	NA	higher	241315452	HDAC2	ENCODE-motif	HDAC2_disc3	HDAC2_disc3	tccgcactccCgccaccacc	0.706843	0.762841
rs11554054	NO	2	241315442	241315461	20	-	C	G	G	NA	higher	241315452	REST	HOMER	REST-NRSF(Zf)/Jurkat-NRSF-ChIP-Seq/Homer	REST-NRSF	tccgcactccCgccaccacc	0.652761	0.730313
rs11554054	NO	2	241315442	241315456	15	-	C	G	G	NA	higher	241315452	SIN3A	ENCODE-motif	SIN3A_disc1	SIN3A_disc1	tccgcactccCgcca	0.697445	0.778659
rs11554054	NO	2	241315446	241315459	14	-	C	G	G	NA	lower	241315452	E2F1	HOCOMOCO	E2F1_f2	E2F1_HUMAN	cactccCgccacca	0.907934	0.757201
rs11554054	NO	2	241315446	241315458	13	+	C	G	G	NA	lower	241315452	E2F4	ENCODE-motif	E2F_disc3	E2F_disc3	cactccCgccacc	0.954422	0.791465
rs11554054	NO	2	241315446	241315457	12	-	C	G	G	NA	lower	241315452	E2F6	HOCOMOCO	E2F6_f1	E2F6_HUMAN	cactccCgccac	0.959237	0.836212
rs11554054	NO	2	241315447	241315457	11	-	C	G	G	NA	higher	241315452	MBD2	HOCOMOCO	MBD2_si	MBD2_HUMAN	actccCgccac	0.781689	0.972135
rs11554054	NO	2	241315449	241315458	10	-	C	G	G	NA	lower	241315452	E2F4	ENCODE-motif	E2F_disc7	E2F_disc7	tccCgccacc	0.952961	0.796722
rs11554054	NO	2	241315449	241315460	12	+	C	G	G	NA	higher	241315452	ZBTB7A	ENCODE-motif	ZBTB7A_known3	ZBTB7A_known3	tccCgccaccac	0.782151	0.898397
rs3755397	NO	2	241355496	241355509	14	-	A	G	G	NA	higher	241355498	ZKSCAN3	ENCODE-motif	ZKSCAN3_known_ref1	ZKSCAN3_1	gcAagcctaggcct	0.753566	0.814854
rs144933590	NO	2	241355533	241355546	14	-	A	G	G	NA	higher	241355535	ZKSCAN3	ENCODE-motif	ZKSCAN3_known_ref1	ZKSCAN3_1	gcAagcctaggcct	0.753566	0.814854
rs12637184	NO	3	169769638	169769651	14	-	G	A	G	NA	higher	169769649	EGR	ENCODE-motif	EGR1_known4	EGR1_known4	gtcctgggggcGca	0.907942	0.836981
rs12637184	NO	3	169769638	169769654	17	-	G	A	G	NA	higher	169769649	SP4	ENCODE-motif	SP4_known_ref1	SP4_1	gtcctgggggcGcaggc	0.926307	0.776478
rs12637184	NO	3	169769638	169769649	12	-	G	A	G	NA	higher	169769649	ZNF219	ENCODE-motif	ZNF219_known_ref1	ZNF219_1	gtcctgggggcG	0.862669	0.790705
rs12637184	NO	3	169769641	169769655	15	-	G	A	G	NA	lower	169769649	HIC1	ENCODE-motif	HIC1_known_ref1	HIC1_1	ctgggggcGcaggca	0.703384	0.962388
rs12637184	NO	3	169769642	169769651	10	+	G	A	G	NA	higher	169769649	ZBTB7A	ENCODE-motif	ZBTB7A_disc1	ZBTB7A_disc1	tgggggcGca	0.895678	0.795361
rs12637184	NO	3	169769644	169769656	13	+	G	A	G	NA	lower	169769649	RXRA	HOCOMOCO	RXRA_f1	RXRA_HUMAN	ggggcGcaggcag	0.688304	0.884991
rs12637184	NO	3	169769645	169769654	10	-	G	A	G	NA	lower	169769649	NR2C2	ENCODE-motif	NR2C2_disc2	NR2C2_disc2	gggcGcaggc	0.754568	0.880751
rs12637184	NO	3	169769645	169769659	15	+	G	A	G	NA	higher	169769649	SP1	ENCODE-motif	SP1_disc3	SP1_disc3	gggcGcaggcagggg	0.85239	0.771546
rs12637184	NO	3	169769646	169769658	13	+	G	A	G	NA	higher	169769649	POU2F2	ENCODE-motif	POU2F2_disc2	POU2F2_disc2	ggcGcaggcaggg	0.962287	0.637362
rs12637184	NO	3	169769646	169769659	14	-	G	A	G	NA	higher	169769649	SIN3A	ENCODE-motif	SIN3A_disc7	SIN3A_disc7	ggcGcaggcagggg	0.902174	0.795526
rs12637184	NO	3	169769647	169769665	19	-	G	A	G	NA	higher	169769649	HINFP	ENCODE-motif	HINFP_known_ref4	HINFP_4	gcGcaggcagggggtcggc	0.734228	0.659793
rs67795055	NO	3	169812094	169812110	17	-	C	A	C	NA	higher	169812107	PLAG1	HOCOMOCO	PLAG1_f1	PLAG1_HUMAN	cccctcccggagaCcct	0.882764	0.70889
rs67795055	NO	3	169812098	169812114	17	-	C	A	C	NA	lower	169812107	TOPORS	ENCODE-motif	TOPORS_known_ref1	TOPORS_1	tcccggagaCcctgaga	0.678388	0.742333
rs4352416	NO	3	169836278	169836300	23	-	G	A	G	NA	higher	169836296	YY1	ENCODE-motif	YY1_disc1	YY1_disc1	ggcctcactgaaaaaatgGcagt	0.872545	0.746484
rs4352416	NO	3	169836286	169836300	15	-	G	A	G	NA	higher	169836296	NR3C1	ENCODE-motif	NR3C1_disc4	NR3C1_disc4	tgaaaaaatgGcagt	0.878412	0.747971
rs4352416	NO	3	169836288	169836302	15	+	G	A	G	NA	lower	169836296	PRDM1	ENCODE-motif	PRDM1_known2	PRDM1_known2	aaaaaatgGcagtct	0.700192	0.807485
rs4352416	NO	3	169836288	169836301	14	+	G	A	G	NA	higher	169836296	SPI1	ENCODE-motif	SPI1_known4	SPI1_known4	aaaaaatgGcagtc	0.799987	0.704436
rs4352416	NO	3	169836288	169836301	14	+	G	A	G	NA	higher	169836296	SPIC	ENCODE-motif	SPIC_known_ref2	SPIC_2	aaaaaatgGcagtc	0.814277	0.702848
rs4352416	NO	3	169836289	169836298	10	-	G	A	G	NA	higher	169836296	TAF1	ENCODE-motif	TATA_disc1	TATA_disc1	aaaaatgGca	0.954215	0.826999
rs4352416	NO	3	169836289	169836300	12	+	G	A	G	NA	higher	169836296	YY1	HOCOMOCO	TYY1_f2	TYY1_HUMAN	aaaaatgGcagt	0.947333	0.816843
rs4352416	NO	3	169836289	169836298	10	+	G	A	G	NA	higher	169836296	YY1	ENCODE-motif	YY1_disc2	YY1_disc2	aaaaatgGca	0.868342	0.755734
rs4352416	NO	3	169836289	169836297	9	-	G	A	G	NA	higher	169836296	YY1	ENCODE-motif	YY1_known4	YY1_known4	aaaaatgGc	0.993699	0.816092
rs4352416	NO	3	169836289	169836300	12	+	G	A	G	NA	higher	169836296	YY1	HOMER	YY1(Zf)/Promoter/Homer	YY1	aaaaatgGcagt	0.857875	0.750513
rs4352416	NO	3	169836289	169836300	12	-	G	A	G	NA	lower	169836296	T1ISRE	HOMER	T1ISRE(IRF)/ThioMac-Ifnb-Expression/Homer	T1ISRE	aaaaatgGcagt	0.710923	0.816953
rs4352416	NO	3	169836290	169836300	11	-	G	A	G	NA	higher	169836296	YY1	ENCODE-motif	YY1_known5	YY1_known5	aaaatgGcagt	0.995687	0.844008
rs4352416	NO	3	169836290	169836304	15	-	G	A	G	NA	higher	169836296	YY1	FactorBook	YY1	YY1	aaaatgGcagtctta	0.899885	0.764685
rs4352416	NO	3	169836291	169836300	10	+	G	A	G	NA	lower	169836296	BATF	ENCODE-motif	BATF_disc3	BATF_disc3	aaatgGcagt	0.740256	0.858145
rs2421830	NO	3	169836340	169836355	16	+	G	A	G	NA	higher	169836341	SPZ1	HOCOMOCO	SPZ1_f1	SPZ1_HUMAN	cGgcttaaacaatgga	0.844002	0.764496
rs2421829	NO	3	169836463	169836481	19	-	T	C	T	NA	higher	169836476	ZNF232	ENCODE-motif	ZNF232_known_ref1	ZNF232_1	ctgtgtcttcataTaacag	0.746534	0.665391
rs2421829	NO	3	169836467	169836481	15	-	T	C	T	NA	lower	169836476	Oct4:Sox17	HOMER	Oct4:Sox17(POU,Homeobox,HMG)/F9-Sox17-ChIP-Seq(GSE44553)/Homer	Oct4:Sox17	gtcttcataTaacag	0.757291	0.867689
rs2421829	NO	3	169836473	169836484	12	+	T	C	T	NA	higher	169836476	GATA4	ENCODE-motif	GATA_known10	GATA_known10	ataTaacagaaa	0.911556	0.83552
rs2421829	NO	3	169836476	169836484	9	-	T	C	T	NA	lower	169836476	BRCA1	HOCOMOCO	BRCA1_f1	BRCA1_HUMAN	Taacagaaa	0.87049	0.988339
rs12490581	NO	3	169847233	169847249	17	-	G	A	G	NA	higher	169847242	ZBTB3	ENCODE-motif	ZBTB3_known_ref1	ZBTB3_1	tggagtgcaGtggcacg	0.990117	0.849045
rs12490581	NO	3	169847235	169847247	13	+	G	A	G	NA	lower	169847242	DDIT3::CEBPA	ENCODE-motif	DDIT3::CEBPA_known_ref1	DDIT3::CEBPA_1	gagtgcaGtggca	0.797572	0.927111
rs12490581	NO	3	169847235	169847246	12	+	G	A	G	NA	lower	169847242	DDIT3::CEBPA	ENCODE-motif	DDIT3::CEBPA_known_ref2	DDIT3::CEBPA_2	gagtgcaGtggc	0.835212	0.971309
rs12493969	NO	3	169847278	169847294	17	-	T	C	T	NA	higher	169847288	NKX2-2	ENCODE-motif	NKX2-2_known_ref2	NKX2-2_2	caggttcaagTgattct	0.910536	0.784226
rs12493969	NO	3	169847279	169847294	16	-	T	C	T	NA	higher	169847288	NKX2-1	ENCODE-motif	NKX2-1_known_ref3	NKX2-1_3	aggttcaagTgattct	0.887557	0.772569
rs12493969	NO	3	169847279	169847294	16	-	T	C	T	NA	higher	169847288	NKX2-4	ENCODE-motif	NKX2-4_known_ref1	NKX2-4_1	aggttcaagTgattct	0.900259	0.792626
rs12493969	NO	3	169847279	169847294	16	-	T	C	T	NA	higher	169847288	NKX2-5	ENCODE-motif	NKX2-5_known_ref5	NKX2-5_5	aggttcaagTgattct	0.879593	0.754671
rs12493969	NO	3	169847279	169847294	16	-	T	C	T	NA	higher	169847288	NKX2-6	ENCODE-motif	NKX2-6_known_ref1	NKX2-6_1	aggttcaagTgattct	0.86704	0.734905
rs12493969	NO	3	169847282	169847293	12	+	T	C	T	NA	higher	169847288	NKX2-2	HOCOMOCO	NKX22_si	NKX22_HUMAN	ttcaagTgattc	0.970313	0.821042
rs12493969	NO	3	169847282	169847291	10	-	T	C	T	NA	higher	169847288	NKX2-3	ENCODE-motif	NKX2-3_known_ref2	NKX2-3_2	ttcaagTgat	0.952812	0.792321
rs12493969	NO	3	169847282	169847290	9	-	T	C	T	NA	higher	169847288	NKX2-8	ENCODE-motif	NKX2-8_known_ref3	NKX2-8_3	ttcaagTga	0.984437	0.825338
rs12493969	NO	3	169847282	169847292	11	-	T	C	T	NA	higher	169847288	SREBF1	ENCODE-motif	SREBP_known1	SREBP_known1	ttcaagTgatt	0.938681	0.78916
rs12493969	NO	3	169847282	169847291	10	-	T	C	T	NA	higher	169847288	SREBF1	ENCODE-motif	SREBP_known6	SREBP_known6	ttcaagTgat	0.883549	0.755663
rs12493969	NO	3	169847282	169847291	10	-	T	C	T	NA	higher	169847288	SREBF2	ENCODE-motif	SREBP_known5	SREBP_known5	ttcaagTgat	0.871833	0.749671
rs12493969	NO	3	169847283	169847292	10	+	T	C	T	NA	higher	169847288	NKX2-2	ENCODE-motif	NKX2-2_known_ref1	NKX2-2_1	tcaagTgatt	0.940905	0.812193
rs12493969	NO	3	169847283	169847289	7	+	T	C	T	NA	higher	169847288	NKX2-5	ENCODE-motif	NKX2-5_known_ref1	NKX2-5_1	tcaagTg	1	0.810082
rs11709472	NO	3	188359784	188359798	15	-	C	T	C	NA	lower	188359798	SOX17	ENCODE-motif	SOX17_known_ref5	SOX17_5	gtaaatgagattctC	0.717346	0.768715
rs11709472	NO	3	188359784	188359798	15	-	C	T	C	NA	lower	188359798	SOX18	ENCODE-motif	SOX18_known_ref4	SOX18_4	gtaaatgagattctC	0.686284	0.759025
rs11709472	NO	3	188359787	188359801	15	-	C	T	C	NA	higher	188359798	NFAT5	HOCOMOCO	NFAT5_f1	NFAT5_HUMAN	aatgagattctCctc	0.901796	0.773179
rs11709472	NO	3	188359794	188359806	13	+	C	T	C	NA	lower	188359798	STAT4	HOCOMOCO	STAT4_si	STAT4_HUMAN	ttctCctctgaag	0.775137	0.925055
rs11709472	NO	3	188359796	188359807	12	-	C	T	C	NA	lower	188359798	STAT5A	HOMER	STAT5(Stat)/mCD4+-Stat5-ChIP-Seq(GSE12346)/Homer	STAT5	ctCctctgaaga	0.798574	0.943557
rs7640386	NO	3	188362242	188362257	16	-	T	C	C	NA	higher	188362255	POU4F2	ENCODE-motif	POU4F2_known_ref2	POU4F2_2	ttcttaaactattTat	0.706344	0.774804
rs7640386	NO	3	188362244	188362260	17	-	T	C	C	NA	higher	188362255	POU1F1	ENCODE-motif	POU1F1_known_ref4	POU1F1_4	cttaaactattTatagc	0.822711	0.939861
rs7640386	NO	3	188362245	188362257	13	+	T	C	C	NA	lower	188362255	ISX	ENCODE-motif	ISX_known_ref2	ISX_2	ttaaactattTat	0.838912	0.719187
rs7640386	NO	3	188362245	188362266	22	-	T	C	C	NA	lower	188362255	MYEF2	ENCODE-motif	MEF2_known4	MEF2_known4	ttaaactattTatagctgaggt	0.968881	0.879604
rs7640386	NO	3	188362245	188362266	22	-	T	C	C	NA	lower	188362255	MYEF2	ENCODE-motif	MEF2_known3	MEF2_known3	ttaaactattTatagctgaggt	0.969969	0.876921
rs7640386	NO	3	188362245	188362266	22	-	T	C	C	NA	lower	188362255	MYEF2	ENCODE-motif	MEF2_known5	MEF2_known5	ttaaactattTatagctgaggt	0.745643	0.664206
rs7640386	NO	3	188362245	188362259	15	-	T	C	C	NA	lower	188362255	TBP	ENCODE-motif	TATA_known5	TATA_known5	ttaaactattTatag	0.967863	0.804078
rs7640386	NO	3	188362245	188362259	15	-	T	C	C	NA	lower	188362255	TBP	ENCODE-motif	TATA_known2	TATA_known2	ttaaactattTatag	0.967863	0.804078
rs7640386	NO	3	188362246	188362262	17	-	T	C	C	NA	lower	188362255	MEF2A	ENCODE-motif	MEF2_known9	MEF2_known9	taaactattTatagctg	0.954775	0.907734
rs7640386	NO	3	188362246	188362258	13	-	T	C	C	NA	higher	188362255	POU3F2	ENCODE-motif	POU3F2_known_ref5	POU3F2_5	taaactattTata	0.809182	0.905557
rs7640386	NO	3	188362247	188362260	14	+	T	C	C	NA	lower	188362255	MEF2A	HOCOMOCO	MEF2A_f1	MEF2A_HUMAN	aaactattTatagc	0.992436	0.91207
rs7640386	NO	3	188362247	188362262	16	+	T	C	C	NA	lower	188362255	MEF2A	ENCODE-motif	MEF2_known2	MEF2_known2	aaactattTatagctg	0.981845	0.922315
rs7640386	NO	3	188362247	188362261	15	+	T	C	C	NA	lower	188362255	MEF2C	ENCODE-motif	MEF2_disc1	MEF2_disc1	aaactattTatagct	0.934579	0.800623
rs7640386	NO	3	188362248	188362261	14	+	T	C	C	NA	lower	188362255	CDX2	ENCODE-motif	CDX2_known_ref1	CDX2_1	aactattTatagct	0.869938	0.781923
rs7640386	NO	3	188362248	188362262	15	-	T	C	C	NA	lower	188362255	MEF2	FactorBook	MEF2	MEF2	aactattTatagctg	0.944385	0.806035
rs7640386	NO	3	188362249	188362260	12	-	T	C	C	NA	lower	188362255	MEF2A	ENCODE-motif	MEF2_known12	MEF2_known12	actattTatagc	0.980389	0.903974
rs7640386	NO	3	188362249	188362260	12	-	T	C	C	NA	lower	188362255	MEF2B	ENCODE-motif	MEF2B_known_ref1	MEF2B_1	actattTatagc	0.987059	0.926891
rs7640386	NO	3	188362249	188362261	13	-	T	C	C	NA	lower	188362255	MEF2C	HOCOMOCO	MEF2C_f1	MEF2C_HUMAN	actattTatagct	0.994269	0.918305
rs7640386	NO	3	188362249	188362260	12	-	T	C	C	NA	lower	188362255	MEF2C	HOMER	Mef2c(MADS)/GM12878-Mef2c-ChIP-Seq(GSE32465)/Homer	Mef2c	actattTatagc	0.967905	0.835782
rs7640386	NO	3	188362249	188362260	12	+	T	C	C	NA	lower	188362255	MEF2D	HOCOMOCO	MEF2D_f1	MEF2D_HUMAN	actattTatagc	0.964381	0.855296
rs7640386	NO	3	188362249	188362260	12	-	T	C	C	NA	lower	188362255	MEF2D	ENCODE-motif	MEF2D_known_ref1	MEF2D_1	actattTatagc	0.985561	0.911
rs7640386	NO	3	188362250	188362259	10	+	T	C	C	NA	lower	188362255	MEF2A	ENCODE-motif	MEF2_known11	MEF2_known11	ctattTatag	1	0.906572
rs7640386	NO	3	188362250	188362260	11	-	T	C	C	NA	lower	188362255	TBP	HOCOMOCO	TBP_f1	TBP_HUMAN	ctattTatagc	0.980901	0.731596
rs7640386	NO	3	188362251	188362258	8	-	T	C	C	NA	lower	188362255	TBP	ENCODE-motif	TATA_known3	TATA_known3	tattTata	1	0.778169
rs7628982	NO	3	188362630	188362637	8	-	C	G	G	NA	lower	188362632	MAX	ENCODE-motif	MYC_disc7	MYC_disc7	caCgtttt	0.956304	0.801826
rs9834115	NO	3	188397350	188397366	17	-	T	C	C	NA	higher	188397354	RARA	HOCOMOCO	RARA_f2	RARA_HUMAN	ggggTtctctatgacct	0.808941	0.884147
rs9834115	NO	3	188397350	188397367	18	-	T	C	C	NA	higher	188397354	RARG	ENCODE-motif	RARG_known_ref5	RARG_5	ggggTtctctatgacctt	0.673394	0.756465
rs9834115	NO	3	188397350	188397367	18	-	T	C	C	NA	higher	188397354	RARG	ENCODE-motif	RARG_known_ref8	RARG_8	ggggTtctctatgacctt	0.670267	0.750119
rs9834115	NO	3	188397351	188397359	9	-	T	C	C	NA	lower	188397354	TRIM28	ENCODE-motif	TRIM28_disc2	TRIM28_disc2	gggTtctct	0.945305	0.861354
rs9834159	NO	3	188397428	188397444	17	+	T	A	A	NA	higher	188397444	FOXG1	ENCODE-motif	FOXG1_known_ref1	FOXG1_1	agaaactgtggcaaacT	0.666396	0.733808
rs9834159	NO	3	188397435	188397448	14	-	T	A	A	NA	higher	188397444	FOXO4	ENCODE-motif	FOXO4_known_ref2	FOXO4_2	gtggcaaacTaaag	0.747757	0.880849
rs9834159	NO	3	188397436	188397452	17	+	T	A	A	NA	higher	188397444	SOX4	ENCODE-motif	SOX4_known_ref1	SOX4_1	tggcaaacTaaaggcca	0.761816	0.929579
rs9834159	NO	3	188397437	188397456	20	+	T	A	A	NA	higher	188397444	FOXA1:AR	HOMER	FOXA1:AR(Forkhead,NR)/LNCAP-AR-ChIP-Seq(GSE27824)/Homer	FOXA1:AR	ggcaaacTaaaggccactta	0.722645	0.815544
rs9834159	NO	3	188397438	188397449	12	+	T	A	A	NA	higher	188397444	SRY	ENCODE-motif	SRY_known_ref2	SRY_2	gcaaacTaaagg	0.766619	0.963625
rs9834159	NO	3	188397439	188397447	9	-	T	A	A	NA	higher	188397444	SRY	HOCOMOCO	SRY_f1	SRY_HUMAN	caaacTaaa	0.825417	0.982601
rs9834159	NO	3	188397444	188397456	13	+	T	A	A	NA	lower	188397444	LHX9	ENCODE-motif	LHX9_known_ref3	LHX9_3	Taaaggccactta	0.827712	0.732948
rs4686483	NO	3	188400423	188400440	18	-	T	A	A	NA	higher	188400437	bZIP:IRF	HOMER	bZIP:IRF(bZIP,IRF)/Th17-BatF-ChIP-Seq(GSE39756)/Homer	bZIP:IRF	gcagtcaggatgacTgtg	0.724987	0.862613
rs4686483	NO	3	188400425	188400437	13	+	T	A	A	NA	higher	188400437	JUND	ENCODE-motif	AP1_disc4	AP1_disc4	agtcaggatgacT	0.774202	0.901289
rs4686483	NO	3	188400429	188400442	14	-	T	A	A	NA	higher	188400437	POU2F1	ENCODE-motif	POU2F2_known6	POU2F2_known6	aggatgacTgtgtg	0.732502	0.942798
rs4686483	NO	3	188400431	188400445	15	+	T	A	A	NA	higher	188400437	ESR1	HOMER	ERE(NR),IR3/MCF7-ERa-ChIP-Seq(Unpublished)/Homer	ERE	gatgacTgtgtggcc	0.734708	0.846616
rs4686483	NO	3	188400432	188400446	15	-	T	A	A	NA	higher	188400437	DMRT1	ENCODE-motif	DMRT1_known_ref1	DMRT1_1	atgacTgtgtggcca	0.714238	0.830888
rs4686483	NO	3	188400432	188400451	20	-	T	A	A	NA	higher	188400437	ESR1	ENCODE-motif	ESRRA_known4	ESRRA_known4	atgacTgtgtggccattgaa	0.732869	0.829875
rs4686483	NO	3	188400432	188400445	14	-	T	A	A	NA	lower	188400437	GLI2	ENCODE-motif	GLI2_known_ref1	GLI2_1	atgacTgtgtggcc	0.89075	0.805411
rs4686483	NO	3	188400432	188400447	16	+	T	A	A	NA	lower	188400437	SOX9	ENCODE-motif	SOX9_known_ref6	SOX9_6	atgacTgtgtggccat	0.726129	0.656783
rs4686484	NO	3	188400778	188400793	16	-	G	A	A	NA	higher	188400784	NKX2-5	ENCODE-motif	NKX2-5_known_ref5	NKX2-5_5	aacttcGagtgaaacc	0.768777	0.874252
rs4686484	NO	3	188400780	188400792	13	+	G	A	A	NA	higher	188400784	PTEN	ENCODE-motif	PTEN_known_ref1	PTEN_1	cttcGagtgaaac	0.761365	0.926467
rs4686484	NO	3	188400781	188400795	15	+	G	A	A	NA	higher	188400784	IRF9	ENCODE-motif	IRF_known13	IRF_known13	ttcGagtgaaaccta	0.83649	0.894139
rs4686484	NO	3	188400782	188400796	15	-	G	A	A	NA	higher	188400784	IRF	ENCODE-motif	IRF_known7	IRF_known7	tcGagtgaaacctag	0.776115	0.93747
rs4686484	NO	3	188400782	188400793	12	+	G	A	A	NA	higher	188400784	IRF1	ENCODE-motif	IRF_known9	IRF_known9	tcGagtgaaacc	0.754669	0.868641
rs4686484	NO	3	188400782	188400791	10	-	G	A	A	NA	higher	188400784	NKX2-5	ENCODE-motif	NKX2-5_known_ref3	NKX2-5_3	tcGagtgaaa	0.817412	0.986052
rs4686484	NO	3	188400782	188400788	7	+	G	A	A	NA	higher	188400784	NKX2-5	ENCODE-motif	NKX2-5_known_ref1	NKX2-5_1	tcGagtg	0.810082	1
rs4686484	NO	3	188400783	188400794	12	+	G	A	A	NA	higher	188400784	IRF8	ENCODE-motif	IRF_known5	IRF_known5	cGagtgaaacct	0.727694	0.852197
rs4686484	NO	3	188400784	188400790	7	-	G	A	A	NA	higher	188400784	IRF1	ENCODE-motif	IRF_known6	IRF_known6	Gagtgaa	0.807107	1
rs7683892	NO	4	101791373	101791386	14	+	T	C	C	NA	lower	101791385	ZFX	ENCODE-motif	ZFX_known_ref1	ZFX_1	acctgcccggccTg	0.95081	0.786265
rs7683892	NO	4	101791381	101791395	15	+	T	C	C	NA	lower	101791385	PAX3:FKHR-fusion	HOMER	PAX3:FKHR-fusion(Paired,Homeobox)/Rh4-PAX3:FKHR-ChIP-Seq(GSE19063)/Homer	PAX3:FKHR-fusion	ggccTgacaaatccc	0.899956	0.788629
rs7683892	NO	4	101791384	101791395	12	+	T	C	C	NA	higher	101791385	GFY	HOMER	GFY(?)/Promoter/Homer	GFY	cTgacaaatccc	0.734584	0.846858
rs4414957	NO	4	101802073	101802091	19	+	C	A	A	NA	lower	101802089	THRB	ENCODE-motif	THRB_known_ref2	THRB_2	ctgtccttacttaggtCtg	0.873342	0.80678
rs4414957	NO	4	101802086	101802099	14	-	C	A	A	NA	lower	101802089	MTF1	ENCODE-motif	MTF1_known_ref1	MTF1_1	ggtCtgtgggcata	0.867875	0.806972
rs34749007	NO	4	101833336	101833360	25	+	G	A	G	NA	higher	101833350	EGR1	ENCODE-motif	EGR1_disc4	EGR1_disc4	gatagacagagtggGttttgttgtt	0.732289	0.674452
rs34749007	NO	4	101833341	101833360	20	-	G	A	G	NA	higher	101833350	GFY-Staf	HOMER	GFY-Staf(?,Zf)/Promoter/Homer	GFY-Staf	acagagtggGttttgttgtt	0.727427	0.664115
rs34749007	NO	4	101833343	101833353	11	+	G	A	G	NA	higher	101833350	EGR3	HOCOMOCO	EGR3_f1	EGR3_HUMAN	agagtggGttt	0.900103	0.726088
rs34749007	NO	4	101833343	101833354	12	+	G	A	G	NA	lower	101833350	FOXH1	HOMER	Foxh1(Forkhead)/hESC-FOXH1-ChIP-Seq(GSE29422)/Homer	Foxh1	agagtggGtttt	0.774233	0.968081
rs34749007	NO	4	101833347	101833360	14	-	G	A	G	NA	higher	101833350	ETS1	ENCODE-motif	ETS_disc1	ETS_disc1	tggGttttgttgtt	0.846288	0.793325
rs34749007	NO	4	101833347	101833361	15	-	G	A	G	NA	higher	101833350	SIX5	ENCODE-motif	SIX5_disc3	SIX5_disc3	tggGttttgttgttt	0.742629	0.704213
rs34749007	NO	4	101833348	101833359	12	-	G	A	G	NA	higher	101833350	GFY	HOMER	GFY(?)/Promoter/Homer	GFY	ggGttttgttgt	0.834965	0.741312
rs4698971	NO	4	101851695	101851710	16	-	G	C	G	NA	lower	101851704	NFKB	ENCODE-motif	NFKB_known6	NFKB_known6	ctggagttaGcccttc	0.769099	0.887799
rs4698971	NO	4	101851697	101851706	10	-	G	C	G	NA	lower	101851704	BCL3	ENCODE-motif	BCL_disc6	BCL_disc6	ggagttaGcc	0.767752	0.926841
rs4698971	NO	4	101851697	101851710	14	-	G	C	G	NA	lower	101851704	HIVEP2	HOCOMOCO	ZEP2_si	ZEP2_HUMAN	ggagttaGcccttc	0.78568	0.930088
rs4698971	NO	4	101851701	101851710	10	-	G	C	G	NA	lower	101851704	MZF1	ENCODE-motif	MZF1_known_ref4	MZF1_4	ttaGcccttc	0.79924	0.966499
rs11933157	NO	4	101871172	101871191	20	+	T	C	T	NA	higher	101871191	FOXP1	ENCODE-motif	FOXP1_known_ref1	FOXP1_1	ttattttttctttgtgatgT	0.77805	0.70673
rs11933157	NO	4	101871173	101871197	25	+	T	C	T	NA	higher	101871191	AIRE	ENCODE-motif	AIRE_known_ref2	AIRE_2	tattttttctttgtgatgTttattg	0.663534	0.617358
rs11933157	NO	4	101871175	101871194	20	+	T	C	T	NA	lower	101871191	DMC1	HOMER	Mouse_Recombination_Hotspot(Zf)/Testis-DMC1-ChIP-Seq(GSE24438)/Homer	Mouse_Recombination_Hotspot	ttttttctttgtgatgTtta	0.785071	0.915262
rs11933157	NO	4	101871182	101871193	12	-	T	C	T	NA	higher	101871191	IRX2	ENCODE-motif	IRX2_known_ref2	IRX2_2	tttgtgatgTtt	0.941567	0.78072
rs11933157	NO	4	101871182	101871193	12	-	T	C	T	NA	higher	101871191	IRX5	ENCODE-motif	IRX5_known_ref2	IRX5_2	tttgtgatgTtt	0.961502	0.816073
rs11933157	NO	4	101871183	101871195	13	-	T	C	T	NA	higher	101871191	FOXJ2	ENCODE-motif	FOXJ2_known_ref5	FOXJ2_5	ttgtgatgTttat	0.809789	0.689859
rs11933157	NO	4	101871184	101871201	18	-	T	C	T	NA	higher	101871191	FOXJ2	ENCODE-motif	FOXJ2_known_ref1	FOXJ2_1	tgtgatgTttattgggaa	0.957666	0.787411
rs11933157	NO	4	101871185	101871200	16	-	T	C	T	NA	higher	101871191	FOXL1	ENCODE-motif	FOXL1_known_ref1	FOXL1_1	gtgatgTttattggga	0.971238	0.798344
rs11933157	NO	4	101871185	101871195	11	-	T	C	T	NA	higher	101871191	FOXO4	ENCODE-motif	FOXO4_known_ref1	FOXO4_1	gtgatgTttat	0.981326	0.778287
rs11933157	NO	4	101871186	101871198	13	+	T	C	T	NA	higher	101871191	FOXF1	ENCODE-motif	FOXF1_known_ref1	FOXF1_1	tgatgTttattgg	0.965974	0.806116
rs11933157	NO	4	101871186	101871197	12	+	T	C	T	NA	higher	101871191	FOXI1	ENCODE-motif	FOXI1_known_ref2	FOXI1_2	tgatgTttattg	0.939217	0.764737
rs11933157	NO	4	101871186	101871198	13	+	T	C	T	NA	higher	101871191	FOXI1	ENCODE-motif	FOXI1_known_ref1	FOXI1_1	tgatgTttattgg	0.927675	0.756256
rs11933157	NO	4	101871186	101871196	11	+	T	C	T	NA	higher	101871191	FOXQ1	ENCODE-motif	FOXQ1_known_ref2	FOXQ1_2	tgatgTttatt	0.947327	0.792409
rs11933157	NO	4	101871186	101871197	12	+	T	C	T	NA	higher	101871191	FOXQ1	ENCODE-motif	FOXQ1_known_ref1	FOXQ1_1	tgatgTttattg	0.894024	0.747416
rs11933157	NO	4	101871186	101871197	12	+	T	C	T	NA	higher	101871191	FOXQ1	HOCOMOCO	FOXQ1_f1	FOXQ1_HUMAN	tgatgTttattg	0.886477	0.764797
rs11933157	NO	4	101871186	101871201	16	-	T	C	T	NA	higher	101871191	HOXB13	ENCODE-motif	HOXB13_known_ref1	HOXB13_1	tgatgTttattgggaa	0.906604	0.750759
rs11933157	NO	4	101871186	101871201	16	-	T	C	T	NA	lower	101871191	ZNF143	ENCODE-motif	ZNF143_known2	ZNF143_known2	tgatgTttattgggaa	0.734796	0.808247
rs11933157	NO	4	101871187	101871196	10	-	T	C	T	NA	higher	101871191	FOXO1	ENCODE-motif	FOXO1_known_ref1	FOXO1_1	gatgTttatt	0.98428	0.780939
rs11933157	NO	4	101871188	101871198	11	+	T	C	T	NA	higher	101871191	FOXF1	HOCOMOCO	FOXF1_f1	FOXF1_HUMAN	atgTttattgg	0.944198	0.790032
rs11933157	NO	4	101871188	101871195	8	-	T	C	T	NA	higher	101871191	FOXJ3	ENCODE-motif	FOXJ3_known_ref7	FOXJ3_7	atgTttat	0.971091	0.785518
rs11933157	NO	4	101871188	101871195	8	-	T	C	T	NA	higher	101871191	FOXO1	ENCODE-motif	FOXO1_known_ref3	FOXO1_3	atgTttat	0.956896	0.777008
rs11933157	NO	4	101871188	101871196	9	+	T	C	T	NA	higher	101871191	FOXO4	HOCOMOCO	FOXO4_f1	FOXO4_HUMAN	atgTttatt	0.945579	0.765599
rs11933157	NO	4	101871188	101871196	9	+	T	C	T	NA	higher	101871191	FOXP2	HOCOMOCO	FOXP2_si	FOXP2_HUMAN	atgTttatt	0.956444	0.755808
rs11933157	NO	4	101871189	101871195	7	-	T	C	T	NA	higher	101871191	FOXC1	ENCODE-motif	FOXC1_known_ref7	FOXC1_7	tgTttat	1	0.792607
rs11933157	NO	4	101871189	101871199	11	-	T	C	T	NA	higher	101871191	FOXC1	ENCODE-motif	FOXC1_known_ref6	FOXC1_6	tgTttattggg	0.841955	0.73796
rs11933157	NO	4	101871189	101871198	10	+	T	C	T	NA	higher	101871191	FOXJ2	HOCOMOCO	FOXJ2_f1	FOXJ2_HUMAN	tgTttattgg	0.944097	0.783669
rs11933157	NO	4	101871189	101871199	11	-	T	C	T	NA	higher	101871191	HOXA11	ENCODE-motif	HOXA11_known_ref3	HOXA11_3	tgTttattggg	0.970769	0.762449
rs11933157	NO	4	101871189	101871198	10	-	T	C	T	NA	higher	101871191	HOXA13	ENCODE-motif	HOXA13_known_ref4	HOXA13_4	tgTttattgg	0.974521	0.787394
rs11933157	NO	4	101871189	101871198	10	-	T	C	T	NA	higher	101871191	HOXA13	ENCODE-motif	HOXA13_known_ref2	HOXA13_2	tgTttattgg	0.979947	0.816289
rs11933157	NO	4	101871189	101871198	10	-	T	C	T	NA	higher	101871191	HOXB13	ENCODE-motif	HOXB13_known_ref2	HOXB13_2	tgTttattgg	0.959202	0.805118
rs11933157	NO	4	101871189	101871198	10	-	T	C	T	NA	higher	101871191	HOXC13	ENCODE-motif	HOXC13_known_ref2	HOXC13_2	tgTttattgg	0.932768	0.769212
rs11933157	NO	4	101871189	101871198	10	-	T	C	T	NA	higher	101871191	HOXD13	ENCODE-motif	HOXD13_known_ref2	HOXD13_2	tgTttattgg	0.931526	0.75088
rs11933157	NO	4	101871189	101871198	10	-	T	C	T	NA	higher	101871191	HOXD13	ENCODE-motif	HOXD13_known_ref4	HOXD13_4	tgTttattgg	0.973312	0.803134
rs11933157	NO	4	101871190	101871198	9	-	T	C	T	NA	higher	101871191	CDX1	ENCODE-motif	CDX1_known_ref2	CDX1_2	gTttattgg	0.974991	0.837805
rs11933157	NO	4	101871190	101871198	9	-	T	C	T	NA	higher	101871191	CDX2	ENCODE-motif	CDX2_known_ref3	CDX2_3	gTttattgg	0.970146	0.812583
rs2850375	NO	4	101972802	101972818	17	+	A	G	A	NA	higher	101972813	ZSCAN4	ENCODE-motif	ZSCAN4_known_ref1	ZSCAN4_1	ctcacgtgcacAtaaag	0.926689	0.866516
rs2850375	NO	4	101972802	101972818	17	+	A	G	A	NA	higher	101972813	ZSCAN4	ENCODE-motif	ZSCAN4_known_ref2	ZSCAN4_2	ctcacgtgcacAtaaag	0.94745	0.896692
rs2850375	NO	4	101972808	101972815	8	-	A	G	A	NA	lower	101972813	HIF1A	HOMER	HIF-1a(bHLH)/MCF7-HIF1a-ChIP-Seq(GSE28352)/Homer	HIF-1a	tgcacAta	0.798657	0.999187
rs2850375	NO	4	101972809	101972816	8	-	A	G	A	NA	lower	101972813	ARNT	HOCOMOCO	ARNT_f1	ARNT_HUMAN	gcacAtaa	0.771696	0.991458
rs2850375	NO	4	101972809	101972818	10	+	A	G	A	NA	lower	101972813	HIF2A	HOMER	HIF2a(bHLH)/785_O-HIF2a-ChIP-Seq(GSE34871)/Homer	HIF2a	gcacAtaaag	0.791485	0.981717
rs2850375	NO	4	101972811	101972822	12	-	A	G	A	NA	higher	101972813	HOXA10	HOCOMOCO	HXA10_f1	HXA10_HUMAN	acAtaaagtagg	0.969477	0.789179
rs62322696	NO	4	101973131	101973147	17	-	G	A	A	NA	higher	101973132	SOX9	ENCODE-motif	SOX9_known_ref9	SOX9_9	aGagactaaatttcaaa	0.665665	0.739504
rs62322738	NO	4	102007867	102007883	17	-	C	T	T	NA	higher	102007877	MEOX2	ENCODE-motif	MEOX2_known_ref2	MEOX2_2	ataattttctCcattat	0.818367	0.885043
rs62322738	NO	4	102007868	102007882	15	-	C	T	T	NA	higher	102007877	HDAC2	ENCODE-motif	HDAC2_disc6	HDAC2_disc6	taattttctCcatta	0.685764	0.86064
rs62322738	NO	4	102007868	102007877	10	-	C	T	T	NA	higher	102007877	JUN	ENCODE-motif	AP1_disc8	AP1_disc8	taattttctC	0.804063	0.924417
rs62322738	NO	4	102007868	102007882	15	+	C	T	T	NA	higher	102007877	LHX2	ENCODE-motif	LHX2_known_ref3	LHX2_3	taattttctCcatta	0.733082	0.808879
rs62322738	NO	4	102007871	102007888	18	+	C	T	T	NA	higher	102007877	POU1F1	ENCODE-motif	POU1F1_known_ref2	POU1F1_2	ttttctCcattattcaaa	0.774289	0.904233
rs62322738	NO	4	102007871	102007885	15	-	C	T	T	NA	lower	102007877	UA10	FactorBook	UA10	UA10	ttttctCcattattc	0.757386	0.694588
rs62322738	NO	4	102007872	102007887	16	-	C	T	T	NA	higher	102007877	POU4F2	ENCODE-motif	POU4F2_known_ref2	POU4F2_2	tttctCcattattcaa	0.727451	0.792262
rs62322738	NO	4	102007876	102007887	12	-	C	T	T	NA	higher	102007877	POU2F3	ENCODE-motif	POU2F3_known_ref3	POU2F3_3	tCcattattcaa	0.763732	0.871892
rs7676998	NO	4	108088531	108088554	24	-	C	T	T	NA	lower	108088540	TBX3	HOCOMOCO	TBX3_f1	TBX3_HUMAN	tttttcagaCctcttgcactatat	0.830715	0.77244
rs7676998	NO	4	108088533	108088543	11	-	C	T	T	NA	lower	108088540	TBR1	ENCODE-motif	TBR1_known_ref2	TBR1_2	tttcagaCctc	0.861481	0.733478
rs7676998	NO	4	108088537	108088552	16	-	C	T	T	NA	lower	108088540	RARB	ENCODE-motif	RARB_known_ref4	RARB_4	agaCctcttgcactat	0.727841	0.681403
rs7676998	NO	4	108088537	108088549	13	-	C	T	T	NA	lower	108088540	SCRT2	ENCODE-motif	SCRT2_known_ref1	SCRT2_1	agaCctcttgcac	0.853551	0.74162
rs12503104	YES	4	108141344	108141359	16	+	C	T	T	closed	lower	108141354	PAX5	FactorBook	PAX5	PAX5	tgctggacagCgtgac	0.87337	0.732106
rs12503104	YES	4	108141346	108141366	21	-	C	T	T	closed	lower	108141354	PAX3	ENCODE-motif	PAX3_known_ref1	PAX3_1	ctggacagCgtgaccagtatt	0.93534	0.768148
rs12503104	YES	4	108141348	108141361	14	-	C	T	T	closed	higher	108141354	DMRTC2	ENCODE-motif	DMRTC2_known_ref1	DMRTC2_1	ggacagCgtgacca	0.779111	0.856482
rs12503104	YES	4	108141348	108141357	10	+	C	T	T	closed	lower	108141354	REST	ENCODE-motif	REST_disc3	REST_disc3	ggacagCgtg	0.891392	0.842628
rs12503104	YES	4	108141353	108141377	25	-	C	T	T	closed	higher	108141354	T	HOCOMOCO	BRAC_si	BRAC_HUMAN	gCgtgaccagtatttgtcattgtgc	0.652771	0.682198
rs17038688	YES	4	108155662	108155673	12	-	C	A	C	open	higher	108155666	HLTF	HOCOMOCO	HLTF_f1	HLTF_HUMAN	tttgCaggcttt	0.941064	0.757442
rs61399930	NO	4	108168660	108168668	9	-	C	G	G	NA	higher	108168668	KLF8	HOCOMOCO	KLF8_f1	KLF8_HUMAN	cacacactC	0.861778	0.943915
rs6858698	NO	4	113762676	113762691	16	-	G	C	C	NA	higher	113762688	E2F1	ENCODE-motif	E2F_known19	E2F_known19	cccactctggcgGtca	0.832246	0.91182
rs6858698	NO	4	113762686	113762697	12	+	G	C	C	NA	lower	113762688	RARG	HOMER	RARg(NR)/ES-RARg-ChIP-Seq(GSE30538)/Homer	RARg	cgGtcaggggga	0.834388	0.776799
rs6858698	NO	4	113762687	113762698	12	+	G	C	C	NA	lower	113762688	INSM1	ENCODE-motif	INSM1_known_ref1	INSM1_1	gGtcagggggag	0.91209	0.824017
rs6858698	NO	4	113762687	113762698	12	+	G	C	C	NA	lower	113762688	INSM1	HOCOMOCO	INSM1_f1	INSM1_HUMAN	gGtcagggggag	0.865722	0.812532
rs6858698	NO	4	113762687	113762696	10	-	G	C	C	NA	lower	113762688	NR2C2	ENCODE-motif	NR2C2_disc2	NR2C2_disc2	gGtcaggggg	0.89727	0.766131
rs6858698	NO	4	113762687	113762701	15	-	G	C	C	NA	higher	113762688	ZIC3	ENCODE-motif	ZIC3_known_ref3	ZIC3_3	gGtcagggggaggta	0.771867	0.852321
rs6858698	NO	4	113762687	113762701	15	-	G	C	C	NA	higher	113762688	ZIC3	ENCODE-motif	ZIC3_known_ref4	ZIC3_4	gGtcagggggaggta	0.742005	0.817223
rs6858698	NO	4	113762687	113762698	12	-	G	C	C	NA	lower	113762688	ZNF219	ENCODE-motif	ZNF219_known_ref1	ZNF219_1	gGtcagggggag	0.864694	0.819714
rs6858698	NO	4	113762688	113762701	14	-	G	C	C	NA	higher	113762688	ZIC1	ENCODE-motif	ZIC1_known_ref3	ZIC1_3	Gtcagggggaggta	0.73544	0.816406
rs793921	NO	4	184284008	184284018	11	-	A	C	A	NA	higher	184284010	NFKB2	HOCOMOCO	NFKB2_f1	NFKB2_HUMAN	ggAgtctccca	0.911852	0.748772
rs1217971	NO	4	184288719	184288743	25	-	C	T	T	NA	higher	184288728	AIRE	ENCODE-motif	AIRE_known_ref2	AIRE_2	tgactaattCtgccacttaattttc	0.617973	0.666873
rs1217972	NO	4	184288881	184288890	10	-	T	G	G	NA	higher	184288886	NFKB1	ENCODE-motif	NFKB_disc3	NFKB_disc3	gcgggTtttt	0.85696	0.945028
rs1217972	NO	4	184288881	184288888	8	-	T	G	G	NA	higher	184288886	ZBTB33	ENCODE-motif	ZBTB33_disc4	ZBTB33_disc4	gcgggTtt	0.833022	0.983475
rs793892	NO	4	184327981	184327998	18	-	C	T	T	NA	higher	184327994	E2F2	ENCODE-motif	E2F2_known_ref2	E2F2_2	gcttttggcgctcCgtct	0.754579	0.793076
rs793892	NO	4	184327981	184327998	18	-	C	T	T	NA	higher	184327994	E2F3	ENCODE-motif	E2F_known24	E2F_known24	gcttttggcgctcCgtct	0.828899	0.863745
rs793892	NO	4	184327984	184327995	12	-	C	T	T	NA	higher	184327994	E2F4	ENCODE-motif	E2F_known29	E2F_known29	tttggcgctcCg	0.763557	0.812198
rs793892	NO	4	184327992	184328003	12	-	C	T	T	NA	higher	184327994	IRX3	ENCODE-motif	IRX3_known_ref3	IRX3_3	tcCgtcttgttg	0.794637	0.89932
rs793892	NO	4	184327992	184328001	10	-	C	T	T	NA	lower	184327994	RAD21	ENCODE-motif	RAD21_disc3	RAD21_disc3	tcCgtcttgt	0.93057	0.807117
rs793892	NO	4	184327994	184328007	14	-	C	T	T	NA	higher	184327994	NR2E1	ENCODE-motif	NR2E1_known_ref2	NR2E1_2	Cgtcttgttgaaat	0.735876	0.842167
rs793892	NO	4	184327994	184328007	14	-	C	T	T	NA	higher	184327994	NR2E1	ENCODE-motif	NR2E1_known_ref4	NR2E1_4	Cgtcttgttgaaat	0.728873	0.806579
rs13149699	YES	4	184330212	184330222	11	-	A	G	G	closed	lower	184330218	GATA2	ENCODE-motif	GATA_disc3	GATA_disc3	tcaggaAagca	0.963669	0.83126
rs13149699	YES	4	184330215	184330228	14	+	A	G	G	closed	lower	184330218	SPI1	ENCODE-motif	SPI1_known4	SPI1_known4	ggaAagcagaagtg	0.82718	0.738934
rs13149699	YES	4	184330215	184330228	14	+	A	G	G	closed	lower	184330218	SPIB	ENCODE-motif	SPIB_known_ref2	SPIB_2	ggaAagcagaagtg	0.858455	0.767152
rs13149699	YES	4	184330215	184330228	14	+	A	G	G	closed	lower	184330218	SPIC	ENCODE-motif	SPIC_known_ref2	SPIC_2	ggaAagcagaagtg	0.83225	0.738953
rs793899	NO	4	184331654	184331673	20	+	T	C	C	NA	lower	184331665	BHLHE41	HOCOMOCO	BHE41_f1	BHE41_HUMAN	tcagggtcaggTgcaggaac	0.956863	0.790801
rs793899	NO	4	184331654	184331667	14	-	T	C	C	NA	lower	184331665	TCF3	ENCODE-motif	TCF3_known_ref4	TCF3_4	tcagggtcaggTgc	0.988148	0.844299
rs793899	NO	4	184331655	184331672	18	+	T	C	C	NA	lower	184331665	MYOD1	ENCODE-motif	MYOD1_known_ref3	MYOD1_3	cagggtcaggTgcaggaa	0.980152	0.828485
rs793899	NO	4	184331656	184331672	17	+	T	C	C	NA	lower	184331665	TCF3	ENCODE-motif	TCF3_known_ref6	TCF3_6	agggtcaggTgcaggaa	0.975516	0.800185
rs793899	NO	4	184331658	184331669	12	+	T	C	C	NA	lower	184331665	LMO2	ENCODE-motif	LMO2_known_ref1	LMO2_1	ggtcaggTgcag	0.98579	0.789132
rs793899	NO	4	184331658	184331669	12	+	T	C	C	NA	higher	184331665	NRF1	HOCOMOCO	NRF1_f1	NRF1_HUMAN	ggtcaggTgcag	0.716596	0.845943
rs793899	NO	4	184331658	184331667	10	+	T	C	C	NA	lower	184331665	TFE3	HOCOMOCO	TFE3_f1	TFE3_HUMAN	ggtcaggTgc	0.980215	0.833013
rs793899	NO	4	184331658	184331669	12	-	T	C	C	NA	lower	184331665	ZEB1	ENCODE-motif	ZEB1_known3	ZEB1_known3	ggtcaggTgcag	0.968387	0.808555
rs793899	NO	4	184331659	184331668	10	-	T	C	C	NA	lower	184331665	MYOD1	ENCODE-motif	MYOD1_known_ref2	MYOD1_2	gtcaggTgca	0.994809	0.799341
rs793899	NO	4	184331659	184331666	8	-	T	C	C	NA	lower	184331665	TCF3	ENCODE-motif	TCF3_known_ref5	TCF3_5	gtcaggTg	0.995148	0.80272
rs793899	NO	4	184331660	184331668	9	+	T	C	C	NA	lower	184331665	TCF4	HOCOMOCO	ITF2_f1	ITF2_HUMAN	tcaggTgca	0.989236	0.834362
rs793899	NO	4	184331661	184331668	8	+	T	C	C	NA	lower	184331665	ZEB1	ENCODE-motif	ZEB1_disc1	ZEB1_disc1	caggTgca	0.975522	0.80856
rs793900	NO	4	184331856	184331873	18	+	C	T	T	NA	lower	184331866	E2F2	ENCODE-motif	E2F2_known_ref2	E2F2_2	gaaaatgactCctaaaat	0.738127	0.656737
rs793900	NO	4	184331860	184331875	16	+	C	T	T	NA	lower	184331866	HOXA13	ENCODE-motif	HOXA13_known_ref1	HOXA13_1	atgactCctaaaatcc	0.922777	0.813599
rs793900	NO	4	184331860	184331875	16	+	C	T	T	NA	lower	184331866	HOXC13	ENCODE-motif	HOXC13_known_ref1	HOXC13_1	atgactCctaaaatcc	0.941292	0.848362
rs793900	NO	4	184331860	184331868	9	-	C	T	T	NA	higher	184331866	NR2E1	ENCODE-motif	NR2E1_known_ref1	NR2E1_1	atgactCct	0.83568	0.952158
rs793900	NO	4	184331860	184331868	9	-	C	T	T	NA	higher	184331866	NR2E1	ENCODE-motif	NR2E1_known_ref3	NR2E1_3	atgactCct	0.8365	0.963785
rs793900	NO	4	184331861	184331876	16	-	C	T	T	NA	higher	184331866	NR4A2	ENCODE-motif	NR4A_known3	NR4A_known3	tgactCctaaaatcca	0.647013	0.723699
rs793900	NO	4	184331863	184331873	11	+	C	T	T	NA	lower	184331866	HOXA13	ENCODE-motif	HOXA13_known_ref3	HOXA13_3	actCctaaaat	0.916224	0.829794
rs793900	NO	4	184331863	184331873	11	+	C	T	T	NA	lower	184331866	HOXB13	ENCODE-motif	HOXB13_known_ref3	HOXB13_3	actCctaaaat	0.918149	0.83589
rs793900	NO	4	184331863	184331873	11	+	C	T	T	NA	lower	184331866	HOXC13	ENCODE-motif	HOXC13_known_ref3	HOXC13_3	actCctaaaat	0.917313	0.834946
rs793900	NO	4	184331863	184331873	11	+	C	T	T	NA	lower	184331866	HOXD13	ENCODE-motif	HOXD13_known_ref3	HOXD13_3	actCctaaaat	0.90774	0.831557
rs793901	NO	4	184331954	184331967	14	-	T	G	G	NA	lower	184331958	SPI1	ENCODE-motif	SPI1_known4	SPI1_known4	tgctTcttcttttt	0.809338	0.713997
rs793901	NO	4	184331957	184331976	20	+	T	G	G	NA	lower	184331958	FOXP1	ENCODE-motif	FOXP1_known_ref1	FOXP1_1	tTcttctttttttttttttt	0.793452	0.722133
rs793901	NO	4	184331958	184331972	15	-	T	G	G	NA	lower	184331958	HDAC2	ENCODE-motif	HDAC2_disc6	HDAC2_disc6	Tcttctttttttttt	0.85782	0.760052
rs6935510	NO	6	391610	391623	14	-	C	A	C	NA	higher	391623	PLAG1	ENCODE-motif	PLAG1_known_ref1	PLAG1_1	gcccggccggcccC	0.812438	0.698176
rs6935510	NO	6	391610	391623	14	-	C	A	C	NA	higher	391623	REST	ENCODE-motif	REST_disc8	REST_disc8	gcccggccggcccC	0.969585	0.779995
rs6935510	NO	6	391611	391623	13	-	C	A	C	NA	higher	391623	POU2F2	ENCODE-motif	POU2F2_disc2	POU2F2_disc2	cccggccggcccC	0.962767	0.823516
rs6935510	NO	6	391611	391623	13	-	C	A	C	NA	higher	391623	STAT3	ENCODE-motif	STAT_disc7	STAT_disc7	cccggccggcccC	0.965876	0.76949
rs6935510	NO	6	391612	391623	12	-	C	A	C	NA	higher	391623	YY1	ENCODE-motif	YY1_disc5	YY1_disc5	ccggccggcccC	0.982229	0.813517
rs6935510	NO	6	391615	391624	10	+	C	A	C	NA	higher	391623	EP300	ENCODE-motif	EP300_disc8	EP300_disc8	gccggcccCg	0.92949	0.806371
rs6935510	NO	6	391617	391626	10	-	C	A	C	NA	higher	391623	SIN3A	ENCODE-motif	SIN3A_disc5	SIN3A_disc5	cggcccCggc	0.986515	0.663076
rs2280118	NO	6	405457	405465	9	-	T	C	T	NA	higher	405457	FOXA1	ENCODE-motif	FOXA_disc5	FOXA_disc5	Ttgcccttt	0.94386	0.80576
rs9391997	NO	6	409111	409135	25	+	A	G	G	NA	lower	409119	AIRE	ENCODE-motif	AIRE_known_ref2	AIRE_2	gcttttctAatggatattttaaatt	0.719404	0.67643
rs9391997	NO	6	409114	409128	15	+	A	G	G	NA	higher	409119	PBX1	HOCOMOCO	PBX1_do	PBX1_HUMAN	tttctAatggatatt	0.727464	0.883501
rs9391997	NO	6	409115	409132	18	+	A	G	G	NA	lower	409119	ALX1	ENCODE-motif	ALX1_known_ref1	ALX1_1	ttctAatggatattttaa	0.881578	0.794719
rs9391997	NO	6	409117	409128	12	-	A	G	G	NA	higher	409119	CBX5	ENCODE-motif	CBX5_known_ref1	CBX5_1	ctAatggatatt	0.778935	0.863011
rs9391997	NO	6	409117	409126	10	+	A	G	G	NA	higher	409119	HOXA1	HOCOMOCO	HXA1_f1	HXA1_HUMAN	ctAatggata	0.856361	0.934155
rs9391997	NO	6	409117	409128	12	-	A	G	G	NA	higher	409119	HOXA2	HOMER	HOXA2(Homeobox)/mES-Hoxa2-ChIP-Seq(Donaldson et al.)/Homer	HOXA2	ctAatggatatt	0.790688	0.94447
rs9391997	NO	6	409117	409125	9	-	A	G	G	NA	lower	409119	VENTX	ENCODE-motif	VENTX_known_ref1	VENTX_1	ctAatggat	0.982877	0.789302
rs4256472	NO	6	434900	434917	18	+	G	A	A	NA	higher	434915	TBX2	ENCODE-motif	TBX2_known_ref1	TBX2_1	ggtgagttcagtttcGcc	0.759182	0.844266
rs4256472	NO	6	434902	434916	15	-	G	A	A	NA	lower	434915	IRF4	ENCODE-motif	IRF4_known_ref2	IRF4_2	tgagttcagtttcGc	0.779181	0.730551
rs4256472	NO	6	434903	434916	14	-	G	A	A	NA	lower	434915	IRF7	ENCODE-motif	IRF_known17	IRF_known17	gagttcagtttcGc	0.851066	0.795967
rs4256472	NO	6	434903	434916	14	-	G	A	A	NA	lower	434915	IRF8	ENCODE-motif	IRF_known20	IRF_known20	gagttcagtttcGc	0.786116	0.740074
rs4256472	NO	6	434903	434915	13	+	G	A	A	NA	higher	434915	NR6A1	HOCOMOCO	NR6A1_do	NR6A1_HUMAN	gagttcagtttcG	0.741855	0.803833
rs4256472	NO	6	434908	434923	16	-	G	A	A	NA	higher	434915	NR2F2	ENCODE-motif	NR2F2_known_ref1	NR2F2_1	cagtttcGccggctca	0.70382	0.835748
rs7740707	NO	6	446528	446545	18	-	A	C	C	NA	lower	446540	MAFB	ENCODE-motif	MAF_known12	MAF_known12	gcagcagaactcAgcagt	0.799731	0.721904
rs60555184	NO	6	2972087	2972099	13	+	G	T	T	NA	lower	2972095	HES1	HOCOMOCO	HES1_f1	HES1_HUMAN	tggcgcgtGcctg	0.983577	0.736956
rs60555184	NO	6	2972087	2972098	12	+	G	T	T	NA	lower	2972095	HES5	ENCODE-motif	HES5_known_ref1	HES5_1	tggcgcgtGcct	0.88205	0.770368
rs60555184	NO	6	2972087	2972098	12	-	G	T	T	NA	lower	2972095	HES7	ENCODE-motif	HES7_known_ref1	HES7_1	tggcgcgtGcct	0.888229	0.785969
rs60555184	NO	6	2972088	2972097	10	-	G	T	T	NA	lower	2972095	HEY2	ENCODE-motif	HEY2_known_ref1	HEY2_1	ggcgcgtGcc	0.936385	0.75394
rs60555184	NO	6	2972088	2972097	10	-	G	T	T	NA	lower	2972095	MYC::MAX	ENCODE-motif	MYC_known8	MYC_known8	ggcgcgtGcc	0.958795	0.724918
rs60555184	NO	6	2972091	2972105	15	-	G	T	T	NA	higher	2972095	STAT1	HOCOMOCO	STAT1_f2	STAT1_HUMAN	gcgtGcctgtaatct	0.753037	0.906725
rs60555184	NO	6	2972091	2972105	15	+	G	T	T	NA	higher	2972095	STAT1	ENCODE-motif	STAT_known17	STAT_known17	gcgtGcctgtaatct	0.756403	0.902311
rs60555184	NO	6	2972091	2972105	15	-	G	T	T	NA	higher	2972095	STAT1	FactorBook	STAT1	STAT1	gcgtGcctgtaatct	0.741805	0.888026
rs60555184	NO	6	2972092	2972105	14	-	G	T	T	NA	higher	2972095	ELF3	HOCOMOCO	ELF3_f1	ELF3_HUMAN	cgtGcctgtaatct	0.739547	0.896113
rs60555184	NO	6	2972093	2972102	10	+	G	T	T	NA	higher	2972095	STAT1	ENCODE-motif	STAT_disc1	STAT_disc1	gtGcctgtaa	0.785798	0.922965
rs60555184	NO	6	2972093	2972103	11	+	G	T	T	NA	higher	2972095	STAT3	HOCOMOCO	STAT3_si	STAT3_HUMAN	gtGcctgtaat	0.798139	0.888313
rs60555184	NO	6	2972094	2972102	9	+	G	T	T	NA	higher	2972095	STAT	ENCODE-motif	STAT_known1	STAT_known1	tGcctgtaa	0.786871	0.961057
rs28383592	NO	6	2999838	2999847	10	-	C	T	T	NA	higher	2999844	NR5A2	HOCOMOCO	NR5A2_f1	NR5A2_HUMAN	gggcctCggc	0.790767	0.981411
rs28383592	NO	6	2999840	2999851	12	+	C	T	T	NA	higher	2999844	ATF6	HOCOMOCO	ATF6A_si	ATF6A_HUMAN	gcctCggcgtgg	0.754713	0.868511
rs210141	YES	6	33579037	33579052	16	+	T	C	C	closed	lower	33579048	CACD	ENCODE-motif	CACD_known_ref1	CACD_1	cagggacagggTgaag	0.871588	0.794425
rs210141	YES	6	33579042	33579056	15	+	T	C	C	closed	lower	33579048	ZNF589	ENCODE-motif	ZNF589_known_ref1	ZNF589_1	acagggTgaaggcag	0.826482	0.775583
rs210142	YES	6	33579052	33579066	15	-	T	C	C	closed	higher	33579060	SPZ1	ENCODE-motif	SPZ1_known_ref1	SPZ1_1	ggcagaccTtcctct	0.795432	0.976636
rs210142	YES	6	33579054	33579071	18	-	T	C	C	closed	lower	33579060	EWSR1::FLI1	ENCODE-motif	EWSR1::FLI1_known_ref1	EWSR1::FLI1_1	cagaccTtcctctcctcc	0.689066	0.628275
rs210142	YES	6	33579058	33579065	8	+	T	C	C	closed	lower	33579060	ETS	ENCODE-motif	ETS_known_ref2	ETS_2	ccTtcctc	0.987448	0.861528
rs210142	YES	6	33579059	33579066	8	-	T	C	C	closed	lower	33579060	SPI1	ENCODE-motif	SPI1_known1	SPI1_known1	cTtcctct	1	0.797077
rs2744975	NO	6	34609969	34609984	16	-	C	T	T	NA	lower	34609974	TBX20	ENCODE-motif	TBX20_known_ref1	TBX20_1	taacaCggtgaaaccc	0.785217	0.746752
rs2744975	NO	6	34609969	34609984	16	-	C	T	T	NA	lower	34609974	TBX20	ENCODE-motif	TBX20_known_ref5	TBX20_5	taacaCggtgaaaccc	0.791898	0.752944
rs2814978	NO	6	34609986	34610007	22	+	T	A	A	NA	higher	34609999	MYEF2	ENCODE-motif	MEF2_known3	MEF2_known3	gtctctactaaaaTtacaaaaa	0.799612	0.894062
rs2814978	NO	6	34609986	34610007	22	+	T	A	A	NA	higher	34609999	MYEF2	ENCODE-motif	MEF2_known4	MEF2_known4	gtctctactaaaaTtacaaaaa	0.781036	0.895212
rs2814978	NO	6	34609986	34610007	22	+	T	A	A	NA	higher	34609999	MYEF2	ENCODE-motif	MEF2_known5	MEF2_known5	gtctctactaaaaTtacaaaaa	0.731761	0.813198
rs2814978	NO	6	34609990	34610005	16	-	T	A	A	NA	higher	34609999	MEF2A	ENCODE-motif	MEF2_known2	MEF2_known2	ctactaaaaTtacaaa	0.762711	0.868059
rs2814978	NO	6	34609990	34610006	17	+	T	A	A	NA	higher	34609999	MEF2A	ENCODE-motif	MEF2_known9	MEF2_known9	ctactaaaaTtacaaaa	0.752925	0.873771
rs2814978	NO	6	34609990	34610004	15	+	T	A	A	NA	higher	34609999	MEF2	FactorBook	MEF2	MEF2	ctactaaaaTtacaa	0.815185	0.941527
rs2814978	NO	6	34609991	34610005	15	-	T	A	A	NA	higher	34609999	MEF2C	ENCODE-motif	MEF2_disc1	MEF2_disc1	tactaaaaTtacaaa	0.823125	0.936042
rs2814978	NO	6	34609991	34610003	13	+	T	A	A	NA	higher	34609999	MEF2C	HOCOMOCO	MEF2C_f1	MEF2C_HUMAN	tactaaaaTtaca	0.762044	0.877156
rs2814978	NO	6	34609992	34610003	12	+	T	A	A	NA	higher	34609999	MEF2A	ENCODE-motif	MEF2_known12	MEF2_known12	actaaaaTtaca	0.82439	0.925753
rs2814978	NO	6	34609992	34610005	14	-	T	A	A	NA	higher	34609999	MEF2A	HOCOMOCO	MEF2A_f1	MEF2A_HUMAN	actaaaaTtacaaa	0.833835	0.935652
rs2814978	NO	6	34609992	34610003	12	+	T	A	A	NA	higher	34609999	MEF2B	ENCODE-motif	MEF2B_known_ref1	MEF2B_1	actaaaaTtaca	0.780368	0.887302
rs2814978	NO	6	34609992	34610003	12	+	T	A	A	NA	higher	34609999	MEF2C	HOMER	Mef2c(MADS)/GM12878-Mef2c-ChIP-Seq(GSE32465)/Homer	Mef2c	actaaaaTtaca	0.814302	0.943925
rs2814978	NO	6	34609992	34610003	12	-	T	A	A	NA	higher	34609999	MEF2D	HOCOMOCO	MEF2D_f1	MEF2D_HUMAN	actaaaaTtaca	0.801998	0.911083
rs2814978	NO	6	34609992	34610003	12	+	T	A	A	NA	higher	34609999	MEF2D	ENCODE-motif	MEF2D_known_ref1	MEF2D_1	actaaaaTtaca	0.799936	0.907176
rs2814978	NO	6	34609993	34610002	10	-	T	A	A	NA	higher	34609999	MEF2A	ENCODE-motif	MEF2_known11	MEF2_known11	ctaaaaTtac	0.79441	0.900029
rs2814978	NO	6	34609993	34610004	12	-	T	A	A	NA	higher	34609999	MYEF2	ENCODE-motif	MEF2_known10	MEF2_known10	ctaaaaTtacaa	0.690278	0.863693
rs2814978	NO	6	34609995	34610007	13	-	T	A	A	NA	higher	34609999	ARID5B	HOCOMOCO	ARI5B_f1	ARI5B_HUMAN	aaaaTtacaaaaa	0.798976	0.965169
rs2814978	NO	6	34609995	34610007	13	-	T	A	A	NA	lower	34609999	CEBPG	HOCOMOCO	CEBPG_si	CEBPG_HUMAN	aaaaTtacaaaaa	0.9315	0.739999
rs2814978	NO	6	34609995	34610007	13	+	T	A	A	NA	higher	34609999	FOXJ3	ENCODE-motif	FOXJ3_known_ref8	FOXJ3_8	aaaaTtacaaaaa	0.704984	0.811534
rs2814978	NO	6	34609996	34610008	13	-	T	A	A	NA	higher	34609999	FOXJ3	HOCOMOCO	FOXJ3_f2	FOXJ3_HUMAN	aaaTtacaaaaaa	0.745986	0.885876
rs2814978	NO	6	34609997	34610007	11	-	T	A	A	NA	lower	34609999	DBP	HOCOMOCO	DBP_si	DBP_HUMAN	aaTtacaaaaa	0.944552	0.743519
rs2814978	NO	6	34609998	34610006	9	+	T	A	A	NA	lower	34609999	STAT3	ENCODE-motif	STAT_disc4	STAT_disc4	aTtacaaaa	0.894964	0.759427
rs112540634	NO	6	34656115	34656134	20	-	C	T	T	NA	higher	34656128	TBX19	ENCODE-motif	TBX19_known_ref1	TBX19_1	aatcccagctactCgggagg	0.736227	0.832868
rs112540634	NO	6	34656117	34656132	16	+	C	T	T	NA	higher	34656128	T	ENCODE-motif	T_known_ref3	T_3	tcccagctactCggga	0.70274	0.801626
rs112540634	NO	6	34656117	34656133	17	+	C	T	T	NA	higher	34656128	TOPORS	ENCODE-motif	TOPORS_known_ref1	TOPORS_1	tcccagctactCgggag	0.769706	0.833651
rs112540634	NO	6	34656126	34656134	9	+	C	T	T	NA	higher	34656128	IKZF1	ENCODE-motif	IKZF1_known_ref2	IKZF1_2	ctCgggagg	0.823906	0.92191
rs112540634	NO	6	34656127	34656134	8	+	C	T	T	NA	higher	34656128	IKZF1	HOCOMOCO	IKZF1_f1	IKZF1_HUMAN	tCgggagg	0.874389	0.998045
rs3800456	NO	6	34696426	34696440	15	+	T	G	T	NA	lower	34696430	IRF1	ENCODE-motif	IRF_disc4	IRF_disc4	gcacTgcggggccgg	0.705225	0.865277
rs3800456	NO	6	34696427	34696441	15	-	T	G	T	NA	higher	34696430	EGR3	ENCODE-motif	EGR3_known_ref3	EGR3_3	cacTgcggggccggc	0.828784	0.764132
rs3800456	NO	6	34696427	34696438	12	-	T	G	T	NA	lower	34696430	SP1	HOMER	Sp1(Zf)/Promoter/Homer	Sp1	cacTgcggggcc	0.732962	0.856386
rs3800456	NO	6	34696428	34696441	14	-	T	G	T	NA	higher	34696430	EGR1	ENCODE-motif	EGR1_known9	EGR1_known9	acTgcggggccggc	0.821537	0.761913
rs3800456	NO	6	34696428	34696442	15	-	T	G	T	NA	higher	34696430	EGR3	ENCODE-motif	EGR3_known_ref2	EGR3_2	acTgcggggccggct	0.842061	0.794106
rs3800456	NO	6	34696428	34696437	10	+	T	G	T	NA	lower	34696430	TBP	ENCODE-motif	TATA_disc4	TATA_disc4	acTgcggggc	0.729336	0.87309
rs3800456	NO	6	34696430	34696439	10	+	T	G	T	NA	lower	34696430	YY1	ENCODE-motif	YY1_disc3	YY1_disc3	Tgcggggccg	0.84351	0.946115
rs9469858	NO	6	34752427	34752438	12	-	A	G	G	NA	lower	34752434	MAFF	ENCODE-motif	MAF_disc2	MAF_disc2	tcccagcActtt	0.882691	0.791345
rs9469858	NO	6	34752427	34752448	22	+	A	G	G	NA	lower	34752434	ZNF143	HOCOMOCO	ZN143_si	ZN143_HUMAN	tcccagcActttgggaggttga	0.87958	0.787774
rs9469858	NO	6	34752427	34752446	20	-	A	G	G	NA	lower	34752434	ZNF143	ENCODE-motif	ZNF143_known1	ZNF143_known1	tcccagcActttgggaggtt	0.877857	0.777789
rs6906606	NO	6	34752537	34752548	12	+	A	G	G	NA	higher	34752540	ARNT2	HOCOMOCO	ARNT2_si	ARNT2_HUMAN	gccAtggtagtg	0.750908	0.945633
rs6906606	NO	6	34752538	34752552	15	+	A	G	G	NA	lower	34752540	ZNF589	ENCODE-motif	ZNF589_known_ref1	ZNF589_1	ccAtggtagtgggcg	0.815016	0.729089
rs34199419	NO	6	34752530	34752550	21	-	A	G	G	NA	higher	34752545	REST	ENCODE-motif	REST_known1	REST_known1	ttagctggccatggtAgtggg	0.736617	0.795553
rs34199419	NO	6	34752530	34752550	21	+	A	G	G	NA	higher	34752545	REST	FactorBook	REST	REST	ttagctggccatggtAgtggg	0.779547	0.806258
rs34199419	NO	6	34752531	34752549	19	+	A	G	G	NA	higher	34752545	REST	ENCODE-motif	REST_known3	REST_known3	tagctggccatggtAgtgg	0.727269	0.782828
rs34199419	NO	6	34752533	34752551	19	+	A	G	G	NA	higher	34752545	PPARA	ENCODE-motif	PPARA_known_ref2	PPARA_2	gctggccatggtAgtgggc	0.704755	0.820923
rs34199419	NO	6	34752535	34752549	15	+	A	G	G	NA	higher	34752545	SIN3A	ENCODE-motif	SIN3A_disc1	SIN3A_disc1	tggccatggtAgtgg	0.741628	0.774898
rs34199419	NO	6	34752536	34752550	15	-	A	G	G	NA	higher	34752545	REST	ENCODE-motif	REST_disc1	REST_disc1	ggccatggtAgtggg	0.743795	0.792375
rs34199419	NO	6	34752539	34752550	12	-	A	G	G	NA	higher	34752545	ZBTB7C	ENCODE-motif	ZBTB7C_known_ref1	ZBTB7C_1	catggtAgtggg	0.747132	0.9449
rs34199419	NO	6	34752544	34752553	10	-	A	G	G	NA	lower	34752545	CTCFL	ENCODE-motif	CTCFL_disc1	CTCFL_disc1	tAgtgggcgc	0.866562	0.736255
rs34199419	NO	6	34752545	34752554	10	+	A	G	G	NA	lower	34752545	ZBTB7A	ENCODE-motif	ZBTB7A_disc1	ZBTB7A_disc1	Agtgggcgcc	0.887199	0.790395
rs6929470	NO	6	34752529	34752550	22	+	T	C	C	NA	lower	34752547	REST	HOCOMOCO	REST_f1	REST_HUMAN	attagctggccatggtagTggg	0.791493	0.727974
rs6929470	NO	6	34752530	34752550	21	-	T	C	C	NA	lower	34752547	REST	ENCODE-motif	REST_known4	REST_known4	ttagctggccatggtagTggg	0.808838	0.749893
rs6929470	NO	6	34752530	34752550	21	-	T	C	C	NA	lower	34752547	REST	ENCODE-motif	REST_known1	REST_known1	ttagctggccatggtagTggg	0.736617	0.66599
rs6929470	NO	6	34752530	34752549	20	+	T	C	C	NA	lower	34752547	REST	HOMER	REST-NRSF(Zf)/Jurkat-NRSF-ChIP-Seq/Homer	REST-NRSF	ttagctggccatggtagTgg	0.794118	0.725288
rs6929470	NO	6	34752530	34752550	21	+	T	C	C	NA	lower	34752547	REST	FactorBook	REST	REST	ttagctggccatggtagTggg	0.779547	0.711864
rs6929470	NO	6	34752535	34752548	14	-	T	C	C	NA	higher	34752547	RFX1	HOMER	Rfx1(HTH)/NPC-H3K4me1-ChIP-Seq(GSE16256)/Homer	Rfx1	tggccatggtagTg	0.725268	0.851219
rs6929470	NO	6	34752535	34752548	14	-	T	C	C	NA	higher	34752547	X-box	HOMER	X-box(HTH)/NPC-H3K4me1-ChIP-Seq(GSE16256)/Homer	X-box	tggccatggtagTg	0.724007	0.821938
rs6929470	NO	6	34752543	34752553	11	+	T	C	C	NA	lower	34752547	EGR3	HOCOMOCO	EGR3_f1	EGR3_HUMAN	gtagTgggcgc	0.903661	0.830336
rs6929470	NO	6	34752546	34752556	11	-	T	C	C	NA	higher	34752547	E2F1	ENCODE-motif	E2F_disc8	E2F_disc8	gTgggcgcctg	0.748655	0.971641
rs6907244	NO	6	34752621	34752640	20	+	G	A	A	NA	higher	34752634	THRB	ENCODE-motif	THRB_known_ref3	THRB_3	gtgagctgagatcGcgccac	0.711818	0.77124
rs6907244	NO	6	34752624	34752635	12	-	G	A	A	NA	higher	34752634	c-Jun-CRE	HOMER	c-Jun-CRE(bZIP)/K562-cJun-ChIP-Seq(GSE31477)/Homer	c-Jun-CRE	agctgagatcGc	0.768065	0.917485
rs6907244	NO	6	34752628	34752643	16	-	G	A	A	NA	lower	34752634	E2F2	ENCODE-motif	E2F2_known_ref4	E2F2_4	gagatcGcgccactgt	0.763561	0.673465
rs6907244	NO	6	34752628	34752639	12	+	G	A	A	NA	higher	34752634	SREBF	ENCODE-motif	SREBP_known4	SREBP_known4	gagatcGcgcca	0.779859	0.950121
rs6907244	NO	6	34752629	34752640	12	+	G	A	A	NA	higher	34752634	SREBF2	HOMER	Srebp2(bHLH)/HepG2-Srebp2-ChIP-Seq(GSE31477)/Homer	Srebp2	agatcGcgccac	0.835751	0.980836
rs6907244	NO	6	34752630	34752640	11	+	G	A	A	NA	higher	34752634	SREBF1	ENCODE-motif	SREBP_known2	SREBP_known2	gatcGcgccac	0.792509	0.896254
rs6907244	NO	6	34752631	34752640	10	+	G	A	A	NA	higher	34752634	SREBF1	HOMER	Srebp1a(bHLH)/HepG2-Srebp1a-ChIP-Seq(GSE31477)/Homer	Srebp1a	atcGcgccac	0.85535	0.991706
rs6907244	NO	6	34752631	34752640	10	-	G	A	A	NA	higher	34752634	SREBF1	FactorBook	SREBF1	SREBF1	atcGcgccac	0.839148	0.987639
rs9469860	NO	6	34757024	34757043	20	-	C	T	T	NA	lower	34757038	CEBP:CEBP	HOMER	CEBP:CEBP(bZIP)/MEF-Chop-ChIP-Seq(GSE35681)/Homer	CEBP:CEBP	gtttcgctatgttgCccagg	0.928608	0.798085
rs9469860	NO	6	34757028	34757039	12	-	C	T	T	NA	higher	34757038	SOX4	HOCOMOCO	SOX4_f1	SOX4_HUMAN	cgctatgttgCc	0.786131	0.85824
rs9469860	NO	6	34757033	34757045	13	+	C	T	T	NA	lower	34757038	RFX2	HOCOMOCO	RFX2_f1	RFX2_HUMAN	tgttgCccagggc	0.907105	0.745842
rs13215181	NO	6	34792098	34792116	19	-	A	G	G	NA	lower	34792104	SRF	ENCODE-motif	SRF_known6	SRF_known6	gcgcccAaagaggggcgag	0.895865	0.825458
rs13215181	NO	6	34792100	34792113	14	+	A	G	G	NA	lower	34792104	SRF	ENCODE-motif	SRF_known2	SRF_known2	gcccAaagaggggc	0.917495	0.81232
rs6457791	NO	6	34792163	34792177	15	+	A	G	G	NA	lower	34792177	THRA	HOMER	THRa(NR)/C17.2-THRa-ChIP-Seq(GSE38347)/Homer	THRa	ggcgaggtgaggggA	0.879365	0.792062
rs6457791	NO	6	34792168	34792194	27	+	A	G	G	NA	lower	34792177	AR	ENCODE-motif	NR3C1_known6	NR3C1_known6	ggtgaggggAccgcctcttctccacaa	0.827015	0.760676
rs6457791	NO	6	34792168	34792181	14	-	A	G	G	NA	higher	34792177	EGR	ENCODE-motif	EGR1_known4	EGR1_known4	ggtgaggggAccgc	0.731772	0.893654
rs6457791	NO	6	34792168	34792181	14	-	A	G	G	NA	higher	34792177	EGR1	ENCODE-motif	EGR1_known7	EGR1_known7	ggtgaggggAccgc	0.735676	0.884079
rs6457791	NO	6	34792168	34792179	12	+	A	G	G	NA	higher	34792177	INSM1	HOCOMOCO	INSM1_f1	INSM1_HUMAN	ggtgaggggAcc	0.814196	0.900032
rs6457791	NO	6	34792168	34792181	14	+	A	G	G	NA	higher	34792177	REST	ENCODE-motif	REST_disc9	REST_disc9	ggtgaggggAccgc	0.745041	0.940941
rs6457791	NO	6	34792171	34792180	10	+	A	G	G	NA	higher	34792177	PLAGL1	HOCOMOCO	PLAL1_si	PLAL1_HUMAN	gaggggAccg	0.777818	0.947738
rs7769961	NO	6	34792376	34792387	12	+	G	C	C	NA	lower	34792385	SMAD1	HOCOMOCO	SMAD1_si	SMAD1_HUMAN	gcccagtctGcc	0.899428	0.756548
rs7769961	NO	6	34792380	34792388	9	+	G	C	C	NA	lower	34792385	SMAD3	ENCODE-motif	SMAD3_known_ref1	SMAD3_1	agtctGcct	0.945861	0.770725
rs7769820	NO	6	34792441	34792465	25	-	C	T	T	NA	higher	34792451	SETDB1	ENCODE-motif	SETDB1_disc1	SETDB1_disc1	ggacagcttcCccccgcgcccgccg	0.704403	0.804403
rs7769820	NO	6	34792442	34792463	22	-	C	T	T	NA	lower	34792451	EGR1	FactorBook	EGR1	EGR1	gacagcttcCccccgcgcccgc	0.906059	0.783016
rs7769820	NO	6	34792443	34792457	15	+	C	T	T	NA	lower	34792451	ZNF281	ENCODE-motif	ZNF281_known_ref1	ZNF281_1	acagcttcCccccgc	0.888125	0.750113
rs7769820	NO	6	34792446	34792462	17	-	C	T	T	NA	lower	34792451	MAZ	HOCOMOCO	MAZ_f1	MAZ_HUMAN	gcttcCccccgcgcccg	0.892312	0.790644
rs7769820	NO	6	34792446	34792457	12	-	C	T	T	NA	lower	34792451	ZNF219	HOCOMOCO	ZN219_f1	ZN219_HUMAN	gcttcCccccgc	0.899754	0.744747
rs7769820	NO	6	34792446	34792460	15	+	C	T	T	NA	lower	34792451	UA5	FactorBook	UA5	UA5	gcttcCccccgcgcc	0.874947	0.774719
rs7769820	NO	6	34792447	34792459	13	-	C	T	T	NA	lower	34792451	WT1	HOCOMOCO	WT1_f1	WT1_HUMAN	cttcCccccgcgc	0.899641	0.706508
rs7769820	NO	6	34792448	34792461	14	+	C	T	T	NA	lower	34792451	GLIS2	ENCODE-motif	GLIS2_known_ref2	GLIS2_2	ttcCccccgcgccc	0.875598	0.748664
rs7769820	NO	6	34792448	34792457	10	-	C	T	T	NA	lower	34792451	GLIS3	HOCOMOCO	GLIS3_f1	GLIS3_HUMAN	ttcCccccgc	0.912184	0.702743
rs7769820	NO	6	34792448	34792459	12	+	C	T	T	NA	lower	34792451	ZNF219	ENCODE-motif	ZNF219_known_ref1	ZNF219_1	ttcCccccgcgc	0.874635	0.744793
rs7769820	NO	6	34792450	34792460	11	-	C	T	T	NA	lower	34792451	EGR1	ENCODE-motif	EGR1_disc6	EGR1_disc6	cCccccgcgcc	0.974378	0.649701
rs7769820	NO	6	34792450	34792459	10	+	C	T	T	NA	lower	34792451	EGR1	ENCODE-motif	EGR1_disc1	EGR1_disc1	cCccccgcgc	0.871856	0.751366
rs7769820	NO	6	34792450	34792460	11	-	C	T	T	NA	lower	34792451	EGR1	HOCOMOCO	EGR1_f2	EGR1_HUMAN	cCccccgcgcc	0.905365	0.768259
rs7769820	NO	6	34792450	34792463	14	-	C	T	T	NA	lower	34792451	PLAG1	ENCODE-motif	PLAG1_known_ref1	PLAG1_1	cCccccgcgcccgc	0.841443	0.764997
rs7769820	NO	6	34792451	34792465	15	-	C	T	T	NA	higher	34792451	ZNF143	FactorBook	ZNF143	ZNF143	Cccccgcgcccgccg	0.780492	0.855016
rs7752060	NO	6	34792536	34792555	20	-	T	C	C	NA	higher	34792548	SP3	HOCOMOCO	SP3_f1	SP3_HUMAN	gtctctccccacTctaacaa	0.70437	0.883571
rs7752060	NO	6	34792536	34792557	22	-	T	C	C	NA	higher	34792548	ZBTB7B	HOCOMOCO	ZBT7B_si	ZBT7B_HUMAN	gtctctccccacTctaacaacc	0.725159	0.805307
rs7752060	NO	6	34792538	34792553	16	+	T	C	C	NA	higher	34792548	KLF7	ENCODE-motif	KLF7_known_ref1	KLF7_1	ctctccccacTctaac	0.75861	0.91634
rs7752060	NO	6	34792538	34792556	19	-	T	C	C	NA	higher	34792548	SP1	HOCOMOCO	SP1_f2	SP1_HUMAN	ctctccccacTctaacaac	0.704862	0.870865
rs7752060	NO	6	34792538	34792549	12	+	T	C	C	NA	higher	34792548	ZNF219	ENCODE-motif	ZNF219_known_ref1	ZNF219_1	ctctccccacTc	0.818805	0.862688
rs7752060	NO	6	34792539	34792551	13	-	T	C	C	NA	higher	34792548	PATZ1	ENCODE-motif	PATZ1_known_ref1	PATZ1_1	tctccccacTcta	0.820283	0.915633
rs7752060	NO	6	34792540	34792551	12	-	T	C	C	NA	higher	34792548	KLF1	HOMER	EKLF(Zf)/Erythrocyte-Klf1-ChIP-Seq(GSE20478)/Homer	EKLF	ctccccacTcta	0.751989	0.888985
rs7752060	NO	6	34792540	34792552	13	-	T	C	C	NA	higher	34792548	SP1	ENCODE-motif	SP1_known5	SP1_known5	ctccccacTctaa	0.735859	0.93492
rs7752060	NO	6	34792541	34792551	11	-	T	C	C	NA	higher	34792548	KLF1	HOCOMOCO	KLF1_f1	KLF1_HUMAN	tccccacTcta	0.822121	0.975487
rs7752060	NO	6	34792541	34792550	10	-	T	C	C	NA	higher	34792548	KLF4	HOCOMOCO	KLF4_f2	KLF4_HUMAN	tccccacTct	0.799589	0.972832
rs7752060	NO	6	34792541	34792550	10	-	T	C	C	NA	higher	34792548	KLF4	ENCODE-motif	KLF4_known_ref1	KLF4_1	tccccacTct	0.795653	0.963001
rs7752060	NO	6	34792541	34792550	10	-	T	C	C	NA	higher	34792548	SP1	ENCODE-motif	SP1_known4	SP1_known4	tccccacTct	0.742775	0.932092
rs7752060	NO	6	34792542	34792549	8	+	T	C	C	NA	higher	34792548	CACD	ENCODE-motif	CACD_known_ref2	CACD_2	ccccacTc	0.745161	0.953237
rs7752060	NO	6	34792542	34792555	14	-	T	C	C	NA	lower	34792548	DMRTC2	ENCODE-motif	DMRTC2_known_ref1	DMRTC2_1	ccccacTctaacaa	0.853162	0.775791
rs7752060	NO	6	34792542	34792549	8	-	T	C	C	NA	higher	34792548	MAZ	HOMER	Maz(Zf)/HepG2-Maz-ChIP-Seq(GSE31477)/Homer	Maz	ccccacTc	0.792593	0.974738
rs7752060	NO	6	34792542	34792560	19	-	T	C	C	NA	higher	34792548	PPARA	ENCODE-motif	PPARA_known_ref2	PPARA_2	ccccacTctaacaaccccc	0.76784	0.884008
rs7752060	NO	6	34792542	34792551	10	+	T	C	C	NA	higher	34792548	SP1	ENCODE-motif	SP1_known6	SP1_known6	ccccacTcta	0.732233	0.942456
rs7752060	NO	6	34792544	34792565	22	-	T	C	C	NA	higher	34792548	RREB1	HOCOMOCO	RREB1_si	RREB1_HUMAN	ccacTctaacaaccccctggac	0.680724	0.790042
rs7752060	NO	6	34792545	34792559	15	+	T	C	C	NA	higher	34792548	RFX4	ENCODE-motif	RFX5_known5	RFX5_known5	cacTctaacaacccc	0.760493	0.880782
rs7752060	NO	6	34792545	34792564	20	+	T	C	C	NA	higher	34792548	RREB1	ENCODE-motif	RREB1_known_ref2	RREB1_2	cacTctaacaaccccctgga	0.676069	0.787518
rs7752060	NO	6	34792546	34792559	14	+	T	C	C	NA	higher	34792548	RREB1	ENCODE-motif	RREB1_known_ref1	RREB1_1	acTctaacaacccc	0.726159	0.818725
rs11757370	NO	6	34792947	34792964	18	-	T	C	C	NA	lower	34792959	IRF7	ENCODE-motif	IRF_known4	IRF_known4	ctggacttctttTtccct	0.895181	0.720311
rs11757370	NO	6	34792947	34792962	16	-	T	C	C	NA	higher	34792959	SPDEF	ENCODE-motif	SPDEF_known_ref4	SPDEF_4	ctggacttctttTtcc	0.705975	0.804571
rs11757370	NO	6	34792949	34792969	21	-	T	C	C	NA	lower	34792959	IRF3	ENCODE-motif	IRF_known14	IRF_known14	ggacttctttTtccctctttt	0.761483	0.674332
rs11757370	NO	6	34792951	34792962	12	-	T	C	C	NA	lower	34792959	ZNF384	HOCOMOCO	ZN384_f1	ZN384_HUMAN	acttctttTtcc	0.990234	0.81486
rs11757370	NO	6	34792955	34792968	14	-	T	C	C	NA	lower	34792959	PRDM1	ENCODE-motif	PRDM1_known1	PRDM1_known1	ctttTtccctcttt	0.854099	0.729725
rs11757370	NO	6	34792955	34792966	12	+	T	C	C	NA	lower	34792959	ZNF75A	ENCODE-motif	ZNF75A_known_ref1	ZNF75A_1	ctttTtccctct	0.823425	0.726092
rs11757370	NO	6	34792957	34792970	14	-	T	C	C	NA	higher	34792959	SPI1	ENCODE-motif	SPI1_known4	SPI1_known4	ttTtccctcttttg	0.707324	0.790688
rs11757370	NO	6	34792957	34792976	20	-	T	C	C	NA	lower	34792959	CEBP:CEBP	HOMER	CEBP:CEBP(bZIP)/MEF-Chop-ChIP-Seq(GSE35681)/Homer	CEBP:CEBP	ttTtccctcttttgcttttc	0.918881	0.786259
rs11755420	NO	6	34793162	34793181	20	+	C	G	G	NA	lower	34793179	NFATC1	ENCODE-motif	NFATC1_known_ref1	NFATC1_1	gccggcaaaacagttttCag	0.814458	0.71337
rs11755420	NO	6	34793171	34793184	14	+	C	G	G	NA	higher	34793179	RUNX3	HOCOMOCO	RUNX3_si	RUNX3_HUMAN	acagttttCaggtg	0.753593	0.896701
rs11755420	NO	6	34793174	34793189	16	+	C	G	G	NA	lower	34793179	TCF3	ENCODE-motif	TCF3_known_ref2	TCF3_2	gttttCaggtgtagcc	0.934186	0.772537
rs11755420	NO	6	34793176	34793187	12	-	C	G	G	NA	lower	34793179	ZEB1	ENCODE-motif	ZEB1_known3	ZEB1_known3	tttCaggtgtag	0.951891	0.792058
rs11755420	NO	6	34793177	34793186	10	-	C	G	G	NA	lower	34793179	ID4	ENCODE-motif	ID4_known_ref1	ID4_1	ttCaggtgta	0.988414	0.846792
rs11755420	NO	6	34793179	34793186	8	+	C	G	G	NA	lower	34793179	ZEB1	ENCODE-motif	ZEB1_disc1	ZEB1_disc1	Caggtgta	0.975784	0.811797
rs73419607	NO	6	34811277	34811297	21	-	A	G	G	NA	lower	34811288	ONECUT2	HOCOMOCO	ONEC2_si	ONEC2_HUMAN	tttgaaaatctAtatggaaat	0.851766	0.727522
rs73419607	NO	6	34811279	34811292	14	-	A	G	G	NA	lower	34811288	ONECUT1	HOCOMOCO	HNF6_f1	HNF6_HUMAN	tgaaaatctAtatg	0.897282	0.731457
rs73419607	NO	6	34811279	34811292	14	+	A	G	G	NA	lower	34811288	ONECUT1	ENCODE-motif	ONECUT1_known_ref3	ONECUT1_3	tgaaaatctAtatg	0.945714	0.814541
rs73419607	NO	6	34811279	34811292	14	+	A	G	G	NA	lower	34811288	ONECUT1	ENCODE-motif	ONECUT1_known_ref2	ONECUT1_2	tgaaaatctAtatg	0.949964	0.816438
rs73419607	NO	6	34811279	34811292	14	+	A	G	G	NA	lower	34811288	ONECUT2	ENCODE-motif	ONECUT2_known_ref1	ONECUT2_1	tgaaaatctAtatg	0.938355	0.8077
rs73419607	NO	6	34811279	34811292	14	+	A	G	G	NA	lower	34811288	ONECUT3	ENCODE-motif	ONECUT3_known_ref1	ONECUT3_1	tgaaaatctAtatg	0.92611	0.804319
rs2236256	NO	6	154157301	154157315	15	+	C	A	C	NA	lower	154157305	UA10	FactorBook	UA10	UA10	acaaCctggtcaaaa	0.717408	0.7958
rs2236257	NO	6	154157421	154157435	15	+	G	C	G	NA	higher	154157432	MAFK	ENCODE-motif	MAF_known9	MAF_known9	ctgcaaagtaaGctt	0.854345	0.762836
rs2236257	NO	6	154157428	154157440	13	-	G	C	G	NA	lower	154157432	RXRG	HOCOMOCO	RXRG_f1	RXRG_HUMAN	gtaaGctttaact	0.778458	0.864473
rs2236257	NO	6	154157429	154157442	14	-	G	C	G	NA	lower	154157432	NR2F6	ENCODE-motif	NR2F6_known_ref5	NR2F6_5	taaGctttaactag	0.684134	0.764982
rs2236257	NO	6	154157429	154157440	12	+	G	C	G	NA	lower	154157432	NR4A1	HOMER	Nur77(NR)/K562-NR4A1-ChIP-Seq(GSE31363)/Homer	Nur77	taaGctttaact	0.802792	0.936189
rs2236257	NO	6	154157429	154157444	16	-	G	C	G	NA	lower	154157432	NR4A2	ENCODE-motif	NR4A_known3	NR4A_known3	taaGctttaactagca	0.646479	0.718853
rs2236257	NO	6	154157429	154157439	11	-	G	C	G	NA	lower	154157432	NR4A2	ENCODE-motif	NR4A_known4	NR4A_known4	taaGctttaac	0.748713	0.869544
rs9479769	NO	6	154161994	154162012	19	-	T	G	T	NA	higher	154162011	ESRRA	ENCODE-motif	ESRRA_known9	ESRRA_known9	tggccttgctatctcttTg	0.771686	0.714231
rs9479769	NO	6	154161994	154162011	18	-	T	G	T	NA	higher	154162011	ESRRG	ENCODE-motif	ESRRG_known_ref1	ESRRG_1	tggccttgctatctcttT	0.750276	0.690861
rs9479769	NO	6	154162003	154162019	17	-	T	G	T	NA	higher	154162011	SOX11	ENCODE-motif	SOX11_known_ref1	SOX11_1	tatctcttTgttgagga	0.959686	0.793001
rs9479769	NO	6	154162003	154162019	17	-	T	G	T	NA	higher	154162011	SOX4	ENCODE-motif	SOX4_known_ref1	SOX4_1	tatctcttTgttgagga	0.970319	0.80192
rs9479769	NO	6	154162006	154162018	13	-	T	G	T	NA	higher	154162011	FOXL1	ENCODE-motif	FOXL1_known_ref5	FOXL1_5	ctcttTgttgagg	0.860665	0.691079
rs9479769	NO	6	154162006	154162018	13	+	T	G	T	NA	higher	154162011	SOX	ENCODE-motif	SOX_known_ref1	SOX_1	ctcttTgttgagg	0.958952	0.819472
rs9479769	NO	6	154162006	154162017	12	-	T	G	T	NA	higher	154162011	SOX4	HOCOMOCO	SOX4_f1	SOX4_HUMAN	ctcttTgttgag	0.863907	0.758544
rs9479769	NO	6	154162007	154162017	11	+	T	G	T	NA	higher	154162011	LEF1	ENCODE-motif	TCF7L2_known3	TCF7L2_known3	tcttTgttgag	0.951592	0.763716
rs9479769	NO	6	154162007	154162014	8	-	T	G	T	NA	higher	154162011	SOX2	FactorBook	SOX2	SOX2	tcttTgtt	0.991794	0.811663
rs9397697	NO	6	154229707	154229731	25	-	G	A	A	NA	lower	154229719	T	HOCOMOCO	BRAC_si	BRAC_HUMAN	attctactcctaGgtgtctacccaa	0.729155	0.685581
rs9397697	NO	6	154229716	154229726	11	+	G	A	A	NA	lower	154229719	T	ENCODE-motif	T_known_ref2	T_2	ctaGgtgtcta	0.86165	0.746474
rs7761411	NO	6	154262240	154262251	12	-	T	C	T	NA	higher	154262245	NFATC1	HOCOMOCO	NFAC1_si	NFAC1_HUMAN	cagttTccacta	0.939233	0.753711
rs7761411	NO	6	154262241	154262250	10	+	T	C	T	NA	higher	154262245	NFATC1	HOMER	NFAT(RHD)/Jurkat-NFATC1-ChIP-Seq(Jolma et al.)/Homer	NFAT	agttTccact	0.98112	0.821756
rs7761411	NO	6	154262242	154262250	9	-	T	C	T	NA	lower	154262245	RBPJ	HOCOMOCO	SUH_f1	SUH_HUMAN	gttTccact	0.809694	0.971068
rs7761411	NO	6	154262242	154262252	11	-	T	C	T	NA	lower	154262245	RBPJ	ENCODE-motif	RBPJ_known_ref2	RBPJ_2	gttTccactaa	0.785994	0.927974
rs7761411	NO	6	154262243	154262250	8	+	T	C	T	NA	lower	154262245	RBPJ	ENCODE-motif	RBPJ_known_ref1	RBPJ_1	ttTccact	0.840783	0.992389
rs2511711	YES	8	102564541	102564555	15	+	C	T	T	open	higher	102564553	ZNF350	ENCODE-motif	ZNF350_known_ref1	ZNF350_1	gggaggcagagcCtg	0.828621	0.915031
rs2511711	YES	8	102564551	102564567	17	-	C	T	T	open	higher	102564553	NFIC	ENCODE-motif	NFIC_known_ref3	NFIC_3	gcCtggctgtgggccct	0.867181	0.980047
rs2511711	YES	8	102564552	102564568	17	+	C	T	T	open	lower	102564553	EP300	ENCODE-motif	EP300_disc9	EP300_disc9	cCtggctgtgggccctg	0.91845	0.77156
rs2511711	YES	8	102564553	102564567	15	+	C	T	T	open	higher	102564553	NFIA	ENCODE-motif	NFIA_known_ref1	NFIA_1	Ctggctgtgggccct	0.747317	0.826947
rs2511711	YES	8	102564553	102564567	15	+	C	T	T	open	higher	102564553	NFIB	ENCODE-motif	NFIB_known_ref1	NFIB_1	Ctggctgtgggccct	0.739148	0.822292
rs2511711	YES	8	102564553	102564566	14	-	C	T	T	open	higher	102564553	NR2E1::NFIC	ENCODE-motif	NR2E1::NFIC_known_ref1	NR2E1::NFIC_1	Ctggctgtgggccc	0.767694	0.825669
rs2511712	YES	8	102564901	102564913	13	+	T	G	G	open	higher	102564909	PTEN	ENCODE-motif	PTEN_known_ref1	PTEN_1	gcacatgtTatga	0.774342	0.939444
rs2511712	YES	8	102564902	102564911	10	+	T	G	G	open	higher	102564909	MITF	HOCOMOCO	MITF_f1	MITF_HUMAN	cacatgtTat	0.79431	0.993955
rs2511712	YES	8	102564902	102564912	11	-	T	G	G	open	higher	102564909	SREBF1	ENCODE-motif	SREBP_known1	SREBP_known1	cacatgtTatg	0.747471	0.896991
rs2511712	YES	8	102564907	102564918	12	-	T	G	G	open	higher	102564909	HOXA2	HOMER	HOXA2(Homeobox)/mES-Hoxa2-ChIP-Seq(Donaldson et al.)/Homer	HOXA2	gtTatgaatgaa	0.786554	0.940336
rs2511712	YES	8	102564908	102564919	12	+	T	G	G	open	higher	102564909	HOXB4	HOMER	Hoxb4(Homeobox)/ES-Hoxb4-ChIP-Seq(GSE34014)/Homer	Hoxb4	tTatgaatgaac	0.825608	0.908714
rs2511712	YES	8	102564908	102564917	10	-	T	G	G	open	higher	102564909	PDX1	HOMER	Pdx1(Homeobox)/Islet-Pdx1-ChIP-Seq(SRA008281)/Homer	Pdx1	tTatgaatga	0.778382	0.923404
rs2511714	YES	8	102566629	102566646	18	+	T	G	G	open	lower	102566646	TP53	ENCODE-motif	TP53_known_ref5	TP53_5	ccaggacaccaggcaggT	0.837517	0.768248
rs2511714	YES	8	102566637	102566649	13	+	T	G	G	open	lower	102566646	ZNF628	ENCODE-motif	ZNF628_known_ref1	ZNF628_1	ccaggcaggTtgc	0.837234	0.729046
rs2511714	YES	8	102566643	102566655	13	-	T	G	G	open	higher	102566646	PRDM4	ENCODE-motif	PRDM4_known_ref1	PRDM4_1	aggTtgcttgaaa	0.745637	0.790067
rs12678185	YES	8	102566753	102566761	9	+	A	G	A	open	lower	102566760	CACBP	ENCODE-motif	CACBP_known_ref1	CACBP_1	ggggatgAg	0.751727	0.935179
rs12678185	YES	8	102566753	102566769	17	+	A	G	A	open	lower	102566760	ZNF410	ENCODE-motif	ZNF410_known_ref1	ZNF410_1	ggggatgAgataacccc	0.756587	0.893034
rs12678185	YES	8	102566754	102566767	14	+	A	G	A	open	higher	102566760	RUNX1	ENCODE-motif	RUNX1_known_ref8	RUNX1_8	gggatgAgataacc	0.833445	0.734235
rs12678185	YES	8	102566754	102566769	16	+	A	G	A	open	higher	102566760	TBX21	ENCODE-motif	TBX21_known_ref4	TBX21_4	gggatgAgataacccc	0.732339	0.658215
rs12678185	YES	8	102566755	102566765	11	+	A	G	A	open	higher	102566760	RUNX1	ENCODE-motif	RUNX1_known_ref4	RUNX1_4	ggatgAgataa	0.845905	0.740175
rs12678185	YES	8	102566755	102566765	11	+	A	G	A	open	higher	102566760	RUNX1	ENCODE-motif	RUNX1_known_ref3	RUNX1_3	ggatgAgataa	0.863532	0.738074
rs12678185	YES	8	102566755	102566765	11	+	A	G	A	open	higher	102566760	RUNX1	ENCODE-motif	RUNX1_known_ref6	RUNX1_6	ggatgAgataa	0.838456	0.78138
rs12678185	YES	8	102566756	102566770	15	-	A	G	A	open	lower	102566760	NFKB1	FactorBook	NFKB1	NFKB1	gatgAgataacccca	0.764586	0.882946
rs12678185	YES	8	102566758	102566770	13	+	A	G	A	open	lower	102566760	NFKB2	ENCODE-motif	NFKB_known11	NFKB_known11	tgAgataacccca	0.735931	0.866202
rs12678185	YES	8	102566758	102566774	17	+	A	G	A	open	lower	102566760	RBPJ:Ebox	HOMER	RBPJ:Ebox(?,bHLH)/Panc1-Rbpj1-ChIP-Seq(GSE47459)/Homer	RBPJ:Ebox	tgAgataaccccaggtg	0.86292	0.939814
rs12678185	YES	8	102566759	102566768	10	+	A	G	A	open	higher	102566760	HDAC2	ENCODE-motif	HDAC2_disc1	HDAC2_disc1	gAgataaccc	0.94903	0.864665
rs12678185	YES	8	102566759	102566766	8	-	A	G	A	open	higher	102566760	HMGN3	ENCODE-motif	HMGN3_disc2	HMGN3_disc2	gAgataac	0.976775	0.90885
rs12678185	YES	8	102566759	102566769	11	-	A	G	A	open	lower	102566760	NFKB1	ENCODE-motif	NFKB_known8	NFKB_known8	gAgataacccc	0.759988	0.900219
rs12678185	YES	8	102566759	102566769	11	+	A	G	A	open	lower	102566760	NFKB1	HOCOMOCO	NFKB1_f1	NFKB1_HUMAN	gAgataacccc	0.744089	0.886296
rs2511737	YES	8	102568291	102568302	12	-	A	C	C	open	higher	102568299	FOXG1	ENCODE-motif	FOXG1_known_ref4	FOXG1_4	aagtgtgtAcca	0.761076	0.889308
rs2511737	YES	8	102568291	102568301	11	-	A	C	C	open	higher	102568299	FOXK1	ENCODE-motif	FOXK1_known_ref3	FOXK1_3	aagtgtgtAcc	0.709022	0.806282
rs2511737	YES	8	102568292	102568302	11	-	A	C	C	open	higher	102568299	FOXJ3	ENCODE-motif	FOXJ3_known_ref5	FOXJ3_5	agtgtgtAcca	0.719729	0.808309
rs2445610	YES	8	127184829	127184849	21	-	A	G	G	open	higher	127184843	Brachyury(T-box)	HOMER	Brachyury(T-box)/Mesoendoderm-Brachyury-ChIP-exo(GSE54963)/Homer	Brachyury	atttccaatttcctActattg	0.753956	0.933337
rs2445610	YES	8	127184832	127184845	14	-	A	G	G	open	higher	127184843	ETS2	ENCODE-motif	ETS_known5	ETS_known5	tccaatttcctAct	0.843632	0.913702
rs2445610	YES	8	127184835	127184847	13	-	A	G	G	open	higher	127184843	EHF	HOCOMOCO	EHF_si	EHF_HUMAN	aatttcctActat	0.851789	0.919168
rs2445610	YES	8	127184835	127184844	10	-	A	G	G	open	higher	127184843	ERG	HOMER	ERG(ETS)/VCaP-ERG-ChIP-Seq(GSE14097)/Homer	ERG	aatttcctAc	0.850777	0.955924
rs2445610	YES	8	127184836	127184849	14	-	A	G	G	open	higher	127184843	ELF3	HOCOMOCO	ELF3_f1	ELF3_HUMAN	atttcctActattg	0.826811	0.923967
rs2445610	YES	8	127184836	127184845	10	+	A	G	G	open	higher	127184843	EWS:ERG-fusion	HOMER	EWS:ERG-fusion(ETS)/CADO_ES1-EWS:ERG-ChIP-Seq(SRA014231)/Homer	EWS:ERG-fusion	atttcctAct	0.927405	0.995368
rs2445610	YES	8	127184836	127184845	10	-	A	G	G	open	higher	127184843	EWS:FLI1-fusion	HOMER	EWS:FLI1-fusion(ETS)/SK_N_MC-EWS:FLI1-ChIP-Seq(SRA014231)/Homer	EWS:FLI1-fusion	atttcctAct	0.824014	0.976578
rs2445610	YES	8	127184836	127184845	10	+	A	G	G	open	higher	127184843	SPDEF	HOMER	SPDEF(ETS)/VCaP-SPDEF-ChIP-Seq(SRA014231)/Homer	SPDEF	atttcctAct	0.830782	0.975242
rs2445610	YES	8	127184836	127184847	12	-	A	G	G	open	higher	127184843	ZBTB33	HOCOMOCO	KAISO_f1	KAISO_HUMAN	atttcctActat	0.779656	0.973392
rs2445610	YES	8	127184838	127184847	10	+	A	G	G	open	higher	127184843	ZBTB33	ENCODE-motif	ZBTB33_known1	ZBTB33_known1	ttcctActat	0.847298	0.999112
rs1020700	NO	8	127187797	127187809	13	+	A	T	T	NA	higher	127187807	FOXM1	HOCOMOCO	FOXM1_f1	FOXM1_HUMAN	cttgaatgctAtc	0.830365	0.930097
rs1020700	NO	8	127187799	127187810	12	-	A	T	T	NA	lower	127187807	LHX6	ENCODE-motif	LHX6_known_ref5	LHX6_5	tgaatgctAtca	0.84049	0.747343
rs1020700	NO	8	127187800	127187815	16	+	A	T	T	NA	higher	127187807	BCL6	HOCOMOCO	BCL6_f1	BCL6_HUMAN	gaatgctAtcagggaa	0.81439	0.928698
rs1020700	NO	8	127187803	127187819	17	+	A	T	T	NA	higher	127187807	BCL6B	ENCODE-motif	BCL6B_known_ref2	BCL6B_2	tgctAtcagggaagcta	0.691244	0.760116
rs1020700	NO	8	127187804	127187818	15	-	A	T	T	NA	higher	127187807	STAT1	ENCODE-motif	STAT_known17	STAT_known17	gctAtcagggaagct	0.786833	0.935704
rs1020700	NO	8	127187804	127187818	15	+	A	T	T	NA	higher	127187807	STAT1	HOCOMOCO	STAT1_f2	STAT1_HUMAN	gctAtcagggaagct	0.800634	0.950599
rs1020700	NO	8	127187804	127187816	13	+	A	T	T	NA	higher	127187807	STAT4	HOCOMOCO	STAT4_si	STAT4_HUMAN	gctAtcagggaag	0.728103	0.912379
rs1020700	NO	8	127187804	127187818	15	+	A	T	T	NA	higher	127187807	STAT5A	ENCODE-motif	STAT_known4	STAT_known4	gctAtcagggaagct	0.800989	0.946298
rs1020700	NO	8	127187804	127187818	15	+	A	T	T	NA	higher	127187807	STAT5B	ENCODE-motif	STAT_known5	STAT_known5	gctAtcagggaagct	0.788958	0.925385
rs1020700	NO	8	127187804	127187818	15	+	A	T	T	NA	higher	127187807	STAT1	FactorBook	STAT1	STAT1	gctAtcagggaagct	0.790802	0.937336
rs1020700	NO	8	127187805	127187818	14	-	A	T	T	NA	higher	127187807	STAT1	HOMER	STAT1(Stat)/HelaS3-STAT1-ChIP-Seq(GSE12782)/Homer	STAT1	ctAtcagggaagct	0.768748	0.931505
rs1020700	NO	8	127187805	127187816	12	+	A	T	T	NA	higher	127187807	STAT4	HOMER	STAT4(Stat)/CD4-Stat4-ChIP-Seq(GSE22104)/Homer	STAT4	ctAtcagggaag	0.769969	0.923868
rs1020700	NO	8	127187805	127187816	12	+	A	T	T	NA	higher	127187807	STAT5A	HOCOMOCO	STA5A_do	STA5A_HUMAN	ctAtcagggaag	0.768098	0.946814
rs1020700	NO	8	127187805	127187817	13	+	A	T	T	NA	higher	127187807	STAT5B	HOCOMOCO	STA5B_f1	STA5B_HUMAN	ctAtcagggaagc	0.778948	0.914666
rs1020700	NO	8	127187805	127187818	14	-	A	T	T	NA	higher	127187807	Stat3+il21	HOMER	Stat3+il21(Stat)/CD4-Stat3-ChIP-Seq(GSE19198)/Homer	Stat3+il21	ctAtcagggaagct	0.726024	0.899872
rs1020700	NO	8	127187806	127187816	11	+	A	T	T	NA	higher	127187807	STAT3	HOCOMOCO	STAT3_si	STAT3_HUMAN	tAtcagggaag	0.739166	0.885666
rs1020700	NO	8	127187807	127187815	9	-	A	T	T	NA	higher	127187807	STAT	ENCODE-motif	STAT_known1	STAT_known1	Atcagggaa	0.795192	0.969379
rs1020700	NO	8	127187807	127187816	10	+	A	T	T	NA	higher	127187807	STAT3	ENCODE-motif	STAT_known16	STAT_known16	Atcagggaag	0.795945	0.891753
rs2456455	NO	8	127196831	127196852	22	+	T	C	C	NA	lower	127196837	REST	HOCOMOCO	REST_f1	REST_HUMAN	cttgccTatcagtggtgctggg	0.790219	0.708612
rs2456455	NO	8	127196832	127196851	20	-	T	C	C	NA	lower	127196837	HDAC2	ENCODE-motif	HDAC2_disc3	HDAC2_disc3	ttgccTatcagtggtgctgg	0.813683	0.729348
rs2456455	NO	8	127196832	127196852	21	-	T	C	C	NA	lower	127196837	REST	ENCODE-motif	REST_known4	REST_known4	ttgccTatcagtggtgctggg	0.799747	0.712852
rs2456455	NO	8	127196832	127196852	21	-	T	C	C	NA	lower	127196837	REST	ENCODE-motif	REST_known1	REST_known1	ttgccTatcagtggtgctggg	0.785174	0.714547
rs2456455	NO	8	127196832	127196851	20	+	T	C	C	NA	lower	127196837	REST	HOMER	REST-NRSF(Zf)/Jurkat-NRSF-ChIP-Seq/Homer	REST-NRSF	ttgccTatcagtggtgctgg	0.78049	0.698025
rs2456455	NO	8	127196832	127196852	21	+	T	C	C	NA	lower	127196837	REST	FactorBook	REST	REST	ttgccTatcagtggtgctggg	0.773039	0.696693
rs2456455	NO	8	127196833	127196851	19	+	T	C	C	NA	lower	127196837	REST	ENCODE-motif	REST_known3	REST_known3	tgccTatcagtggtgctgg	0.79942	0.729317
rs2456455	NO	8	127196837	127196851	15	+	T	C	C	NA	lower	127196837	SIN3A	ENCODE-motif	SIN3A_disc1	SIN3A_disc1	Tatcagtggtgctgg	0.804605	0.732881
rs2466031	NO	8	127197354	127197369	16	+	A	G	G	NA	higher	127197364	HAND1	ENCODE-motif	HAND1_known_ref1	HAND1_1	acgtcagtctAgtact	0.732682	0.941793
rs2466031	NO	8	127197358	127197374	17	-	A	G	G	NA	lower	127197364	NKX2-8	ENCODE-motif	NKX2-8_known_ref1	NKX2-8_1	cagtctAgtactcaagt	0.871142	0.773421
rs2466031	NO	8	127197359	127197368	10	+	A	G	G	NA	higher	127197364	HAND1	ENCODE-motif	HAND1_known_ref2	HAND1_2	agtctAgtac	0.74842	0.970723
rs2466031	NO	8	127197362	127197372	11	+	A	G	G	NA	higher	127197364	PAX	ENCODE-motif	PAX5_known3	PAX5_known3	ctAgtactcaa	0.740732	0.864771
rs6475619	YES	9	22207247	22207260	14	+	A	T	T	closed	lower	22207256	CEBPB	ENCODE-motif	CEBPB_known1	CEBPB_known1	gccttgagaAatct	0.979245	0.795406
rs6475619	YES	9	22207249	22207261	13	+	A	T	T	closed	lower	22207256	CEBPG	HOCOMOCO	CEBPG_si	CEBPG_HUMAN	cttgagaAatctg	0.932252	0.740752
rs6475619	YES	9	22207250	22207261	12	+	A	T	T	closed	lower	22207256	CEBPE	HOCOMOCO	CEBPE_f1	CEBPE_HUMAN	ttgagaAatctg	0.964211	0.825174
rs6475619	YES	9	22207250	22207258	9	-	A	T	T	closed	lower	22207256	STAT3	ENCODE-motif	STAT_disc4	STAT_disc4	ttgagaAat	0.935855	0.800318
rs6475619	YES	9	22207251	22207264	14	-	A	T	T	closed	lower	22207256	HOXA9	HOCOMOCO	HXA9_f1	HXA9_HUMAN	tgagaAatctgtca	0.897877	0.807335
rs6475619	YES	9	22207251	22207264	14	-	A	T	T	closed	lower	22207256	MEIS1::HOXA9	ENCODE-motif	MEIS1::HOXA9_known_ref2	MEIS1::HOXA9_2	tgagaAatctgtca	0.866933	0.780232
rs6475619	YES	9	22207251	22207264	14	-	A	T	T	closed	lower	22207256	MEIS1::HOXA9	ENCODE-motif	MEIS1::HOXA9_known_ref1	MEIS1::HOXA9_1	tgagaAatctgtca	0.890456	0.826244
rs6475619	YES	9	22207252	22207264	13	-	A	T	T	closed	lower	22207256	MEIS1	HOCOMOCO	MEIS1_f2	MEIS1_HUMAN	gagaAatctgtca	0.964715	0.914576
rs655497	NO	9	22446819	22446830	12	+	A	G	G	NA	lower	22446829	CDC5L	ENCODE-motif	CDC5L_known_ref1	CDC5L_1	gcattaacttAg	0.888192	0.815113
rs655497	NO	9	22446826	22446837	12	+	A	G	G	NA	higher	22446829	E2F1	ENCODE-motif	E2F_known28	E2F_known28	cttAgcgcccgg	0.829518	0.924865
rs655497	NO	9	22446826	22446837	12	-	A	G	G	NA	higher	22446829	E2F1	ENCODE-motif	E2F_known27	E2F_known27	cttAgcgcccgg	0.830747	0.941089
rs558612	NO	9	22447655	22447673	19	-	T	A	A	NA	lower	22447656	THRB	ENCODE-motif	THRB_known_ref2	THRB_2	gTgccttgagacaggccag	0.758656	0.682927
rs1800682	NO	10	88990194	88990208	15	-	A	G	A	NA	higher	88990206	NFATC1	ENCODE-motif	NFATC1_known_ref2	NFATC1_2	tgtccattccagAaa	0.791432	0.724306
rs1800682	NO	10	88990194	88990214	21	-	A	G	A	NA	lower	88990206	STAT1	ENCODE-motif	STAT_known2	STAT_known2	tgtccattccagAaacgtctg	0.841738	0.914073
rs1800682	NO	10	88990194	88990214	21	-	A	G	A	NA	lower	88990206	STAT3	ENCODE-motif	STAT_known3	STAT_known3	tgtccattccagAaacgtctg	0.704244	0.798699
rs1800682	NO	10	88990195	88990209	15	+	A	G	A	NA	lower	88990206	BCL6	HOMER	Bcl6(Zf)/Liver-Bcl6-ChIP-Seq(GSE31578)/Homer	Bcl6	gtccattccagAaac	0.853585	0.971859
rs1800682	NO	10	88990197	88990212	16	+	A	G	A	NA	lower	88990206	BCL6B	ENCODE-motif	BCL6B_known_ref1	BCL6B_1	ccattccagAaacgtc	0.822799	0.904599
rs1800682	NO	10	88990197	88990211	15	+	A	G	A	NA	lower	88990206	STAT1	ENCODE-motif	STAT_known17	STAT_known17	ccattccagAaacgt	0.89514	0.973331
rs1800682	NO	10	88990197	88990210	14	+	A	G	A	NA	lower	88990206	STAT1	HOMER	STAT1(Stat)/HelaS3-STAT1-ChIP-Seq(GSE12782)/Homer	STAT1	ccattccagAaacg	0.89244	0.978965
rs1800682	NO	10	88990197	88990211	15	+	A	G	A	NA	lower	88990206	STAT1	HOCOMOCO	STAT1_f2	STAT1_HUMAN	ccattccagAaacgt	0.861096	0.973596
rs1800682	NO	10	88990197	88990211	15	+	A	G	A	NA	lower	88990206	STAT5A	ENCODE-motif	STAT_known4	STAT_known4	ccattccagAaacgt	0.800274	0.945583
rs1800682	NO	10	88990197	88990211	15	+	A	G	A	NA	lower	88990206	STAT5B	ENCODE-motif	STAT_known5	STAT_known5	ccattccagAaacgt	0.809029	0.945456
rs1800682	NO	10	88990197	88990211	15	+	A	G	A	NA	lower	88990206	STAT1	FactorBook	STAT1	STAT1	ccattccagAaacgt	0.837647	0.951992
rs1800682	NO	10	88990197	88990210	14	+	A	G	A	NA	lower	88990206	Stat3+il21	HOMER	Stat3+il21(Stat)/CD4-Stat3-ChIP-Seq(GSE19198)/Homer	Stat3+il21	ccattccagAaacg	0.887449	0.983365
rs1800682	NO	10	88990198	88990213	16	-	A	G	A	NA	higher	88990206	HAND1	ENCODE-motif	HAND1_known_ref1	HAND1_1	cattccagAaacgtct	0.944054	0.83498
rs1800682	NO	10	88990198	88990209	12	+	A	G	A	NA	lower	88990206	STAT4	HOMER	STAT4(Stat)/CD4-Stat4-ChIP-Seq(GSE22104)/Homer	STAT4	cattccagAaac	0.854654	0.967693
rs1800682	NO	10	88990198	88990209	12	+	A	G	A	NA	lower	88990206	STAT5A	HOCOMOCO	STA5A_do	STA5A_HUMAN	cattccagAaac	0.822338	0.963552
rs1800682	NO	10	88990198	88990210	13	-	A	G	A	NA	lower	88990206	STAT5B	HOCOMOCO	STA5B_f1	STA5B_HUMAN	cattccagAaacg	0.761793	0.897511
rs1800682	NO	10	88990199	88990208	10	+	A	G	A	NA	lower	88990206	STAT1	ENCODE-motif	STAT_disc1	STAT_disc1	attccagAaa	0.91016	0.996482
rs1800682	NO	10	88990199	88990209	11	-	A	G	A	NA	lower	88990206	STAT3	HOCOMOCO	STAT3_si	STAT3_HUMAN	attccagAaac	0.897889	0.995442
rs1800682	NO	10	88990199	88990207	9	+	A	G	A	NA	lower	88990206	TCF12	ENCODE-motif	TCF12_disc6	TCF12_disc6	attccagAa	0.83762	0.932812
rs1800682	NO	10	88990199	88990213	15	-	A	G	A	NA	higher	88990206	HSF1	FactorBook	HSF1	HSF1	attccagAaacgtct	0.910079	0.840726
rs1800682	NO	10	88990200	88990212	13	+	A	G	A	NA	higher	88990206	HSF1	ENCODE-motif	HSF_known4	HSF_known4	ttccagAaacgtc	0.911374	0.798169
rs1800682	NO	10	88990200	88990212	13	+	A	G	A	NA	higher	88990206	HSF1	ENCODE-motif	HSF_known5	HSF_known5	ttccagAaacgtc	0.861023	0.756511
rs1800682	NO	10	88990200	88990213	14	-	A	G	A	NA	higher	88990206	HSF2	HOCOMOCO	HSF2_si	HSF2_HUMAN	ttccagAaacgtct	0.897341	0.783831
rs1800682	NO	10	88990200	88990212	13	+	A	G	A	NA	higher	88990206	HSF2	ENCODE-motif	HSF2_known_ref2	HSF2_2	ttccagAaacgtc	0.87348	0.764117
rs1800682	NO	10	88990200	88990212	13	+	A	G	A	NA	higher	88990206	HSF4	ENCODE-motif	HSF4_known_ref1	HSF4_1	ttccagAaacgtc	0.905796	0.818559
rs1800682	NO	10	88990200	88990208	9	-	A	G	A	NA	lower	88990206	STAT	ENCODE-motif	STAT_known1	STAT_known1	ttccagAaa	0.867992	0.973367
rs1800682	NO	10	88990200	88990209	10	-	A	G	A	NA	lower	88990206	STAT3	HOMER	Stat3(Stat)/mES-Stat3-ChIP-Seq(GSE11431)/Homer	Stat3	ttccagAaac	0.884586	0.99103
rs1800682	NO	10	88990200	88990209	10	+	A	G	A	NA	lower	88990206	STAT3	ENCODE-motif	STAT_known16	STAT_known16	ttccagAaac	0.825445	0.959653
rs1800682	NO	10	88990200	88990214	15	+	A	G	A	NA	higher	88990206	HRE	HOMER	HRE(HSF)/Striatum-HSF1-ChIP-Seq(GSE38000)/Homer	HRE	ttccagAaacgtctg	0.891838	0.786712
rs1800682	NO	10	88990201	88990213	13	-	A	G	A	NA	lower	88990206	STAT	ENCODE-motif	STAT_known15	STAT_known15	tccagAaacgtct	0.724941	0.948714
rs1800682	NO	10	88990206	88990220	15	-	A	G	A	NA	higher	88990206	ZNF350	ENCODE-motif	ZNF350_known_ref1	ZNF350_1	Aaacgtctgtgagcc	0.877132	0.806891
rs12775501	NO	10	88991141	88991157	17	+	C	T	T	NA	lower	88991152	MAFB	ENCODE-motif	MAF_known4	MAF_known4	cgaagtgctgaCcccgc	0.95448	0.866484
rs12775501	NO	10	88991144	88991160	17	-	C	T	T	NA	lower	88991152	HNF4A	ENCODE-motif	HNF4_known15	HNF4_known15	agtgctgaCcccgctgg	0.945475	0.831105
rs12775501	NO	10	88991144	88991160	17	+	C	T	T	NA	lower	88991152	RXRA	ENCODE-motif	RXRA_known9	RXRA_known9	agtgctgaCcccgctgg	0.98184	0.862115
rs12775501	NO	10	88991148	88991155	8	-	C	T	T	NA	lower	88991152	NR2F1	ENCODE-motif	HNF4_known25	HNF4_known25	ctgaCccc	0.997616	0.804058
rs3740286	NO	10	88991577	88991588	12	+	A	G	G	NA	higher	88991583	ELF1	ENCODE-motif	ELF1_known1	ELF1_known1	agaaaaAgaaac	0.772022	0.934843
rs3740286	NO	10	88991582	88991594	13	+	A	G	G	NA	higher	88991583	NFATC1	HOCOMOCO	NFAC1_do	NFAC1_HUMAN	aAgaaactgcctt	0.75768	0.902461
rs3740286	NO	10	88991583	88991592	10	+	A	G	G	NA	higher	88991583	NFkB-p65-Rel	HOMER	NFkB-p65-Rel(RHD)/ThioMac-LPS-Expression(GSE23622)/Homer	NFkB-p65-Rel	Agaaactgcc	0.718341	0.847222
rs4064	NO	10	88991612	88991627	16	-	G	C	G	NA	lower	88991623	TBX20	ENCODE-motif	TBX20_known_ref1	TBX20_1	tctctctttaaGactg	0.680378	0.783619
rs4064	NO	10	88991614	88991629	16	-	G	C	G	NA	higher	88991623	HOXA11	ENCODE-motif	HOXA11_known_ref1	HOXA11_1	tctctttaaGactgta	0.904943	0.769876
rs4064	NO	10	88991614	88991629	16	-	G	C	G	NA	higher	88991623	HOXC10	ENCODE-motif	HOXC10_known_ref1	HOXC10_1	tctctttaaGactgta	0.92727	0.785397
rs4064	NO	10	88991614	88991629	16	-	G	C	G	NA	higher	88991623	HOXC11	ENCODE-motif	HOXC11_known_ref1	HOXC11_1	tctctttaaGactgta	0.911594	0.776121
rs4064	NO	10	88991621	88991636	16	-	G	C	G	NA	lower	88991623	SOX10	ENCODE-motif	SOX10_known_ref4	SOX10_4	aaGactgtaagtcgct	0.689245	0.757506
rs4064	NO	10	88991621	88991636	16	-	G	C	G	NA	lower	88991623	SOX8	ENCODE-motif	SOX8_known_ref2	SOX8_2	aaGactgtaagtcgct	0.695622	0.765185
rs4064	NO	10	88991621	88991636	16	-	G	C	G	NA	lower	88991623	SOX9	ENCODE-motif	SOX9_known_ref4	SOX9_4	aaGactgtaagtcgct	0.687181	0.753004
rs1324551	NO	10	88991755	88991763	9	-	C	T	C	NA	higher	88991759	RBPJ	HOCOMOCO	SUH_f1	SUH_HUMAN	gttcCcacc	0.969527	0.868144
rs1324551	NO	10	88991756	88991763	8	+	C	T	C	NA	higher	88991759	RBPJ	ENCODE-motif	RBPJ_known_ref1	RBPJ_1	ttcCcacc	0.980973	0.829366
rs1324551	NO	10	88991757	88991767	11	+	C	T	C	NA	lower	88991759	SREBF1	ENCODE-motif	SREBP_known2	SREBP_known2	tcCcaccgcac	0.750975	0.854721
rs2651823	NO	11	2300411	2300432	22	+	A	G	A	NA	lower	2300420	RREB1	HOCOMOCO	RREB1_si	RREB1_HUMAN	tgcagagggAatgttggggtgg	0.696936	0.785792
rs2651823	NO	11	2300414	2300422	9	+	A	G	A	NA	lower	2300420	MZF1	HOCOMOCO	MZF1_f1	MZF1_HUMAN	agagggAat	0.79791	0.988523
rs2651823	NO	11	2300415	2300434	20	-	A	G	A	NA	lower	2300420	RREB1	ENCODE-motif	RREB1_known_ref2	RREB1_2	gagggAatgttggggtggga	0.726489	0.786355
rs2651823	NO	11	2300415	2300432	18	-	A	G	A	NA	lower	2300420	RUNX3	ENCODE-motif	RUNX3_known_ref3	RUNX3_3	gagggAatgttggggtgg	0.720124	0.834736
rs2651823	NO	11	2300415	2300424	10	+	A	G	A	NA	higher	2300420	TEAD4	HOMER	TEAD4(TEA)/Tropoblast-Tead4-ChIP-Seq(GSE37350)/Homer	TEAD4	gagggAatgt	0.985156	0.912999
rs2651823	NO	11	2300416	2300425	10	-	A	G	A	NA	higher	2300420	TEAD1	ENCODE-motif	TEAD1_known_ref3	TEAD1_3	agggAatgtt	0.985088	0.893413
rs2651823	NO	11	2300416	2300425	10	-	A	G	A	NA	higher	2300420	TEAD4	ENCODE-motif	TEAD4_known_ref1	TEAD4_1	agggAatgtt	0.986807	0.8613
rs2651823	NO	11	2300417	2300424	8	-	A	G	A	NA	higher	2300420	TEAD1	FactorBook	TEAD1	TEAD1	gggAatgt	0.962143	0.812518
rs2651823	NO	11	2300417	2300424	8	-	A	G	A	NA	higher	2300420	TEAD3	ENCODE-motif	TEAD3_known_ref2	TEAD3_2	gggAatgt	0.98327	0.910648
rs2651823	NO	11	2300420	2300433	14	+	A	G	A	NA	higher	2300420	SP3	ENCODE-motif	SP1_known3	SP1_known3	Aatgttggggtggg	0.888025	0.729639
rs12276847	NO	11	2301780	2301796	17	-	C	T	T	NA	higher	2301792	ZNF410	ENCODE-motif	ZNF410_known_ref1	ZNF410_1	ctccacatcccaCacca	0.920647	0.984717
rs12276847	NO	11	2301783	2301799	17	+	C	T	T	NA	higher	2301792	ZNF410	ENCODE-motif	ZNF410_known_ref2	ZNF410_2	cacatcccaCaccaggt	0.728149	0.810826
rs12276847	NO	11	2301789	2301808	20	-	C	T	T	NA	higher	2301792	TP53	ENCODE-motif	TP53_known_ref4	TP53_4	ccaCaccaggtcctgcccat	0.677934	0.733977
rs12276847	NO	11	2301790	2301799	10	-	C	T	T	NA	lower	2301792	RAD21	ENCODE-motif	RAD21_disc4	RAD21_disc4	caCaccaggt	0.930634	0.829587
rs734094	NO	11	2301975	2301992	18	+	G	A	G	NA	higher	2301990	ETS1	ENCODE-motif	ETS_known17	ETS_known17	gcctgcccttcttccGgg	0.742588	0.685552
rs734094	NO	11	2301977	2301996	20	-	G	A	G	NA	lower	2301990	THRB	ENCODE-motif	THRB_known_ref3	THRB_3	ctgcccttcttccGgggcac	0.776664	0.833747
rs734094	NO	11	2301981	2301991	11	-	G	A	G	NA	higher	2301990	GABPA	ENCODE-motif	ETS_known9	ETS_known9	ccttcttccGg	0.950353	0.831359
rs734094	NO	11	2301982	2301995	14	-	G	A	G	NA	higher	2301990	ELK1	ENCODE-motif	ETS_known2	ETS_known2	cttcttccGgggca	0.973094	0.904252
rs734094	NO	11	2301982	2301994	13	-	G	A	G	NA	higher	2301990	GABPA	HOCOMOCO	GABPA_f1	GABPA_HUMAN	cttcttccGgggc	0.936631	0.840885
rs734094	NO	11	2301982	2301991	10	-	G	A	G	NA	higher	2301990	GABPB1+GABPB2	HOCOMOCO	GABP1+GABP2_f1	GABP1+GABP2_HUMAN	cttcttccGg	0.97017	0.880952
rs734094	NO	11	2301982	2301992	11	-	G	A	G	NA	higher	2301990	GABP	FactorBook	GABP	GABP	cttcttccGgg	0.945787	0.828371
rs734094	NO	11	2301982	2301992	11	-	G	A	G	NA	higher	2301990	ELF1	FactorBook	ELF1	ELF1	cttcttccGgg	0.945787	0.828371
rs734094	NO	11	2301982	2301992	11	-	G	A	G	NA	higher	2301990	ELK4	FactorBook	ELK4	ELK4	cttcttccGgg	0.945787	0.828371
rs734094	NO	11	2301983	2301994	12	-	G	A	G	NA	higher	2301990	ELF1	ENCODE-motif	ELF1_known2	ELF1_known2	ttcttccGgggc	0.855501	0.7418
rs734094	NO	11	2301983	2301994	12	-	G	A	G	NA	higher	2301990	ELF4	ENCODE-motif	ELF4_known_ref1	ELF4_1	ttcttccGgggc	0.858277	0.755336
rs734094	NO	11	2301983	2301992	10	-	G	A	G	NA	higher	2301990	ELK1	ENCODE-motif	ETS_known11	ETS_known11	ttcttccGgg	0.931865	0.787908
rs734094	NO	11	2301983	2301992	10	-	G	A	G	NA	higher	2301990	ELK1	ENCODE-motif	ETS_known12	ETS_known12	ttcttccGgg	0.882755	0.748969
rs734094	NO	11	2301983	2301992	10	+	G	A	G	NA	higher	2301990	ELK1	HOMER	Elk1(ETS)/Hela-Elk1-ChIP-Seq(GSE31477)/Homer	Elk1	ttcttccGgg	0.987038	0.856796
rs734094	NO	11	2301983	2301992	10	-	G	A	G	NA	higher	2301990	ELK3	ENCODE-motif	ELK3_known_ref1	ELK3_1	ttcttccGgg	0.924727	0.781702
rs734094	NO	11	2301983	2301992	10	-	G	A	G	NA	higher	2301990	ELK3	ENCODE-motif	ELK3_known_ref2	ELK3_2	ttcttccGgg	0.882143	0.74646
rs734094	NO	11	2301983	2301992	10	+	G	A	G	NA	higher	2301990	ELK4	HOMER	Elk4(ETS)/Hela-Elk4-ChIP-Seq(GSE31477)/Homer	Elk4	ttcttccGgg	0.986273	0.837329
rs734094	NO	11	2301983	2301993	11	-	G	A	G	NA	higher	2301990	ELK4	HOCOMOCO	ELK4_f1	ELK4_HUMAN	ttcttccGggg	0.898909	0.769259
rs734094	NO	11	2301983	2301992	10	-	G	A	G	NA	higher	2301990	ELK4	ENCODE-motif	ELK4_known_ref2	ELK4_2	ttcttccGgg	0.927278	0.786183
rs734094	NO	11	2301983	2301992	10	-	G	A	G	NA	higher	2301990	ETV1	ENCODE-motif	ETV1_known_ref1	ETV1_1	ttcttccGgg	0.940197	0.793393
rs734094	NO	11	2301983	2301992	10	-	G	A	G	NA	higher	2301990	ETV4	ENCODE-motif	ETV4_known_ref2	ETV4_2	ttcttccGgg	0.948924	0.80629
rs734094	NO	11	2301983	2301992	10	-	G	A	G	NA	higher	2301990	GABPA	ENCODE-motif	ETS_known18	ETS_known18	ttcttccGgg	0.908245	0.77007
rs734094	NO	11	2301983	2301992	10	-	G	A	G	NA	higher	2301990	NFE2L2	ENCODE-motif	NFE2L2_known_ref1	NFE2L2_1	ttcttccGgg	0.935299	0.842487
rs734094	NO	11	2301983	2301996	14	-	G	A	G	NA	lower	2301990	PAX6	ENCODE-motif	PAX6_known_ref2	PAX6_2	ttcttccGgggcac	0.699472	0.794368
rs734094	NO	11	2301984	2301993	10	-	G	A	G	NA	higher	2301990	ELF1	HOMER	ELF1(ETS)/Jurkat-ELF1-ChIP-Seq(SRA014231)/Homer	ELF1	tcttccGggg	0.965241	0.84296
rs734094	NO	11	2301984	2301993	10	+	G	A	G	NA	higher	2301990	ELF1	ENCODE-motif	ELF1_disc1	ELF1_disc1	tcttccGggg	0.89907	0.778405
rs734094	NO	11	2301984	2301993	10	-	G	A	G	NA	higher	2301990	ETS	HOMER	ETS(ETS)/Promoter/Homer	ETS	tcttccGggg	0.922611	0.817998
rs734094	NO	11	2301986	2301995	10	-	G	A	G	NA	higher	2301990	NR2C2	ENCODE-motif	NR2C2_disc1	NR2C2_disc1	ttccGgggca	0.972637	0.872214
rs734094	NO	11	2301986	2301998	13	+	G	A	G	NA	lower	2301990	PRDM4	ENCODE-motif	PRDM4_known_ref1	PRDM4_1	ttccGgggcaccc	0.708827	0.789323
rs2234290	NO	11	2302377	2302391	15	-	G	T	T	NA	lower	2302389	PAX8	HOMER	Pax8(Paired,Homeobox)/Thyroid-Pax8-ChIP-Seq(GSE26938)/Homer	Pax8	gcaggcaggcagGga	0.935928	0.829304
rs2234290	NO	11	2302383	2302398	16	-	G	T	T	NA	lower	2302389	GCM1	ENCODE-motif	GCM1_known_ref3	GCM1_3	aggcagGgaccaccat	0.865539	0.738635
rs2234290	NO	11	2302389	2302404	16	-	G	T	T	NA	higher	2302389	VDR	ENCODE-motif	VDR_known_ref6	VDR_6	Ggaccaccatgagcaa	0.708021	0.775483
rs937614	NO	11	2305686	2305697	12	-	C	G	C	NA	higher	2305690	INSM1	ENCODE-motif	INSM1_known_ref1	INSM1_1	tgtcCccagcca	0.905386	0.748741
rs937614	NO	11	2305688	2305707	20	+	C	G	C	NA	higher	2305690	RREB1	ENCODE-motif	RREB1_known_ref2	RREB1_2	tcCccagccagccccaaggc	0.81523	0.769026
rs937614	NO	11	2305688	2305709	22	-	C	G	C	NA	higher	2305690	ZBTB7B	HOCOMOCO	ZBT7B_si	ZBT7B_HUMAN	tcCccagccagccccaaggcca	0.838659	0.730939
rs937614	NO	11	2305689	2305699	11	-	C	G	C	NA	higher	2305690	EGR1	ENCODE-motif	EGR1_disc6	EGR1_disc6	cCccagccagc	0.951715	0.626786
rs937614	NO	11	2305689	2305702	14	-	C	G	C	NA	higher	2305690	PLAG1	ENCODE-motif	PLAG1_known_ref1	PLAG1_1	cCccagccagcccc	0.844932	0.768486
rs937614	NO	11	2305689	2305702	14	-	C	G	C	NA	higher	2305690	REST	ENCODE-motif	REST_disc8	REST_disc8	cCccagccagcccc	0.968545	0.752801
rs937614	NO	11	2305689	2305702	14	+	C	G	C	NA	higher	2305690	RREB1	ENCODE-motif	RREB1_known_ref1	RREB1_1	cCccagccagcccc	0.836137	0.706641
rs72997447	NO	11	113894515	113894534	20	+	G	A	A	NA	lower	113894531	TBX1	ENCODE-motif	TBX1_known_ref1	TBX1_1	tgctgggattataggcGtga	0.722951	0.642591
rs72997447	NO	11	113894518	113894534	17	-	G	A	A	NA	higher	113894531	TEAD1	ENCODE-motif	TEAD1_known_ref4	TEAD1_4	tgggattataggcGtga	0.706616	0.837707
rs72997447	NO	11	113894518	113894534	17	-	G	A	A	NA	higher	113894531	TEAD3	ENCODE-motif	TEAD3_known_ref1	TEAD3_1	tgggattataggcGtga	0.738484	0.863452
rs1456888	NO	11	113976809	113976820	12	-	C	T	T	NA	higher	113976818	ATF5	HOCOMOCO	ATF5_si	ATF5_HUMAN	ccatctcccCtt	0.842329	0.963893
rs1456888	NO	11	113976814	113976830	17	-	C	T	T	NA	lower	113976818	ESRRA	ENCODE-motif	ESRRA_known8	ESRRA_known8	tcccCtttgctgcccgt	0.7386	0.658547
rs1456888	NO	11	113976814	113976830	17	-	C	T	T	NA	lower	113976818	ESRRG	ENCODE-motif	ESRRG_known_ref2	ESRRG_2	tcccCtttgctgcccgt	0.734761	0.65722
rs1456888	NO	11	113976814	113976828	15	-	C	T	T	NA	lower	113976818	THRA	HOMER	THRa(NR)/C17.2-THRa-ChIP-Seq(GSE38347)/Homer	THRa	tcccCtttgctgccc	0.891075	0.679198
rs56376240	NO	11	113978171	113978187	17	+	G	A	A	NA	lower	113978180	ZBTB3	ENCODE-motif	ZBTB3_known_ref1	ZBTB3_1	tcatacactGcataatg	0.980524	0.820026
rs56376240	NO	11	113978173	113978184	12	+	G	A	A	NA	higher	113978180	IRX2	ENCODE-motif	IRX2_known_ref2	IRX2_2	atacactGcata	0.820068	0.936856
rs56376240	NO	11	113978173	113978184	12	+	G	A	A	NA	higher	113978180	IRX5	ENCODE-motif	IRX5_known_ref2	IRX5_2	atacactGcata	0.844089	0.959801
rs56376240	NO	11	113978174	113978189	16	-	G	A	A	NA	lower	113978180	SOX10	ENCODE-motif	SOX10_known_ref4	SOX10_4	tacactGcataatgat	0.786995	0.718734
rs56376240	NO	11	113978174	113978189	16	-	G	A	A	NA	lower	113978180	SOX8	ENCODE-motif	SOX8_known_ref2	SOX8_2	tacactGcataatgat	0.789603	0.722941
rs56376240	NO	11	113978174	113978189	16	-	G	A	A	NA	lower	113978180	SOX9	ENCODE-motif	SOX9_known_ref5	SOX9_5	tacactGcataatgat	0.785258	0.719504
rs56376240	NO	11	113978174	113978189	16	-	G	A	A	NA	lower	113978180	SOX9	ENCODE-motif	SOX9_known_ref4	SOX9_4	tacactGcataatgat	0.79188	0.726057
rs56376240	NO	11	113978177	113978189	13	+	G	A	A	NA	lower	113978180	POU3F2	ENCODE-motif	POU3F2_known_ref5	POU3F2_5	actGcataatgat	0.884661	0.788286
rs56376240	NO	11	113978178	113978194	17	+	G	A	A	NA	higher	113978180	FOXG1	ENCODE-motif	FOXG1_known_ref1	FOXG1_1	ctGcataatgataacca	0.655025	0.719476
rs56376240	NO	11	113978179	113978189	11	+	G	A	A	NA	lower	113978180	POU3F4	ENCODE-motif	POU3F4_known_ref3	POU3F4_3	tGcataatgat	0.900293	0.800716
rs35923643	NO	11	123484678	123484691	14	+	A	G	G	NA	lower	123484683	RREB1	ENCODE-motif	RREB1_known_ref1	RREB1_1	ccccaAaacctcag	0.843237	0.773676
rs35923643	NO	11	123484678	123484690	13	-	A	G	G	NA	higher	123484683	STAT	ENCODE-motif	STAT_known15	STAT_known15	ccccaAaacctca	0.724334	0.948107
rs35923643	NO	11	123484679	123484699	21	+	A	G	G	NA	higher	123484683	REST	ENCODE-motif	REST_known2	REST_known2	cccaAaacctcagaaattggc	0.664225	0.7435
rs35923643	NO	11	123484680	123484694	15	-	A	G	G	NA	higher	123484683	SIN3A	ENCODE-motif	SIN3A_disc1	SIN3A_disc1	ccaAaacctcagaaa	0.679642	0.770007
rs12789243	YES	11	123504196	123504222	27	-	T	C	C	open	higher	123504215	AR	ENCODE-motif	NR3C1_known9	NR3C1_known9	aggcatagaacagcactggTccccgcc	0.769568	0.850506
rs12789243	YES	11	123504206	123504228	23	+	T	C	C	open	higher	123504215	EGR1	ENCODE-motif	EGR1_known6	EGR1_known6	cagcactggTccccgccaaggcc	0.724335	0.874653
rs12789243	YES	11	123504209	123504221	13	-	T	C	C	open	higher	123504215	POU2F2	ENCODE-motif	POU2F2_disc2	POU2F2_disc2	cactggTccccgc	0.828815	0.967172
rs12789243	YES	11	123504210	123504223	14	-	T	C	C	open	higher	123504215	TFAP2D	HOCOMOCO	AP2D_f1	AP2D_HUMAN	actggTccccgcca	0.741837	0.867613
rs12789243	YES	11	123504211	123504221	11	-	T	C	C	open	higher	123504215	EGR	ENCODE-motif	EGR1_known3	EGR1_known3	ctggTccccgc	0.720411	0.923445
rs12789243	YES	11	123504212	123504221	10	-	T	C	C	open	higher	123504215	PLAGL1	HOCOMOCO	PLAL1_si	PLAL1_HUMAN	tggTccccgc	0.753289	0.923208
rs12789243	YES	11	123504215	123504222	8	-	T	C	C	open	higher	123504215	MAZ	HOMER	Maz(Zf)/HepG2-Maz-ChIP-Seq(GSE31477)/Homer	Maz	Tccccgcc	0.777967	0.960112
rs7956880	YES	12	112907350	112907366	17	-	A	C	A	closed	higher	112907362	ZNF410	ENCODE-motif	ZNF410_known_ref2	ZNF410_2	agatcttctgggAtggt	0.812235	0.74732
rs7956880	YES	12	112907353	112907369	17	+	A	C	A	closed	higher	112907362	ZNF410	ENCODE-motif	ZNF410_known_ref1	ZNF410_1	tcttctgggAtggtggt	0.932939	0.815917
rs7956880	YES	12	112907361	112907369	9	-	A	C	A	closed	lower	112907362	SMC3	ENCODE-motif	SMC3_disc2	SMC3_disc2	gAtggtggt	0.77447	0.910517
rs7956880	YES	12	112907362	112907369	8	-	A	C	A	closed	lower	112907362	SMC3	ENCODE-motif	SMC3_disc4	SMC3_disc4	Atggtggt	0.791006	0.927793
rs4766663	YES	12	112925166	112925174	9	+	A	G	A	closed	lower	112925169	HNF4	ENCODE-motif	HNF4_known8	HNF4_known8	gagAtccag	0.789668	0.980178
rs4767032	YES	12	112925261	112925274	14	+	T	G	T	closed	lower	112925272	PLAG1	ENCODE-motif	PLAG1_known_ref1	PLAG1_1	gaggccctgcgTga	0.695291	0.809553
rs4767032	YES	12	112925261	112925275	15	+	T	G	T	closed	lower	112925272	TFAP2A	ENCODE-motif	TFAP2_disc2	TFAP2_disc2	gaggccctgcgTgaa	0.776789	0.946225
rs4767032	YES	12	112925262	112925276	15	+	T	G	T	closed	lower	112925272	TFAP2A	ENCODE-motif	TFAP2_known9	TFAP2_known9	aggccctgcgTgaac	0.743693	0.966108
rs4767032	YES	12	112925262	112925276	15	+	T	G	T	closed	lower	112925272	TFAP2C	ENCODE-motif	TFAP2_known10	TFAP2_known10	aggccctgcgTgaac	0.737283	0.946042
rs4767032	YES	12	112925263	112925275	13	-	T	G	T	closed	lower	112925272	TFAP2B	ENCODE-motif	TFAP2B_known_ref4	TFAP2B_4	ggccctgcgTgaa	0.745308	0.901295
rs4767032	YES	12	112925263	112925275	13	-	T	G	T	closed	lower	112925272	TFAP2C	ENCODE-motif	TFAP2_known16	TFAP2_known16	ggccctgcgTgaa	0.747075	0.901068
rs4767032	YES	12	112925265	112925279	15	-	T	G	T	closed	lower	112925272	AP2	FactorBook	AP2	AP2	ccctgcgTgaactct	0.73164	0.919406
rs4767032	YES	12	112925265	112925273	9	+	T	G	T	closed	lower	112925272	TFAP2A	HOCOMOCO	AP2A_f2	AP2A_HUMAN	ccctgcgTg	0.763969	0.961774
rs4767032	YES	12	112925265	112925273	9	+	T	G	T	closed	lower	112925272	TFAP2C	HOCOMOCO	AP2C_f1	AP2C_HUMAN	ccctgcgTg	0.770339	0.959868
rs4767032	YES	12	112925266	112925275	10	+	T	G	T	closed	lower	112925272	E2F1	HOMER	E2F1(E2F)/Hela-E2F1-ChIP-Seq(GSE22478)/Homer	E2F1	cctgcgTgaa	0.832107	0.936902
rs4767032	YES	12	112925267	112925278	12	-	T	G	T	closed	lower	112925272	E2F7	HOMER	E2F7(E2F)/Hela-E2F7-ChIP-Seq(GSE32673)/Homer	E2F7	ctgcgTgaactc	0.870725	0.937223
rs4767032	YES	12	112925268	112925285	18	-	T	G	T	closed	higher	112925272	MGA	ENCODE-motif	MGA_known_ref3	MGA_3	tgcgTgaactctcccaca	0.860154	0.808539
rs4767032	YES	12	112925270	112925280	11	+	T	G	T	closed	lower	112925272	PAX	ENCODE-motif	PAX5_known3	PAX5_known3	cgTgaactctc	0.730558	0.854598
rs4767032	YES	12	112925271	112925278	8	-	T	G	T	closed	higher	112925272	NR1I3	HOCOMOCO	NR1I3_si	NR1I3_HUMAN	gTgaactc	0.99164	0.77342
rs4767032	YES	12	112925271	112925290	20	-	T	G	T	closed	higher	112925272	RARG	HOCOMOCO	RARG_do	RARG_HUMAN	gTgaactctcccacaccctc	0.895024	0.742095
rs4767032	YES	12	112925272	112925279	8	-	T	G	T	closed	higher	112925272	RXRA	ENCODE-motif	RXRA_known4	RXRA_known4	Tgaactct	0.99971	0.829794
rs4766665	YES	12	112925289	112925308	20	-	T	C	T	closed	lower	112925304	TBX1	ENCODE-motif	TBX1_known_ref1	TBX1_1	tcccccttttcctcaTacaa	0.716117	0.795137
rs4766665	YES	12	112925296	112925307	12	+	T	C	T	closed	lower	112925304	FOXO1	ENCODE-motif	FOXO1_known_ref5	FOXO1_5	tttcctcaTaca	0.742853	0.870321
rs4766665	YES	12	112925296	112925306	11	+	T	C	T	closed	lower	112925304	FOXO3	ENCODE-motif	FOXO3_known_ref6	FOXO3_6	tttcctcaTac	0.79636	0.918505
rs4766665	YES	12	112925296	112925307	12	+	T	C	T	closed	lower	112925304	FOXO4	ENCODE-motif	FOXO4_known_ref5	FOXO4_5	tttcctcaTaca	0.723251	0.846883
rs4766665	YES	12	112925296	112925309	14	+	T	C	T	closed	lower	112925304	FOXO6	ENCODE-motif	FOXO6_known_ref3	FOXO6_3	tttcctcaTacaaa	0.738837	0.839586
rs4766665	YES	12	112925304	112925313	10	-	T	C	T	closed	higher	112925304	SIX5	ENCODE-motif	SIX5_disc2	SIX5_disc2	Tacaaatccc	0.99157	0.864043
rs4766665	YES	12	112925304	112925313	10	-	T	C	T	closed	higher	112925304	ZNF143	ENCODE-motif	ZNF143_disc1	ZNF143_disc1	Tacaaatccc	0.994047	0.868521
rs4988618	YES	12	112925364	112925381	18	-	G	A	G	closed	higher	112925373	MYB	ENCODE-motif	MYB_known_ref1	MYB_1	cagccaaccGcaggccag	0.919394	0.846592
rs4988618	YES	12	112925367	112925376	10	+	G	A	G	closed	lower	112925373	RUNX	HOMER	RUNX(Runt)/HPC7-Runx1-ChIP-Seq(GSE22178)/Homer	RUNX	ccaaccGcag	0.890249	0.980431
rs4988618	YES	12	112925368	112925378	11	-	G	A	G	closed	lower	112925373	RUNX1	ENCODE-motif	RUNX1_known_ref9	RUNX1_9	caaccGcaggc	0.878007	0.983973
rs4988618	YES	12	112925368	112925377	10	+	G	A	G	closed	lower	112925373	RUNX1	HOMER	RUNX1(Runt)/Jurkat-RUNX1-ChIP-Seq(GSE29180)/Homer	RUNX1	caaccGcagg	0.880529	0.978912
rs4988618	YES	12	112925368	112925375	8	+	G	A	G	closed	lower	112925373	RUNX1	FactorBook	RUNX1	RUNX1	caaccGca	0.80011	0.986272
rs4988618	YES	12	112925368	112925377	10	-	G	A	G	closed	lower	112925373	RUNX-AML	HOMER	RUNX-AML(Runt)/CD4+-PolII-ChIP-Seq(Barski et al.)/Homer	RUNX-AML	caaccGcagg	0.843304	0.984271
rs6489870	YES	12	112926154	112926167	14	+	G	A	G	closed	higher	112926167	PLAG1	ENCODE-motif	PLAG1_known_ref1	PLAG1_1	ggagcctgtggggG	0.811972	0.745082
rs6489870	YES	12	112926156	112926169	14	-	G	A	G	closed	lower	112926167	FOXO6	ENCODE-motif	FOXO6_known_ref3	FOXO6_3	agcctgtggggGgt	0.747828	0.823455
rs6489870	YES	12	112926156	112926170	15	-	G	A	G	closed	higher	112926167	ZIC4	ENCODE-motif	ZIC4_known_ref1	ZIC4_1	agcctgtggggGgta	0.867944	0.780152
rs6489870	YES	12	112926157	112926170	14	-	G	A	G	closed	higher	112926167	GLIS2	ENCODE-motif	GLIS2_known_ref2	GLIS2_2	gcctgtggggGgta	0.898328	0.771394
rs6489870	YES	12	112926157	112926170	14	-	G	A	G	closed	higher	112926167	GLIS3	ENCODE-motif	GLIS3_known_ref1	GLIS3_1	gcctgtggggGgta	0.808383	0.708391
rs6489870	YES	12	112926157	112926171	15	-	G	A	G	closed	higher	112926167	RAD21	ENCODE-motif	RAD21_disc7	RAD21_disc7	gcctgtggggGgtaa	0.971514	0.850144
rs6489870	YES	12	112926157	112926171	15	-	G	A	G	closed	higher	112926167	ZBTB7B	ENCODE-motif	ZBTB7A_known2	ZBTB7A_known2	gcctgtggggGgtaa	0.951079	0.770283
rs6489870	YES	12	112926158	112926169	12	-	G	A	G	closed	lower	112926167	FOXO1	ENCODE-motif	FOXO1_known_ref5	FOXO1_5	cctgtggggGgt	0.822396	0.885482
rs6489870	YES	12	112926158	112926169	12	-	G	A	G	closed	lower	112926167	FOXO4	ENCODE-motif	FOXO4_known_ref5	FOXO4_5	cctgtggggGgt	0.849475	0.914914
rs6489870	YES	12	112926158	112926173	16	-	G	A	G	closed	higher	112926167	ZNF740	ENCODE-motif	ZNF740_known_ref1	ZNF740_1	cctgtggggGgtaatg	0.944117	0.772775
rs6489870	YES	12	112926159	112926169	11	-	G	A	G	closed	lower	112926167	FOXO3	ENCODE-motif	FOXO3_known_ref6	FOXO3_6	ctgtggggGgt	0.740641	0.876572
rs6489870	YES	12	112926159	112926174	16	-	G	A	G	closed	higher	112926167	GLIS2	ENCODE-motif	GLIS2_known_ref1	GLIS2_1	ctgtggggGgtaatgg	0.937041	0.774196
rs6489870	YES	12	112926160	112926174	15	+	G	A	G	closed	higher	112926167	SPZ1	ENCODE-motif	SPZ1_known_ref1	SPZ1_1	tgtggggGgtaatgg	0.9675	0.804039
rs6489870	YES	12	112926161	112926171	11	+	G	A	G	closed	higher	112926167	EGR	ENCODE-motif	EGR1_known3	EGR1_known3	gtggggGgtaa	0.925577	0.722543
rs6489870	YES	12	112926161	112926170	10	+	G	A	G	closed	higher	112926167	GLIS3	HOCOMOCO	GLIS3_f1	GLIS3_HUMAN	gtggggGgta	1	0.790559
rs6489870	YES	12	112926161	112926170	10	-	G	A	G	closed	higher	112926167	ZNF740	ENCODE-motif	ZNF740_known_ref4	ZNF740_4	gtggggGgta	0.94552	0.771836
rs6489870	YES	12	112926161	112926170	10	-	G	A	G	closed	higher	112926167	ZNF740	ENCODE-motif	ZNF740_known_ref2	ZNF740_2	gtggggGgta	0.909346	0.761773
rs6489870	YES	12	112926167	112926178	12	-	G	A	G	closed	higher	112926167	NANOG	ENCODE-motif	NANOG_known1	NANOG_known1	Ggtaatggccag	0.950249	0.779731
rs4766666	YES	12	112926514	112926534	21	+	A	G	A	closed	higher	112926527	A-Box	FactorBook	A-Box	A-Box	tgccccctgagccAtaaaacc	0.889216	0.75528
rs4766666	YES	12	112926520	112926535	16	+	A	G	A	closed	higher	112926527	CDX2	ENCODE-motif	CDX2_known_ref2	CDX2_2	ctgagccAtaaaacca	0.937791	0.785837
rs4766666	YES	12	112926521	112926537	17	+	A	G	A	closed	higher	112926527	HOXA9	ENCODE-motif	HOXA9_known_ref1	HOXA9_1	tgagccAtaaaaccagc	0.942328	0.828767
rs4766666	YES	12	112926521	112926536	16	+	A	G	A	closed	higher	112926527	HOXB9	ENCODE-motif	HOXB9_known_ref1	HOXB9_1	tgagccAtaaaaccag	0.984611	0.8494
rs4766666	YES	12	112926521	112926537	17	+	A	G	A	closed	higher	112926527	HOXD10	ENCODE-motif	HOXD10_known_ref1	HOXD10_1	tgagccAtaaaaccagc	0.916665	0.813163
rs4766666	YES	12	112926521	112926536	16	+	A	G	A	closed	higher	112926527	HOXD13	ENCODE-motif	HOXD13_known_ref1	HOXD13_1	tgagccAtaaaaccag	0.93617	0.806335
rs4766666	YES	12	112926523	112926536	14	-	A	G	A	closed	higher	112926527	CDX2	ENCODE-motif	CDX2_known_ref1	CDX2_1	agccAtaaaaccag	0.897725	0.789762
rs4766666	YES	12	112926523	112926533	11	+	A	G	A	closed	higher	112926527	HOXA10	ENCODE-motif	HOXA10_known_ref3	HOXA10_3	agccAtaaaac	0.972598	0.846912
rs4766666	YES	12	112926523	112926533	11	+	A	G	A	closed	higher	112926527	HOXC11	ENCODE-motif	HOXC11_known_ref5	HOXC11_5	agccAtaaaac	0.996494	0.879485
rs4766666	YES	12	112926523	112926532	10	+	A	G	A	closed	higher	112926527	HOXD13	HOMER	HOXD13(Homeobox)/Chicken-Hoxd13-ChIP-Seq(GSE38910)/Homer	HOXD13	agccAtaaaa	0.971991	0.880308
rs4766666	YES	12	112926524	112926532	9	+	A	G	A	closed	higher	112926527	CDX1	ENCODE-motif	CDX1_known_ref2	CDX1_2	gccAtaaaa	0.991001	0.834664
rs4766666	YES	12	112926524	112926533	10	+	A	G	A	closed	higher	112926527	CDX2	HOMER	Cdx2(Homeobox)/mES-Cdx2-ChIP-Seq(GSE14586)/Homer	Cdx2	gccAtaaaac	0.991082	0.828972
rs4766666	YES	12	112926524	112926532	9	+	A	G	A	closed	higher	112926527	CDX2	ENCODE-motif	CDX2_known_ref3	CDX2_3	gccAtaaaa	0.989422	0.848049
rs4766666	YES	12	112926524	112926533	10	+	A	G	A	closed	higher	112926527	HOXA13	ENCODE-motif	HOXA13_known_ref2	HOXA13_2	gccAtaaaac	0.966346	0.781284
rs4766666	YES	12	112926524	112926533	10	+	A	G	A	closed	higher	112926527	HOXB13	ENCODE-motif	HOXB13_known_ref2	HOXB13_2	gccAtaaaac	0.92769	0.789821
rs4766666	YES	12	112926524	112926533	10	+	A	G	A	closed	higher	112926527	HOXC10	ENCODE-motif	HOXC10_known_ref2	HOXC10_2	gccAtaaaac	0.994633	0.790843
rs4766666	YES	12	112926524	112926533	10	+	A	G	A	closed	higher	112926527	HOXC10	ENCODE-motif	HOXC10_known_ref6	HOXC10_6	gccAtaaaac	0.960575	0.805909
rs4766666	YES	12	112926524	112926533	10	+	A	G	A	closed	higher	112926527	HOXC10	ENCODE-motif	HOXC10_known_ref3	HOXC10_3	gccAtaaaac	0.980805	0.845543
rs4766666	YES	12	112926524	112926532	9	+	A	G	A	closed	higher	112926527	HOXC12	ENCODE-motif	HOXC12_known_ref2	HOXC12_2	gccAtaaaa	0.924176	0.80437
rs4766666	YES	12	112926524	112926533	10	+	A	G	A	closed	higher	112926527	HOXC13	ENCODE-motif	HOXC13_known_ref2	HOXC13_2	gccAtaaaac	0.933705	0.778456
rs4766666	YES	12	112926524	112926533	10	+	A	G	A	closed	higher	112926527	HOXD13	ENCODE-motif	HOXD13_known_ref2	HOXD13_2	gccAtaaaac	0.956748	0.829236
rs4766666	YES	12	112926524	112926533	10	+	A	G	A	closed	higher	112926527	HOXD13	ENCODE-motif	HOXD13_known_ref4	HOXD13_4	gccAtaaaac	0.949651	0.786876
rs4766666	YES	12	112926524	112926533	10	+	A	G	A	closed	higher	112926527	HOXD9	ENCODE-motif	HOXD9_known_ref2	HOXD9_2	gccAtaaaac	0.953653	0.832607
rs4766666	YES	12	112926524	112926533	10	+	A	G	A	closed	higher	112926527	TBP	ENCODE-motif	TATA_known1	TATA_known1	gccAtaaaac	0.952233	0.883835
rs4766666	YES	12	112926526	112926535	10	-	A	G	A	closed	higher	112926527	HOXD10	HOCOMOCO	HXD10_f1	HXD10_HUMAN	cAtaaaacca	0.925271	0.712115
rs61478890	YES	12	112926557	112926571	15	-	A	G	A	closed	lower	112926570	UA5	FactorBook	UA5	UA5	tcaaagggaggaaAt	0.773676	0.862607
rs61478890	YES	12	112926559	112926572	14	+	A	G	A	closed	lower	112926570	SPI1	ENCODE-motif	SPI1_known4	SPI1_known4	aaagggaggaaAtg	0.744996	0.82836
rs61478890	YES	12	112926559	112926572	14	+	A	G	A	closed	lower	112926570	SPIB	ENCODE-motif	SPIB_known_ref2	SPIB_2	aaagggaggaaAtg	0.778501	0.854415
rs61478890	YES	12	112926559	112926572	14	+	A	G	A	closed	lower	112926570	SPIC	ENCODE-motif	SPIC_known_ref2	SPIC_2	aaagggaggaaAtg	0.769584	0.859974
rs61478890	YES	12	112926561	112926575	15	+	A	G	A	closed	lower	112926570	ELF2	HOCOMOCO	ELF2_f1	ELF2_HUMAN	agggaggaaAtgtac	0.813909	0.902603
rs61478890	YES	12	112926561	112926576	16	+	A	G	A	closed	lower	112926570	MAF	ENCODE-motif	MAF_known1	MAF_known1	agggaggaaAtgtaca	0.778382	0.889128
rs61478890	YES	12	112926563	112926572	10	-	A	G	A	closed	lower	112926570	EGR1	ENCODE-motif	EGR1_disc2	EGR1_disc2	ggaggaaAtg	0.860753	0.958231
rs61478890	YES	12	112926563	112926572	10	+	A	G	A	closed	lower	112926570	ETS1	HOMER	ETS1(ETS)/Jurkat-ETS1-ChIP-Seq(GSE17954)/Homer	ETS1	ggaggaaAtg	0.854266	0.950371
rs61478890	YES	12	112926563	112926572	10	+	A	G	A	closed	lower	112926570	ETV6	ENCODE-motif	ETV6_known_ref2	ETV6_2	ggaggaaAtg	0.850229	0.951726
rs61478890	YES	12	112926563	112926572	10	+	A	G	A	closed	lower	112926570	SPI1	HOMER	PU.1(ETS)/ThioMac-PU.1-ChIP-Seq(GSE21512)/Homer	PU.1	ggaggaaAtg	0.883383	0.975322
rs61478890	YES	12	112926564	112926577	14	+	A	G	A	closed	higher	112926570	NFAT5	ENCODE-motif	NFAT5_known_ref1	NFAT5_1	gaggaaAtgtacat	0.876257	0.76798
rs61478890	YES	12	112926568	112926581	14	+	A	G	A	closed	higher	112926570	ZSCAN26	ENCODE-motif	ZSCAN26_known_ref1	ZSCAN26_1	aaAtgtacatatag	0.845046	0.752438
rs61478890	YES	12	112926570	112926587	18	+	A	G	A	closed	higher	112926570	SRF	ENCODE-motif	SRF_known1	SRF_known1	Atgtacatatagggtgtg	0.833312	0.791304
rs4767033	YES	12	112926565	112926586	22	+	T	A	T	closed	lower	112926577	MYEF2	ENCODE-motif	MEF2_known3	MEF2_known3	aggaaatgtacaTatagggtgt	0.761209	0.87039
rs4767033	YES	12	112926568	112926581	14	+	T	A	T	closed	lower	112926577	ZSCAN26	ENCODE-motif	ZSCAN26_known_ref1	ZSCAN26_1	aaatgtacaTatag	0.845046	0.9524
rs4767033	YES	12	112926569	112926585	17	+	T	A	T	closed	lower	112926577	MEF2A	ENCODE-motif	MEF2_known9	MEF2_known9	aatgtacaTatagggtg	0.814936	0.874344
rs4767033	YES	12	112926569	112926584	16	-	T	A	T	closed	lower	112926577	MEF2A	ENCODE-motif	MEF2_known2	MEF2_known2	aatgtacaTatagggt	0.807987	0.872119
rs4767033	YES	12	112926570	112926582	13	+	T	A	T	closed	lower	112926577	FOXA	ENCODE-motif	FOXA_known3	FOXA_known3	atgtacaTatagg	0.775726	0.951612
rs4767033	YES	12	112926570	112926582	13	+	T	A	T	closed	lower	112926577	MEF2C	HOCOMOCO	MEF2C_f1	MEF2C_HUMAN	atgtacaTatagg	0.795619	0.865357
rs4767033	YES	12	112926570	112926584	15	-	T	A	T	closed	lower	112926577	MEF2C	ENCODE-motif	MEF2_disc1	MEF2_disc1	atgtacaTatagggt	0.795293	0.895936
rs4767033	YES	12	112926570	112926587	18	+	T	A	T	closed	higher	112926577	SRF	ENCODE-motif	SRF_known1	SRF_known1	atgtacaTatagggtgtg	0.833312	0.768009
rs4767033	YES	12	112926571	112926582	12	+	T	A	T	closed	lower	112926577	MEF2A	ENCODE-motif	MEF2_known12	MEF2_known12	tgtacaTatagg	0.769907	0.86775
rs4767033	YES	12	112926571	112926582	12	+	T	A	T	closed	lower	112926577	MEF2C	HOMER	Mef2c(MADS)/GM12878-Mef2c-ChIP-Seq(GSE32465)/Homer	Mef2c	tgtacaTatagg	0.812233	0.929991
rs4767033	YES	12	112926571	112926582	12	+	T	A	T	closed	lower	112926577	MEF2D	ENCODE-motif	MEF2D_known_ref1	MEF2D_1	tgtacaTatagg	0.750122	0.845277
rs4767033	YES	12	112926571	112926586	16	+	T	A	T	closed	higher	112926577	SRF	ENCODE-motif	SRF_known10	SRF_known10	tgtacaTatagggtgt	0.823822	0.739825
rs4767033	YES	12	112926572	112926583	12	+	T	A	T	closed	higher	112926577	SRF	ENCODE-motif	SRF_known7	SRF_known7	gtacaTataggg	0.821135	0.743679
rs4767034	YES	12	112926655	112926672	18	-	A	G	A	closed	lower	112926666	bZIP:IRF	HOMER	bZIP:IRF(bZIP,IRF)/Th17-BatF-ChIP-Seq(GSE39756)/Homer	bZIP:IRF	aaggtcagggcAaaacta	0.733772	0.866606
rs4767034	YES	12	112926660	112926676	17	+	A	G	A	closed	lower	112926666	IRF6	ENCODE-motif	IRF6_known_ref1	IRF6_1	cagggcAaaactagaat	0.783989	0.944846
rs4767034	YES	12	112926661	112926670	10	+	A	G	A	closed	lower	112926666	E2F2	HOCOMOCO	E2F2_f1	E2F2_HUMAN	agggcAaaac	0.753302	0.903592
rs4767034	YES	12	112926665	112926681	17	-	A	G	A	closed	higher	112926666	SOX8	ENCODE-motif	SOX8_known_ref4	SOX8_4	cAaaactagaattacta	0.734722	0.664119
rs4767034	YES	12	112926666	112926675	10	+	A	G	A	closed	higher	112926666	SIX5	ENCODE-motif	SIX5_disc4	SIX5_disc4	Aaaactagaa	0.88966	0.77932
rs4767034	YES	12	112926666	112926680	15	-	A	G	A	closed	higher	112926666	SOX10	ENCODE-motif	SOX10_known_ref3	SOX10_3	Aaaactagaattact	0.735954	0.662968
rs4767034	YES	12	112926666	112926680	15	-	A	G	A	closed	higher	112926666	SOX8	ENCODE-motif	SOX8_known_ref7	SOX8_7	Aaaactagaattact	0.731003	0.658567
rs10850100	YES	12	112926697	112926713	17	+	T	C	T	closed	lower	112926707	ZSCAN4	ENCODE-motif	ZSCAN4_known_ref2	ZSCAN4_2	ccactgtgcaTgcattg	0.803979	0.931803
rs10850100	YES	12	112926697	112926713	17	+	T	C	T	closed	lower	112926707	ZSCAN4	ENCODE-motif	ZSCAN4_known_ref1	ZSCAN4_1	ccactgtgcaTgcattg	0.7658	0.896848
rs10850100	YES	12	112926700	112926716	17	+	T	C	T	closed	higher	112926707	ZBTB49	ENCODE-motif	ZBTB49_known_ref1	ZBTB49_1	ctgtgcaTgcattgtca	0.7968	0.726856
rs10850100	YES	12	112926701	112926722	22	-	T	C	T	closed	higher	112926707	NFE2L1::MAFG	ENCODE-motif	NFE2L1::MAFG_known_ref1	NFE2L1::MAFG_1	tgtgcaTgcattgtcattgata	0.848635	0.755831
rs10850100	YES	12	112926707	112926718	12	+	T	C	T	closed	higher	112926707	NFE2L2	HOCOMOCO	NF2L2_si	NF2L2_HUMAN	Tgcattgtcatt	0.889059	0.811888
rs4766667	YES	12	112926813	112926831	19	+	G	A	G	closed	higher	112926828	MLXIPL	HOCOMOCO	MLXPL_f1	MLXPL_HUMAN	gcaggagaccagggcGtgt	0.921295	0.836273
rs4766667	YES	12	112926816	112926835	20	-	G	A	G	closed	lower	112926828	TP53	ENCODE-motif	TP53_known_ref4	TP53_4	ggagaccagggcGtgtttca	0.654969	0.740516
rs4766667	YES	12	112926817	112926834	18	-	G	A	G	closed	higher	112926828	KLF13	ENCODE-motif	KLF13_known_ref1	KLF13_1	gagaccagggcGtgtttc	0.811352	0.706477
rs4766667	YES	12	112926819	112926837	19	+	G	A	G	closed	higher	112926828	AHR::ARNT	ENCODE-motif	AHR::ARNT_known_ref2	AHR::ARNT_2	gaccagggcGtgtttcatc	0.834283	0.720505
rs4766667	YES	12	112926819	112926833	15	-	G	A	G	closed	higher	112926828	KLF12	ENCODE-motif	KLF12_known_ref2	KLF12_2	gaccagggcGtgttt	0.859487	0.741004
rs4766667	YES	12	112926820	112926833	14	-	G	A	G	closed	higher	112926828	KLF14	ENCODE-motif	KLF14_known_ref1	KLF14_1	accagggcGtgttt	0.872043	0.734828
rs4766667	YES	12	112926822	112926830	9	+	G	A	G	closed	higher	112926828	KLF8	HOCOMOCO	KLF8_f1	KLF8_HUMAN	cagggcGtg	0.945163	0.775139
rs4766667	YES	12	112926823	112926834	12	+	G	A	G	closed	lower	112926828	TP73	HOCOMOCO	P73_si	P73_HUMAN	agggcGtgtttc	0.720573	0.966851
rs1156361	YES	12	112938163	112938189	27	+	T	C	T	closed	higher	112938178	NR3C1	ENCODE-motif	NR3C1_known8	NR3C1_known8	cagtatgtacccataTgttctgtgggt	0.941617	0.799287
rs1156361	YES	12	112938163	112938189	27	+	T	C	T	closed	higher	112938178	PGR	ENCODE-motif	NR3C1_known10	NR3C1_known10	cagtatgtacccataTgttctgtgggt	0.913919	0.7824
rs1156361	YES	12	112938167	112938184	18	-	T	C	T	closed	higher	112938178	NR3C1	HOCOMOCO	GCR_do	GCR_HUMAN	atgtacccataTgttctg	0.903017	0.789211
rs1156361	YES	12	112938167	112938185	19	+	T	C	T	closed	higher	112938178	NR3C1	ENCODE-motif	NR3C1_known1	NR3C1_known1	atgtacccataTgttctgt	0.980229	0.717655
rs1156361	YES	12	112938171	112938182	12	-	T	C	T	closed	higher	112938178	BHLHE22	ENCODE-motif	BHLHE22_known_ref1	BHLHE22_1	acccataTgttc	0.943116	0.813018
rs1156361	YES	12	112938172	112938181	10	-	T	C	T	closed	higher	112938178	ATOH1	ENCODE-motif	ATOH1_known_ref1	ATOH1_1	cccataTgtt	0.990747	0.840072
rs1156361	YES	12	112938172	112938181	10	+	T	C	T	closed	higher	112938178	BHLHA15	ENCODE-motif	BHLHA15_known_ref1	BHLHA15_1	cccataTgtt	0.955799	0.821988
rs1156361	YES	12	112938172	112938181	10	-	T	C	T	closed	higher	112938178	BHLHE23	ENCODE-motif	BHLHE23_known_ref1	BHLHE23_1	cccataTgtt	0.9551	0.836839
rs1156361	YES	12	112938172	112938181	10	-	T	C	T	closed	higher	112938178	NEUROG2	ENCODE-motif	NEUROG2_known_ref1	NEUROG2_1	cccataTgtt	0.972541	0.831314
rs1156361	YES	12	112938172	112938181	10	-	T	C	T	closed	higher	112938178	NEUROG2	ENCODE-motif	NEUROG2_known_ref2	NEUROG2_2	cccataTgtt	0.923264	0.779013
rs1156361	YES	12	112938172	112938181	10	-	T	C	T	closed	higher	112938178	OLIG1	ENCODE-motif	OLIG1_known_ref1	OLIG1_1	cccataTgtt	0.944768	0.81384
rs1156361	YES	12	112938172	112938181	10	+	T	C	T	closed	higher	112938178	OLIG2	HOMER	Olig2(bHLH)/Neuron-Olig2-ChIP-Seq(GSE30882)/Homer	Olig2	cccataTgtt	0.984051	0.750495
rs1156361	YES	12	112938172	112938181	10	-	T	C	T	closed	higher	112938178	OLIG2	ENCODE-motif	OLIG2_known_ref2	OLIG2_2	cccataTgtt	0.953589	0.818929
rs1156361	YES	12	112938172	112938181	10	-	T	C	T	closed	higher	112938178	OLIG2	ENCODE-motif	OLIG2_known_ref1	OLIG2_1	cccataTgtt	0.955938	0.819655
rs1156361	YES	12	112938172	112938181	10	-	T	C	T	closed	higher	112938178	OLIG3	ENCODE-motif	OLIG3_known_ref1	OLIG3_1	cccataTgtt	0.961568	0.817016
rs1156361	YES	12	112938177	112938186	10	-	T	C	T	closed	higher	112938178	NR3C1	ENCODE-motif	NR3C1_known11	NR3C1_known11	aTgttctgtg	0.984737	0.793266
rs6489879	YES	12	112940009	112940023	15	-	G	A	G	closed	higher	112940017	ZNF350	ENCODE-motif	ZNF350_known_ref1	ZNF350_1	aaagccctGgcatcc	0.844493	0.734726
rs4238033	YES	12	112940266	112940280	15	+	T	A	T	closed	lower	112940276	ETV6	ENCODE-motif	ETV6_known_ref1	ETV6_1	tgggagctggTagta	0.689554	0.784619
rs4238033	YES	12	112940268	112940280	13	+	T	A	T	closed	lower	112940276	EHF	HOCOMOCO	EHF_si	EHF_HUMAN	ggagctggTagta	0.754435	0.915653
rs4238033	YES	12	112940268	112940284	17	+	T	A	T	closed	lower	112940276	ETV7	HOCOMOCO	ETV7_si	ETV7_HUMAN	ggagctggTagtaaaag	0.75486	0.876395
rs4238033	YES	12	112940268	112940283	16	+	T	A	T	closed	lower	112940276	IRF4	HOCOMOCO	IRF4_si	IRF4_HUMAN	ggagctggTagtaaaa	0.687589	0.865676
rs4238033	YES	12	112940268	112940281	14	+	T	A	T	closed	lower	112940276	SPI1	ENCODE-motif	SPI1_known3	SPI1_known3	ggagctggTagtaa	0.7706	0.956281
rs4238033	YES	12	112940269	112940280	12	+	T	A	T	closed	lower	112940276	EHF	ENCODE-motif	EHF_known_ref2	EHF_2	gagctggTagta	0.74192	0.881312
rs4238033	YES	12	112940269	112940283	15	+	T	A	T	closed	lower	112940276	ELF2	HOCOMOCO	ELF2_f1	ELF2_HUMAN	gagctggTagtaaaa	0.748252	0.899312
rs4238033	YES	12	112940269	112940281	13	+	T	A	T	closed	lower	112940276	ELF3	ENCODE-motif	ELF3_known_ref1	ELF3_1	gagctggTagtaa	0.754993	0.960888
rs4238033	YES	12	112940269	112940281	13	+	T	A	T	closed	lower	112940276	ELF3	ENCODE-motif	ELF3_known_ref3	ELF3_3	gagctggTagtaa	0.745677	0.866328
rs4238033	YES	12	112940269	112940280	12	+	T	A	T	closed	lower	112940276	ELF3	ENCODE-motif	ELF3_known_ref2	ELF3_2	gagctggTagta	0.737301	0.859992
rs4238033	YES	12	112940269	112940280	12	+	T	A	T	closed	lower	112940276	ELF4	ENCODE-motif	ELF4_known_ref1	ELF4_1	gagctggTagta	0.729136	0.854907
rs4238033	YES	12	112940270	112940280	11	+	T	A	T	closed	lower	112940276	ELF5	ENCODE-motif	ELF5_known_ref4	ELF5_4	agctggTagta	0.749556	0.95685
rs4238033	YES	12	112940270	112940279	10	+	T	A	T	closed	lower	112940276	ELF5	HOMER	ELF5(ETS)/T47D-ELF5-ChIP-Seq(GSE30407)/Homer	ELF5	agctggTagt	0.800972	0.951794
rs4238033	YES	12	112940270	112940280	11	+	T	A	T	closed	lower	112940276	ELF5	ENCODE-motif	ELF5_known_ref2	ELF5_2	agctggTagta	0.756663	0.948645
rs4238033	YES	12	112940270	112940280	11	+	T	A	T	closed	lower	112940276	ELF5	ENCODE-motif	ELF5_known_ref3	ELF5_3	agctggTagta	0.745808	0.954941
rs4238033	YES	12	112940270	112940279	10	+	T	A	T	closed	lower	112940276	GABPA	HOMER	GABPA(ETS)/Jurkat-GABPa-ChIP-Seq(GSE17954)/Homer	GABPA	agctggTagt	0.790432	0.932057
rs4238033	YES	12	112940271	112940280	10	-	T	A	T	closed	lower	112940276	GABPA	ENCODE-motif	ETS_disc2	ETS_disc2	gctggTagta	0.73266	0.872271
rs4238033	YES	12	112940272	112940281	10	-	T	A	T	closed	lower	112940276	ETV7	ENCODE-motif	ETV7_known_ref1	ETV7_1	ctggTagtaa	0.816353	0.938054
rs4238033	YES	12	112940272	112940282	11	+	T	A	T	closed	lower	112940276	PAX	ENCODE-motif	PAX5_known3	PAX5_known3	ctggTagtaaa	0.813875	0.875619
rs4238033	YES	12	112940274	112940284	11	+	T	A	T	closed	higher	112940276	HOXC12	ENCODE-motif	HOXC12_known_ref3	HOXC12_3	ggTagtaaaag	0.897006	0.761029
rs4238033	YES	12	112940274	112940283	10	-	T	A	T	closed	lower	112940276	RXRA	ENCODE-motif	RXRA_disc4	RXRA_disc4	ggTagtaaaa	0.748645	0.943037
rs4238033	YES	12	112940274	112940283	10	-	T	A	T	closed	lower	112940276	SPI1	ENCODE-motif	SPI1_disc2	SPI1_disc2	ggTagtaaaa	0.771671	0.885835
rs1298962	NO	12	112981022	112981050	29	+	G	C	G	NA	lower	112981045	NFIC	ENCODE-motif	NFIC_known_ref1	NFIC_1	gaaatgtctatttaggccctttgGctgct	0.694321	0.76586
rs1298962	NO	12	112981035	112981055	21	-	G	C	G	NA	lower	112981045	UA7	FactorBook	UA7	UA7	aggccctttgGctgcttttta	0.724665	0.835206
rs1298962	NO	12	112981038	112981055	18	-	G	C	G	NA	higher	112981045	E2F2	ENCODE-motif	E2F2_known_ref2	E2F2_2	ccctttgGctgcttttta	0.760619	0.67923
rs1293762	NO	12	112993024	112993034	11	+	T	G	T	NA	lower	112993031	RBPJ	ENCODE-motif	RBPJ_known_ref2	RBPJ_2	atggtggTaaa	0.791449	0.938162
rs1293762	NO	12	112993026	112993033	8	-	T	G	T	NA	lower	112993031	RBPJ	ENCODE-motif	RBPJ_known_ref1	RBPJ_1	ggtggTaa	0.829366	0.980973
rs1293762	NO	12	112993026	112993034	9	+	T	G	T	NA	lower	112993031	RBPJ	HOCOMOCO	SUH_f1	SUH_HUMAN	ggtggTaaa	0.80971	0.979509
rs1293762	NO	12	112993026	112993035	10	-	T	G	T	NA	lower	112993031	RBPJ	HOMER	Rbpj1(?)/Panc1-Rbpj1-ChIP-Seq(GSE47459)/Homer	Rbpj1	ggtggTaaag	0.794216	0.971816
rs1293762	NO	12	112993026	112993037	12	-	T	G	T	NA	lower	112993031	ZNF75A	ENCODE-motif	ZNF75A_known_ref1	ZNF75A_1	ggtggTaaagct	0.732258	0.852433
rs1293761	NO	12	112993118	112993137	20	+	C	T	C	NA	higher	112993135	NFATC1	ENCODE-motif	NFATC1_known_ref1	NFATC1_1	attggtaacttgcttttCgt	0.83779	0.738036
rs1293761	NO	12	112993126	112993142	17	-	C	T	C	NA	higher	112993135	IRF3	HOCOMOCO	IRF3_f1	IRF3_HUMAN	cttgcttttCgttttgt	0.90213	0.820965
rs1293761	NO	12	112993127	112993143	17	-	C	T	C	NA	lower	112993135	SOX4	ENCODE-motif	SOX4_known_ref1	SOX4_1	ttgcttttCgttttgtt	0.757862	0.926301
rs1293761	NO	12	112993128	112993140	13	+	C	T	C	NA	lower	112993135	FOX	ENCODE-motif	FOX_known_ref1	FOX_1	tgcttttCgtttt	0.762874	0.864738
rs1293761	NO	12	112993128	112993139	12	+	C	T	C	NA	lower	112993135	FOXI1	ENCODE-motif	FOXI1_known_ref2	FOXI1_2	tgcttttCgttt	0.769628	0.944109
rs1293761	NO	12	112993128	112993140	13	+	C	T	C	NA	lower	112993135	FOXI1	ENCODE-motif	FOXI1_known_ref1	FOXI1_1	tgcttttCgtttt	0.762987	0.934406
rs1293761	NO	12	112993128	112993141	14	-	C	T	C	NA	lower	112993135	FOXJ2	ENCODE-motif	FOXJ2_known_ref3	FOXJ2_3	tgcttttCgttttg	0.669013	0.77526
rs1293761	NO	12	112993128	112993141	14	-	C	T	C	NA	lower	112993135	FOXJ3	ENCODE-motif	FOXJ3_known_ref6	FOXJ3_6	tgcttttCgttttg	0.702938	0.810224
rs1293761	NO	12	112993128	112993140	13	+	C	T	C	NA	lower	112993135	FOXJ3	HOCOMOCO	FOXJ3_f2	FOXJ3_HUMAN	tgcttttCgtttt	0.800827	0.940716
rs1293761	NO	12	112993128	112993142	15	-	C	T	C	NA	higher	112993135	IRF9	ENCODE-motif	IRF_known13	IRF_known13	tgcttttCgttttgt	0.857552	0.734967
rs1293761	NO	12	112993128	112993141	14	-	C	T	C	NA	lower	112993135	NR2E3	HOCOMOCO	NR2E3_f1	NR2E3_HUMAN	tgcttttCgttttg	0.705305	0.8264
rs1293761	NO	12	112993128	112993142	15	-	C	T	C	NA	lower	112993135	ZNF35	ENCODE-motif	ZNF35_known_ref1	ZNF35_1	tgcttttCgttttgt	0.767863	0.968992
rs1293761	NO	12	112993129	112993153	25	+	C	T	C	NA	lower	112993135	AIRE	ENCODE-motif	AIRE_known_ref2	AIRE_2	gcttttCgttttgttttgtttttta	0.63776	0.687333
rs1293761	NO	12	112993129	112993141	13	-	C	T	C	NA	lower	112993135	FOXA	ENCODE-motif	FOXA_known3	FOXA_known3	gcttttCgttttg	0.737191	0.946582
rs1293761	NO	12	112993129	112993142	14	-	C	T	C	NA	higher	112993135	IRF2	HOCOMOCO	IRF2_f1	IRF2_HUMAN	gcttttCgttttgt	0.903577	0.787898
rs1293761	NO	12	112993130	112993141	12	+	C	T	C	NA	lower	112993135	BPTF	HOCOMOCO	BPTF_si	BPTF_HUMAN	cttttCgttttg	0.747182	0.981047
rs1293761	NO	12	112993130	112993149	20	+	C	T	C	NA	lower	112993135	FOXP1	ENCODE-motif	FOXP1_known_ref1	FOXP1_1	cttttCgttttgttttgttt	0.748264	0.819583
rs1293761	NO	12	112993130	112993141	12	-	C	T	C	NA	higher	112993135	IRF1	ENCODE-motif	IRF_known9	IRF_known9	cttttCgttttg	0.916273	0.829835
rs1293761	NO	12	112993130	112993141	12	-	C	T	C	NA	higher	112993135	IRF1	HOCOMOCO	IRF1_si	IRF1_HUMAN	cttttCgttttg	0.937283	0.818474
rs1293761	NO	12	112993130	112993143	14	-	C	T	C	NA	higher	112993135	IRF7	ENCODE-motif	IRF_known17	IRF_known17	cttttCgttttgtt	0.856728	0.757756
rs1293761	NO	12	112993131	112993144	14	-	C	T	C	NA	lower	112993135	BPTF	ENCODE-motif	BPTF_known_ref1	BPTF_1	ttttCgttttgttt	0.859103	0.964062
rs1293761	NO	12	112993131	112993141	11	+	C	T	C	NA	lower	112993135	FOXA1	ENCODE-motif	FOXA_known2	FOXA_known2	ttttCgttttg	0.802856	0.933771
rs1293761	NO	12	112993131	112993143	13	-	C	T	C	NA	lower	112993135	FOXC1	ENCODE-motif	FOXC1_known_ref3	FOXC1_3	ttttCgttttgtt	0.761355	0.901414
rs1293761	NO	12	112993131	112993141	11	-	C	T	C	NA	lower	112993135	FOXC2	ENCODE-motif	FOXC2_known_ref2	FOXC2_2	ttttCgttttg	0.737679	0.887749
rs1293761	NO	12	112993131	112993140	10	+	C	T	C	NA	lower	112993135	FOXJ2	HOCOMOCO	FOXJ2_f1	FOXJ2_HUMAN	ttttCgtttt	0.764563	0.942101
rs1293761	NO	12	112993131	112993146	16	+	C	T	C	NA	lower	112993135	FOXO1	HOCOMOCO	FOXO1_si	FOXO1_HUMAN	ttttCgttttgttttg	0.804341	0.977422
rs1293761	NO	12	112993131	112993141	11	-	C	T	C	NA	higher	112993135	IRF	ENCODE-motif	IRF_known8	IRF_known8	ttttCgttttg	0.94469	0.791925
rs1293761	NO	12	112993131	112993145	15	+	C	T	C	NA	higher	112993135	IRF1	ENCODE-motif	IRF_disc3	IRF_disc3	ttttCgttttgtttt	0.864717	0.777086
rs1293761	NO	12	112993132	112993143	12	+	C	T	C	NA	lower	112993135	FOXD3	ENCODE-motif	FOXD3_known_ref1	FOXD3_1	tttCgttttgtt	0.775238	0.909043
rs1293761	NO	12	112993132	112993143	12	+	C	T	C	NA	lower	112993135	FOXD3	ENCODE-motif	FOXD3_known_ref2	FOXD3_2	tttCgttttgtt	0.774953	0.886923
rs1293761	NO	12	112993132	112993140	9	+	C	T	C	NA	lower	112993135	SRY	HOCOMOCO	SRY_f1	SRY_HUMAN	tttCgtttt	0.824494	1
rs1293761	NO	12	112993132	112993139	8	-	C	T	C	NA	higher	112993135	TCF12	ENCODE-motif	TCF12_disc4	TCF12_disc4	tttCgttt	0.928542	0.761664
rs1293761	NO	12	112993133	112993152	20	-	C	T	C	NA	lower	112993135	FOXA1:AR	HOMER	FOXA1:AR(Forkhead,NR)/LNCAP-AR-ChIP-Seq(GSE27824)/Homer	FOXA1:AR	ttCgttttgttttgtttttt	0.824598	0.905002
rs1293761	NO	12	112993134	112993142	9	+	C	T	C	NA	lower	112993135	FOXO4	HOCOMOCO	FOXO4_f1	FOXO4_HUMAN	tCgttttgt	0.771854	0.951835
rs1293761	NO	12	112993135	112993151	17	-	C	T	C	NA	lower	112993135	FOXG1	ENCODE-motif	FOXG1_known_ref1	FOXG1_1	Cgttttgttttgttttt	0.722909	0.79058
rs1293761	NO	12	112993135	112993151	17	-	C	T	C	NA	lower	112993135	FOXG1	ENCODE-motif	FOXG1_known_ref3	FOXG1_3	Cgttttgttttgttttt	0.692889	0.764665
rs1293761	NO	12	112993135	112993146	12	-	C	T	C	NA	higher	112993135	SOX4	HOCOMOCO	SOX4_f1	SOX4_HUMAN	Cgttttgttttg	0.877964	0.812485
rs2525858	NO	12	113030899	113030915	17	-	A	G	A	NA	higher	113030906	PAX1	ENCODE-motif	PAX1_known_ref2	PAX1_2	ttacttcAagcatgaca	0.810351	0.736563
rs2525858	NO	12	113030899	113030919	21	+	A	G	A	NA	higher	113030906	PAX6	ENCODE-motif	PAX6_known_ref1	PAX6_1	ttacttcAagcatgacagccc	0.842675	0.757224
rs2525858	NO	12	113030900	113030917	18	-	A	G	A	NA	higher	113030906	PAX8	ENCODE-motif	PAX8_known_ref1	PAX8_1	tacttcAagcatgacagc	0.9177	0.701337
rs2525858	NO	12	113030902	113030920	19	+	A	G	A	NA	higher	113030906	PAX6	ENCODE-motif	PAX6_known_ref5	PAX6_5	cttcAagcatgacagccca	0.802348	0.747853
rs2525858	NO	12	113030903	113030913	11	-	A	G	A	NA	higher	113030906	PAX6	HOCOMOCO	PAX6_f1	PAX6_HUMAN	ttcAagcatga	0.883944	0.774954
rs2525858	NO	12	113030903	113030916	14	+	A	G	A	NA	higher	113030906	PAX6	ENCODE-motif	PAX6_known_ref3	PAX6_3	ttcAagcatgacag	0.855571	0.744158
rs2525857	NO	12	113030902	113030920	19	+	G	A	G	NA	higher	113030916	PAX6	ENCODE-motif	PAX6_known_ref5	PAX6_5	cttcaagcatgacaGccca	0.802348	0.745377
rs2525857	NO	12	113030906	113030922	17	+	G	A	G	NA	higher	113030916	TGIF1	ENCODE-motif	TGIF1_known_ref2	TGIF1_2	aagcatgacaGcccacc	0.936269	0.806212
rs2525857	NO	12	113030907	113030922	16	-	G	A	G	NA	higher	113030916	PKNOX2	ENCODE-motif	PKNOX2_known_ref1	PKNOX2_1	agcatgacaGcccacc	0.91923	0.787068
rs2525857	NO	12	113030910	113030917	8	+	G	A	G	NA	higher	113030916	MEIS2	ENCODE-motif	MEIS2_known_ref2	MEIS2_2	atgacaGc	0.985457	0.895832
rs2525857	NO	12	113030911	113030922	12	-	G	A	G	NA	lower	113030916	GLI	ENCODE-motif	GLI_known_ref1	GLI_1	tgacaGcccacc	0.800236	0.871951
rs2525857	NO	12	113030911	113030921	11	-	G	A	G	NA	lower	113030916	GLI2	HOCOMOCO	GLI2_f1	GLI2_HUMAN	tgacaGcccac	0.765434	0.879032
rs2525857	NO	12	113030911	113030922	12	-	G	A	G	NA	lower	113030916	GLI3	HOMER	GLI3(Zf)/Limb-GLI3-ChIP-Chip(GSE11077)/Homer	GLI3	tgacaGcccacc	0.741211	0.844321
rs2525857	NO	12	113030913	113030925	13	-	G	A	G	NA	lower	113030916	ZNF628	ENCODE-motif	ZNF628_known_ref1	ZNF628_1	acaGcccacctgc	0.695125	0.803313
rs2525857	NO	12	113030914	113030922	9	-	G	A	G	NA	lower	113030916	BRCA1	HOCOMOCO	BRCA1_f1	BRCA1_HUMAN	caGcccacc	0.73854	0.979224
rs2525856	NO	12	113030952	113030965	14	+	T	C	T	NA	higher	113030964	ZFX	ENCODE-motif	ZFX_known_ref1	ZFX_1	gtatccccggccTg	0.969477	0.804932
rs2525856	NO	12	113030955	113030973	19	-	T	C	T	NA	higher	113030964	ZFX	HOCOMOCO	ZFX_f1	ZFX_HUMAN	tccccggccTgccaagcgt	0.959607	0.793075
rs2525856	NO	12	113030956	113030965	10	+	T	C	T	NA	lower	113030964	CCNT2	ENCODE-motif	CCNT2_disc2	CCNT2_disc2	ccccggccTg	0.877405	0.968884
rs2525856	NO	12	113030956	113030966	11	-	T	C	T	NA	lower	113030964	MYC	ENCODE-motif	MYC_disc10	MYC_disc10	ccccggccTgc	0.625062	0.970212
rs2525856	NO	12	113030956	113030966	11	-	T	C	T	NA	lower	113030964	SRF	ENCODE-motif	SRF_disc2	SRF_disc2	ccccggccTgc	0.807285	0.969504
rs2525856	NO	12	113030957	113030967	11	-	T	C	T	NA	lower	113030964	EGR1	ENCODE-motif	EGR1_disc6	EGR1_disc6	cccggccTgcc	0.841214	0.972919
rs2525856	NO	12	113030961	113030971	11	+	T	C	T	NA	lower	113030964	E2F1	ENCODE-motif	E2F_known17	E2F_known17	gccTgccaagc	0.730006	0.933263
rs2525856	NO	12	113030962	113030970	9	-	T	C	T	NA	lower	113030964	E2F1	ENCODE-motif	E2F_known20	E2F_known20	ccTgccaag	0.727524	0.933404
rs2525856	NO	12	113030963	113030970	8	-	T	C	T	NA	lower	113030964	E2F1	ENCODE-motif	E2F_known7	E2F_known7	cTgccaag	0.813584	0.998473
rs2525856	NO	12	113030963	113030970	8	+	T	C	T	NA	higher	113030964	NF1-halfsite	HOMER	NF1-halfsite(CTF)/LNCaP-NF1-ChIP-Seq(Unpublished)/Homer	NF1-halfsite	cTgccaag	0.996221	0.7919
rs2525855	NO	12	113030994	113031009	16	-	C	G	C	NA	lower	113031004	NR2F1	ENCODE-motif	HNF4_known24	HNF4_known24	ctgtcctgctCacgcc	0.708261	0.783527
rs2525855	NO	12	113030995	113031011	17	+	C	G	C	NA	lower	113031004	MAFB	ENCODE-motif	MAF_known4	MAF_known4	tgtcctgctCacgcctc	0.800082	0.91429
rs2525855	NO	12	113030995	113031006	12	+	C	G	C	NA	lower	113031004	MAFK	ENCODE-motif	MAF_known6	MAF_known6	tgtcctgctCac	0.83997	0.971804
rs2525855	NO	12	113030995	113031006	12	+	C	G	C	NA	lower	113031004	MAFK	ENCODE-motif	MAF_known8	MAF_known8	tgtcctgctCac	0.843094	0.954849
rs2525855	NO	12	113030995	113031009	15	-	C	G	C	NA	lower	113031004	NR2F6	ENCODE-motif	NR2F6_known_ref1	NR2F6_1	tgtcctgctCacgcc	0.685028	0.763866
rs2525855	NO	12	113030995	113031006	12	-	C	G	C	NA	lower	113031004	Unknown-ESC-element	HOMER	Unknown-ESC-element(?)/mES-Nanog-ChIP-Seq(GSE11724)/Homer	Unknown-ESC-element	tgtcctgctCac	0.749116	0.891295
rs2525855	NO	12	113030996	113031007	12	+	C	G	C	NA	lower	113031004	MAFB	ENCODE-motif	MAF_known10	MAF_known10	gtcctgctCacg	0.819899	0.952676
rs2525855	NO	12	113030996	113031011	16	-	C	G	C	NA	higher	113031004	MTF1	ENCODE-motif	MTF1_known_ref2	MTF1_2	gtcctgctCacgcctc	0.909914	0.776715
rs2525855	NO	12	113030996	113031012	17	-	C	G	C	NA	higher	113031004	MTF1	HOCOMOCO	MTF1_f1	MTF1_HUMAN	gtcctgctCacgcctcc	0.883457	0.765182
rs2525855	NO	12	113030996	113031006	11	+	C	G	C	NA	lower	113031004	NRL	ENCODE-motif	NRL_known_ref1	NRL_1	gtcctgctCac	0.881565	0.986427
rs2525855	NO	12	113030997	113031013	17	-	C	G	C	NA	lower	113031004	v-Maf	FactorBook	v-Maf	v-Maf	tcctgctCacgcctcct	0.744113	0.865762
rs2525855	NO	12	113030998	113031005	8	+	C	G	C	NA	lower	113031004	FOXA1	ENCODE-motif	FOXA_disc3	FOXA_disc3	cctgctCa	0.920748	1
rs2525855	NO	12	113030998	113031005	8	+	C	G	C	NA	lower	113031004	NR3C1	ENCODE-motif	NR3C1_disc5	NR3C1_disc5	cctgctCa	0.864055	1
rs2525855	NO	12	113030999	113031010	12	+	C	G	C	NA	lower	113031004	CREB1	ENCODE-motif	ATF3_known3	ATF3_known3	ctgctCacgcct	0.812692	0.963604
rs2525855	NO	12	113030999	113031006	8	+	C	G	C	NA	lower	113031004	MAF	HOCOMOCO	MAF_f1	MAF_HUMAN	ctgctCac	0.79456	0.995205
rs2525855	NO	12	113030999	113031019	21	+	C	G	C	NA	lower	113031004	MAFA	HOCOMOCO	MAFA_f1	MAFA_HUMAN	ctgctCacgcctcctcctcct	0.78391	0.908947
rs2525855	NO	12	113031000	113031009	10	+	C	G	C	NA	lower	113031004	MAFA	HOMER	MafA(bZIP)/Islet-MafA-ChIP-Seq(GSE30298)/Homer	MafA	tgctCacgcc	0.799349	0.961108
rs2525855	NO	12	113031000	113031008	9	+	C	G	C	NA	lower	113031004	MAFB	HOCOMOCO	MAFB_f1	MAFB_HUMAN	tgctCacgc	0.86799	0.997445
rs2525855	NO	12	113031001	113031020	20	+	C	G	C	NA	lower	113031004	HINFP	ENCODE-motif	HINFP_known_ref3	HINFP_3	gctCacgcctcctcctcctc	0.66948	0.737955
rs2525855	NO	12	113031001	113031008	8	+	C	G	C	NA	lower	113031004	MAFB	ENCODE-motif	MAF_known3	MAF_known3	gctCacgc	0.843941	1
rs2525855	NO	12	113031003	113031019	17	-	C	G	C	NA	higher	113031004	MAZ	HOCOMOCO	MAZ_f1	MAZ_HUMAN	tCacgcctcctcctcct	0.827092	0.728567
rs11634257	NO	15	40096282	40096292	11	+	T	A	T	NA	lower	40096291	STAT3	HOCOMOCO	STAT3_si	STAT3_HUMAN	ctccctggaTa	0.763267	0.89825
rs11634257	NO	15	40096282	40096291	10	+	T	A	T	NA	lower	40096291	STAT3	HOMER	Stat3(Stat)/mES-Stat3-ChIP-Seq(GSE11431)/Homer	Stat3	ctccctggaT	0.762386	0.89808
rs11634257	NO	15	40096283	40096298	16	-	T	A	T	NA	lower	40096291	BCL6	HOCOMOCO	BCL6_f1	BCL6_HUMAN	tccctggaTaagaatc	0.777559	0.891867
rs11634257	NO	15	40096283	40096299	17	+	T	A	T	NA	higher	40096291	GATA6	ENCODE-motif	GATA_known18	GATA_known18	tccctggaTaagaatct	0.962952	0.778371
rs11634257	NO	15	40096283	40096292	10	+	T	A	T	NA	lower	40096291	STAT3	ENCODE-motif	STAT_known16	STAT_known16	tccctggaTa	0.759194	0.908475
rs11634257	NO	15	40096284	40096295	12	+	T	A	T	NA	lower	40096291	NFAT	ENCODE-motif	NFAT_known_ref1	NFAT_1	ccctggaTaaga	0.80448	0.983822
rs11634257	NO	15	40096287	40096293	7	-	T	A	T	NA	lower	40096291	NFATC2	ENCODE-motif	NFATC2_known_ref1	NFATC2_1	tggaTaa	0.851303	1
rs11634257	NO	15	40096287	40096295	9	+	T	A	T	NA	lower	40096291	NFATC2	HOCOMOCO	NFAC2_f1	NFAC2_HUMAN	tggaTaaga	0.819751	0.987633
rs11634257	NO	15	40096287	40096295	9	+	T	A	T	NA	lower	40096291	NFATC3	HOCOMOCO	NFAC3_f1	NFAC3_HUMAN	tggaTaaga	0.851426	0.97702
rs11634257	NO	15	40096287	40096301	15	+	T	A	T	NA	higher	40096291	GATA	HOMER	GATA(Zf),IR4/iTreg-Gata3-ChIP-Seq(GSE20898)/Homer	GATA	tggaTaagaatctcc	0.953142	0.805219
rs11634257	NO	15	40096288	40096298	11	+	T	A	T	NA	higher	40096291	GATA	ENCODE-motif	GATA_known7	GATA_known7	ggaTaagaatc	0.98325	0.802965
rs12148376	YES	15	40104893	40104901	9	+	G	A	A	closed	higher	40104893	TRIM28	ENCODE-motif	TRIM28_disc2	TRIM28_disc2	Ggagacagc	0.757726	0.899609
rs34245505	YES	15	40104981	40104991	11	-	C	G	C	closed	lower	40104990	RAD21	ENCODE-motif	RAD21_disc10	RAD21_disc10	cgggctcctCg	0.692895	0.959614
rs34245505	YES	15	40104981	40104991	11	-	C	G	C	closed	lower	40104990	SMC3	ENCODE-motif	SMC3_disc3	SMC3_disc3	cgggctcctCg	0.810474	0.972152
rs34245505	YES	15	40104982	40105002	21	-	C	G	C	closed	lower	40104990	PTF1A	HOCOMOCO	PTF1A_f1	PTF1A_HUMAN	gggctcctCgctcctttccct	0.762497	0.870766
rs34245505	YES	15	40104985	40105001	17	-	C	G	C	closed	lower	40104990	RBPJ:Ebox	HOMER	RBPJ:Ebox(?,bHLH)/Panc1-Rbpj1-ChIP-Seq(GSE47459)/Homer	RBPJ:Ebox	ctcctCgctcctttccc	0.792145	0.918325
rs34245505	YES	15	40104988	40105001	14	+	C	G	C	closed	lower	40104990	NR2E1	HOMER	Tlx?(NR)/NPC-H3K4me1-ChIP-Seq(GSE16256)/Homer	Tlx?	ctCgctcctttccc	0.707782	0.869006
rs34245505	YES	15	40104990	40105007	18	-	C	G	C	closed	higher	40104990	EWSR1::FLI1	ENCODE-motif	EWSR1::FLI1_known_ref1	EWSR1::FLI1_1	Cgctcctttccctcttcc	0.686565	0.644357
rs62018159	YES	15	40105211	40105223	13	-	G	A	G	closed	lower	40105220	STAT4	HOCOMOCO	STAT4_si	STAT4_HUMAN	tttgccagaGgag	0.770593	0.954869
rs62018159	YES	15	40105212	40105230	19	+	G	A	G	closed	lower	40105220	CTCF	ENCODE-motif	CTCF_known1	CTCF_known1	ttgccagaGgagggcatat	0.821196	0.921303
rs62018159	YES	15	40105212	40105230	19	+	G	A	G	closed	lower	40105220	CTCF	HOCOMOCO	CTCF_f2	CTCF_HUMAN	ttgccagaGgagggcatat	0.847312	0.917107
rs62018159	YES	15	40105212	40105231	20	-	G	A	G	closed	lower	40105220	CTCF	HOMER	CTCF(Zf)/CD4+-CTCF-ChIP-Seq(Barski et al.)/Homer	CTCF	ttgccagaGgagggcatatt	0.839481	0.928532
rs62018159	YES	15	40105212	40105232	21	-	G	A	G	closed	lower	40105220	RXRA	ENCODE-motif	RXRA_disc2	RXRA_disc2	ttgccagaGgagggcatattt	0.723936	0.83155
rs62018159	YES	15	40105213	40105232	20	+	G	A	G	closed	lower	40105220	RAD21	ENCODE-motif	RAD21_disc1	RAD21_disc1	tgccagaGgagggcatattt	0.829297	0.920236
rs62018159	YES	15	40105213	40105225	13	-	G	A	G	closed	higher	40105220	TFAP2	ENCODE-motif	TFAP2_known5	TFAP2_known5	tgccagaGgaggg	0.972624	0.866072
rs62018159	YES	15	40105214	40105235	22	-	G	A	G	closed	lower	40105220	CTCF	ENCODE-motif	CTCF_disc1	CTCF_disc1	gccagaGgagggcatatttctc	0.791896	0.903072
rs62018159	YES	15	40105214	40105228	15	-	G	A	G	closed	lower	40105220	CTCF	FactorBook	CTCF	CTCF	gccagaGgagggcat	0.815517	0.905582
rs62018159	YES	15	40105214	40105233	20	-	G	A	G	closed	lower	40105220	CTCFL	HOMER	BORIS(Zf)/K562-CTCFL-ChIP-Seq(GSE32465)/Homer	BORIS	gccagaGgagggcatatttc	0.836929	0.919945
rs62018159	YES	15	40105214	40105228	15	+	G	A	G	closed	lower	40105220	SMC3	ENCODE-motif	SMC3_disc1	SMC3_disc1	gccagaGgagggcat	0.818814	0.912905
rs62018159	YES	15	40105217	40105226	10	+	G	A	G	closed	lower	40105220	RAD21	ENCODE-motif	RAD21_disc3	RAD21_disc3	agaGgagggc	0.753094	0.876547
rs539846	YES	15	40105722	40105735	14	+	G	T	T	closed	lower	40105735	SP3	ENCODE-motif	SP1_known3	SP1_known3	aggtttggggaggG	0.922981	0.764595
rs539846	YES	15	40105728	40105735	8	+	G	T	T	closed	lower	40105735	MAZ	ENCODE-motif	MAZ_known_ref1	MAZ_1	ggggaggG	1	0.82587
rs539846	YES	15	40105728	40105741	14	+	G	T	T	closed	lower	40105735	PRDM1	ENCODE-motif	PRDM1_known1	PRDM1_known1	ggggaggGaaagtc	0.932346	0.807972
rs539846	YES	15	40105728	40105742	15	+	G	T	T	closed	lower	40105735	PRDM1	ENCODE-motif	PRDM1_known2	PRDM1_known2	ggggaggGaaagtcc	0.836525	0.732186
rs539846	YES	15	40105728	40105742	15	-	G	T	T	closed	lower	40105735	PRDM1	FactorBook	PRDM1	PRDM1	ggggaggGaaagtcc	0.925306	0.802149
rs539846	YES	15	40105729	40105742	14	+	G	T	T	closed	lower	40105735	HIVEP2	HOCOMOCO	ZEP2_si	ZEP2_HUMAN	gggaggGaaagtcc	0.924563	0.780154
rs539846	YES	15	40105729	40105744	16	+	G	T	T	closed	lower	40105735	NFKB	ENCODE-motif	NFKB_known6	NFKB_known6	gggaggGaaagtcccc	0.999367	0.884264
rs539846	YES	15	40105729	40105740	12	-	G	T	T	closed	lower	40105735	PRDM1	HOMER	PRDM1(Zf)/Hela-PRDM1-ChIP-Seq(GSE31477)/Homer	PRDM1	gggaggGaaagt	0.961211	0.806275
rs539846	YES	15	40105729	40105742	14	+	G	T	T	closed	lower	40105735	PRDM1	HOCOMOCO	PRDM1_f1	PRDM1_HUMAN	gggaggGaaagtcc	0.877009	0.760571
rs539846	YES	15	40105730	40105744	15	-	G	T	T	closed	lower	40105735	NFKB1	FactorBook	NFKB1	NFKB1	ggaggGaaagtcccc	0.983864	0.863472
rs539846	YES	15	40105732	40105745	14	-	G	T	T	closed	lower	40105735	NFKB	ENCODE-motif	NFKB_known4	NFKB_known4	aggGaaagtcccct	0.999921	0.891258
rs539846	YES	15	40105732	40105742	11	+	G	T	T	closed	lower	40105735	NFKB2	HOCOMOCO	NFKB2_f1	NFKB2_HUMAN	aggGaaagtcc	0.926918	0.763838
rs539846	YES	15	40105732	40105744	13	-	G	T	T	closed	lower	40105735	NFKB2	ENCODE-motif	NFKB_known11	NFKB_known11	aggGaaagtcccc	0.865121	0.749277
rs539846	YES	15	40105732	40105741	10	-	G	T	T	closed	lower	40105735	PRDM1	ENCODE-motif	PRDM1_disc1	PRDM1_disc1	aggGaaagtc	0.98157	0.8577
rs539846	YES	15	40105733	40105742	10	+	G	T	T	closed	lower	40105735	BCL3	ENCODE-motif	BCL_disc6	BCL_disc6	ggGaaagtcc	0.982646	0.823558
rs539846	YES	15	40105733	40105744	12	+	G	T	T	closed	lower	40105735	HIVEP1	HOCOMOCO	ZEP1_f1	ZEP1_HUMAN	ggGaaagtcccc	0.91181	0.849607
rs539846	YES	15	40105733	40105745	13	+	G	T	T	closed	lower	40105735	NFATC1	HOCOMOCO	NFAC1_do	NFAC1_HUMAN	ggGaaagtcccct	0.905329	0.760549
rs539846	YES	15	40105733	40105744	12	-	G	T	T	closed	lower	40105735	NFKB	ENCODE-motif	NFKB_known5	NFKB_known5	ggGaaagtcccc	0.98988	0.891211
rs539846	YES	15	40105733	40105743	11	+	G	T	T	closed	lower	40105735	NFKB1	HOCOMOCO	NFKB1_f1	NFKB1_HUMAN	ggGaaagtccc	0.957392	0.830189
rs539846	YES	15	40105733	40105744	12	-	G	T	T	closed	lower	40105735	REL	HOCOMOCO	REL_do	REL_HUMAN	ggGaaagtcccc	0.986048	0.908126
rs539846	YES	15	40105733	40105744	12	-	G	T	T	closed	lower	40105735	RELA	HOMER	NFkB-p65(RHD)/GM12787-p65-ChIP-Seq(GSE19485)/Homer	NFkB-p65	ggGaaagtcccc	0.958139	0.866189
rs539846	YES	15	40105733	40105743	11	-	G	T	T	closed	lower	40105735	RELA	HOCOMOCO	TF65_f2	TF65_HUMAN	ggGaaagtccc	0.994999	0.862693
rs539846	YES	15	40105734	40105743	10	-	G	T	T	closed	lower	40105735	NFKB	ENCODE-motif	NFKB_known7	NFKB_known7	gGaaagtccc	0.993948	0.880876
rs539846	YES	15	40105734	40105743	10	-	G	T	T	closed	lower	40105735	NFKB	ENCODE-motif	NFKB_known3	NFKB_known3	gGaaagtccc	0.991821	0.890022
rs539846	YES	15	40105734	40105743	10	-	G	T	T	closed	lower	40105735	NFKB1	ENCODE-motif	NFKB_disc1	NFKB_disc1	gGaaagtccc	0.934527	0.791
rs539846	YES	15	40105734	40105743	10	+	G	T	T	closed	lower	40105735	NFkB-p65-Rel	HOMER	NFkB-p65-Rel(RHD)/ThioMac-LPS-Expression(GSE23622)/Homer	NFkB-p65-Rel	gGaaagtccc	0.936481	0.841415
rs539846	YES	15	40105734	40105743	10	-	G	T	T	closed	lower	40105735	REL	ENCODE-motif	REL_known_ref2	REL_2	gGaaagtccc	0.989087	0.84669
rs539846	YES	15	40105734	40105743	10	-	G	T	T	closed	lower	40105735	REL	ENCODE-motif	REL_known_ref1	REL_1	gGaaagtccc	0.989507	0.852584
rs539846	YES	15	40105734	40105743	10	-	G	T	T	closed	lower	40105735	RELA	ENCODE-motif	NFKB_known2	NFKB_known2	gGaaagtccc	0.990588	0.845231
rs539846	YES	15	40105734	40105743	10	-	G	T	T	closed	lower	40105735	RELA	ENCODE-motif	NFKB_known9	NFKB_known9	gGaaagtccc	0.988591	0.842747
rs537455	NO	15	40115606	40115625	20	-	A	C	C	NA	higher	40115623	TBX1	ENCODE-motif	TBX1_known_ref1	TBX1_1	tcattcaggctttaacaAcc	0.662976	0.741531
rs537455	NO	15	40115610	40115625	16	-	A	C	C	NA	higher	40115623	TBX20	ENCODE-motif	TBX20_known_ref1	TBX20_1	tcaggctttaacaAcc	0.705145	0.804632
rs537455	NO	15	40115610	40115625	16	-	A	C	C	NA	higher	40115623	TBX20	ENCODE-motif	TBX20_known_ref5	TBX20_5	tcaggctttaacaAcc	0.6784	0.7757
rs537455	NO	15	40115613	40115629	17	-	A	C	C	NA	higher	40115623	EOMES	ENCODE-motif	EOMES_known_ref1	EOMES_1	ggctttaacaAcctcaa	0.749216	0.893462
rs537455	NO	15	40115616	40115626	11	-	A	C	C	NA	higher	40115623	TBX2	ENCODE-motif	TBX2_known_ref2	TBX2_2	tttaacaAcct	0.737972	0.937506
rs12594245	YES	15	56207168	56207183	16	+	A	G	G	closed	higher	56207182	GLIS1	ENCODE-motif	GLIS1_known_ref1	GLIS1_1	agaccccaaactagAc	0.673175	0.752901
rs12594245	YES	15	56207169	56207182	14	+	A	G	G	closed	higher	56207182	GLIS3	ENCODE-motif	GLIS3_known_ref1	GLIS3_1	gaccccaaactagA	0.701358	0.78879
rs12594245	YES	15	56207173	56207186	14	-	A	G	G	closed	higher	56207182	SRF	FactorBook	SRF	SRF	ccaaactagAcaaa	0.706812	0.834272
rs12594245	YES	15	56207174	56207190	17	+	A	G	G	closed	higher	56207182	Fox:Ebox	HOMER	Fox:Ebox(Forkhead,bHLH)/Panc1-Foxa2-ChIP-Seq(GSE47459)/Homer	Fox:Ebox	caaactagAcaaacact	0.872819	0.954581
rs12594245	YES	15	56207175	56207191	17	+	A	G	G	closed	higher	56207182	FOXA	FactorBook	FOXA	FOXA	aaactagAcaaacactg	0.854666	0.938452
rs12594245	YES	15	56207177	56207189	13	+	A	G	G	closed	lower	56207182	FOXL1	ENCODE-motif	FOXL1_known_ref5	FOXL1_5	actagAcaaacac	0.878629	0.761331
rs12594245	YES	15	56207178	56207188	11	-	A	G	G	closed	higher	56207182	FOXA1	ENCODE-motif	FOXA_known5	FOXA_known5	ctagAcaaaca	0.848911	0.959889
rs12594245	YES	15	56207178	56207188	11	+	A	G	G	closed	lower	56207182	FOXC1	ENCODE-motif	FOXC1_known_ref6	FOXC1_6	ctagAcaaaca	0.841737	0.722072
rs12594245	YES	15	56207179	56207188	10	+	A	G	G	closed	higher	56207182	FOXA1	ENCODE-motif	FOXA_disc1	FOXA_disc1	tagAcaaaca	0.773499	0.940104
rs12594245	YES	15	56207179	56207189	11	-	A	G	G	closed	lower	56207182	FOXF1	HOCOMOCO	FOXF1_f1	FOXF1_HUMAN	tagAcaaacac	0.921018	0.839193
rs12594245	YES	15	56207179	56207191	13	-	A	G	G	closed	lower	56207182	FOXF1	ENCODE-motif	FOXF1_known_ref1	FOXF1_1	tagAcaaacactg	0.917804	0.830121
rs12594245	YES	15	56207179	56207191	13	-	A	G	G	closed	lower	56207182	FOXJ1	ENCODE-motif	FOXJ1_known_ref1	FOXJ1_1	tagAcaaacactg	0.887685	0.797584
rs12594245	YES	15	56207179	56207188	10	+	A	G	G	closed	higher	56207182	HDAC2	ENCODE-motif	HDAC2_disc2	HDAC2_disc2	tagAcaaaca	0.865525	0.964172
rs12594245	YES	15	56207179	56207188	10	+	A	G	G	closed	higher	56207182	TCF12	ENCODE-motif	TCF12_disc2	TCF12_disc2	tagAcaaaca	0.748656	0.943661
rs12594245	YES	15	56207180	56207191	12	-	A	G	G	closed	lower	56207182	FOXI1	ENCODE-motif	FOXI1_known_ref2	FOXI1_2	agAcaaacactg	0.959413	0.876991
rs12594245	YES	15	56207181	56207195	15	+	A	G	G	closed	higher	56207182	ZSCAN4	ENCODE-motif	ZSCAN4_known_ref3	ZSCAN4_3	gAcaaacactgtaag	0.816213	0.866185
rs12591150	YES	15	56207271	56207287	17	+	G	T	T	closed	lower	56207284	SPI1	HOCOMOCO	SPI1_si	SPI1_HUMAN	aggaggaggaaatGggg	0.876747	0.81896
rs12591150	YES	15	56207273	56207287	15	+	G	T	T	closed	lower	56207284	PU1	FactorBook	PU1	PU1	gaggaggaaatGggg	0.833871	0.722082
rs12591150	YES	15	56207275	56207284	10	-	G	T	T	closed	lower	56207284	PAX5	ENCODE-motif	PAX5_disc4	PAX5_disc4	ggaggaaatG	0.899233	0.797562
rs12591150	YES	15	56207275	56207284	10	+	G	T	T	closed	lower	56207284	SPI1	HOMER	PU.1(ETS)/ThioMac-PU.1-ChIP-Seq(GSE21512)/Homer	PU.1	ggaggaaatG	0.883383	0.836173
rs12591150	YES	15	56207277	56207284	8	-	G	T	T	closed	higher	56207284	FOXA1	ENCODE-motif	FOXA_disc4	FOXA_disc4	aggaaatG	0.806456	0.956461
rs12591150	YES	15	56207280	56207294	15	-	G	T	T	closed	higher	56207284	HMGA2	HOCOMOCO	HMGA2_f1	HMGA2_HUMAN	aaatGggggggtatt	0.767945	0.88963
rs12591150	YES	15	56207281	56207293	13	+	G	T	T	closed	lower	56207284	PATZ1	ENCODE-motif	PATZ1_known_ref1	PATZ1_1	aatGggggggtat	0.912916	0.817566
rs12591150	YES	15	56207282	56207291	10	-	G	T	T	closed	lower	56207284	ZNF740	ENCODE-motif	ZNF740_known_ref3	ZNF740_3	atGggggggt	0.961873	0.854237
rs12591150	YES	15	56207282	56207291	10	-	G	T	T	closed	lower	56207284	ZNF740	ENCODE-motif	ZNF740_known_ref2	ZNF740_2	atGggggggt	0.977502	0.871684
rs12591151	YES	15	56207272	56207288	17	+	G	A	A	closed	lower	56207285	PLAG1	HOCOMOCO	PLAG1_f1	PLAG1_HUMAN	ggaggaggaaatgGggg	0.895982	0.826911
rs12591151	YES	15	56207273	56207287	15	+	G	A	A	closed	higher	56207285	EP300	ENCODE-motif	EP300_disc5	EP300_disc5	gaggaggaaatgGgg	0.764216	0.842522
rs12591151	YES	15	56207276	56207285	10	+	G	A	A	closed	higher	56207285	JUN	ENCODE-motif	AP1_disc8	AP1_disc8	gaggaaatgG	0.759292	0.879646
rs12591151	YES	15	56207277	56207285	9	+	G	A	A	closed	higher	56207285	MEF2C	ENCODE-motif	MEF2_disc2	MEF2_disc2	aggaaatgG	0.866048	1
rs12591151	YES	15	56207279	56207294	16	-	G	A	A	closed	lower	56207285	ZNF740	ENCODE-motif	ZNF740_known_ref1	ZNF740_1	gaaatgGgggggtatt	0.97129	0.805572
rs12591151	YES	15	56207281	56207293	13	+	G	A	A	closed	lower	56207285	PATZ1	ENCODE-motif	PATZ1_known_ref1	PATZ1_1	aatgGgggggtat	0.912916	0.805742
rs12591151	YES	15	56207282	56207296	15	+	G	A	A	closed	lower	56207285	SPZ1	ENCODE-motif	SPZ1_known_ref1	SPZ1_1	atgGgggggtattgt	0.964158	0.782954
rs12591151	YES	15	56207282	56207291	10	-	G	A	A	closed	lower	56207285	ZNF740	ENCODE-motif	ZNF740_known_ref4	ZNF740_4	atgGgggggt	0.986461	0.866546
rs12591151	YES	15	56207282	56207291	10	-	G	A	A	closed	lower	56207285	ZNF740	ENCODE-motif	ZNF740_known_ref3	ZNF740_3	atgGgggggt	0.961873	0.822121
rs12591151	YES	15	56207282	56207291	10	-	G	A	A	closed	lower	56207285	ZNF740	ENCODE-motif	ZNF740_known_ref2	ZNF740_2	atgGgggggt	0.977502	0.842656
rs12591151	YES	15	56207283	56207292	10	+	G	A	A	closed	lower	56207285	GLIS3	HOCOMOCO	GLIS3_f1	GLIS3_HUMAN	tgGgggggta	0.907569	0.805256
rs12591151	YES	15	56207284	56207292	9	+	G	A	A	closed	lower	56207285	ZIC1	HOCOMOCO	ZIC1_f1	ZIC1_HUMAN	gGgggggta	0.972553	0.824106
rs12591151	YES	15	56207284	56207292	9	+	G	A	A	closed	lower	56207285	ZIC2	HOCOMOCO	ZIC2_f1	ZIC2_HUMAN	gGgggggta	0.958343	0.824923
rs12591236	NO	15	56207776	56207790	15	+	C	T	T	NA	higher	56207788	RARA	ENCODE-motif	RARA_known_ref10	RARA_10	aagataaaaagcCga	0.664482	0.73883
rs12591236	NO	15	56207779	56207795	17	+	C	T	T	NA	higher	56207788	FOXG1	ENCODE-motif	FOXG1_known_ref3	FOXG1_3	ataaaaagcCgaaaaaa	0.703984	0.750949
rs12591236	NO	15	56207781	56207792	12	+	C	T	T	NA	higher	56207788	MAFF	ENCODE-motif	MAF_disc2	MAF_disc2	aaaaagcCgaaa	0.79395	0.892724
rs72738662	NO	15	56207854	56207867	14	+	C	T	T	NA	lower	56207866	RREB1	ENCODE-motif	RREB1_known_ref1	RREB1_1	tcacaaacccccCa	0.828987	0.775301
rs72738662	NO	15	56207855	56207869	15	-	C	T	T	NA	lower	56207866	SPZ1	ENCODE-motif	SPZ1_known_ref1	SPZ1_1	cacaaacccccCaaa	0.976051	0.794847
rs72738662	NO	15	56207856	56207871	16	+	C	T	T	NA	lower	56207866	ZNF740	ENCODE-motif	ZNF740_known_ref1	ZNF740_1	acaaacccccCaaatg	0.943829	0.86976
rs72738662	NO	15	56207858	56207873	16	+	C	T	T	NA	lower	56207866	GLIS1	ENCODE-motif	GLIS1_known_ref1	GLIS1_1	aaacccccCaaatggg	0.753832	0.673776
rs72738662	NO	15	56207859	56207872	14	+	C	T	T	NA	lower	56207866	GLIS2	ENCODE-motif	GLIS2_known_ref2	GLIS2_2	aacccccCaaatgg	0.846561	0.776286
rs72738662	NO	15	56207859	56207868	10	-	C	T	T	NA	lower	56207866	GLIS3	HOCOMOCO	GLIS3_f1	GLIS3_HUMAN	aacccccCaa	0.914467	0.812155
rs72738662	NO	15	56207859	56207872	14	+	C	T	T	NA	lower	56207866	GLIS3	ENCODE-motif	GLIS3_known_ref1	GLIS3_1	aacccccCaaatgg	0.824836	0.759196
rs72738662	NO	15	56207859	56207876	18	-	C	T	T	NA	higher	56207866	SRF	ENCODE-motif	SRF_known1	SRF_known1	aacccccCaaatgggaaa	0.695207	0.765014
rs72738662	NO	15	56207859	56207868	10	+	C	T	T	NA	lower	56207866	ZNF740	ENCODE-motif	ZNF740_known_ref2	ZNF740_2	aacccccCaa	0.890882	0.784858
rs72738662	NO	15	56207860	56207875	16	-	C	T	T	NA	higher	56207866	SRF	ENCODE-motif	SRF_known10	SRF_known10	acccccCaaatgggaa	0.71492	0.810422
rs72738662	NO	15	56207862	56207876	15	+	C	T	T	NA	higher	56207866	SRF	HOCOMOCO	SRF_do	SRF_HUMAN	ccccCaaatgggaaa	0.788754	0.863642
rs72738662	NO	15	56207862	56207876	15	+	C	T	T	NA	higher	56207866	SRF	ENCODE-motif	SRF_known3	SRF_known3	ccccCaaatgggaaa	0.803422	0.873702
rs76680454	YES	15	56229317	56229332	16	+	A	G	G	closed	higher	56229327	CTCF	ENCODE-motif	CTCF_disc9	CTCF_disc9	gtgcagtggcAggatc	0.656054	0.935654
rs76680454	YES	15	56229321	56229333	13	-	A	G	G	closed	higher	56229327	E2F4	ENCODE-motif	E2F_disc3	E2F_disc3	agtggcAggatct	0.768447	0.927995
rs76680454	YES	15	56229322	56229333	12	+	A	G	G	closed	higher	56229327	E2F6	HOCOMOCO	E2F6_f1	E2F6_HUMAN	gtggcAggatct	0.808028	0.926913
rs76680454	YES	15	56229322	56229332	11	+	A	G	G	closed	higher	56229327	ZBTB33	ENCODE-motif	ZBTB33_disc2	ZBTB33_disc2	gtggcAggatc	0.704529	0.97662
rs76680454	YES	15	56229322	56229331	10	-	A	G	G	closed	lower	56229327	ZBTB33	ENCODE-motif	ZBTB33_known1	ZBTB33_known1	gtggcAggat	0.989647	0.837833
rs78333654	YES	15	56229334	56229350	17	+	C	T	T	closed	higher	56229344	ESR1	ENCODE-motif	ESRRA_known6	ESRRA_known6	cggctcactgCgagctc	0.713103	0.788431
rs12595557	YES	15	56229691	56229704	14	+	A	G	G	closed	lower	56229700	POU2F1	ENCODE-motif	POU2F2_known6	POU2F2_known6	caaatttaaAtttc	0.952081	0.741784
rs12440142	NO	15	56245310	56245324	15	+	G	A	A	NA	lower	56245320	VDR	ENCODE-motif	VDR_known_ref1	VDR_1	gggggtgcagGgagg	0.887156	0.731154
rs12440142	NO	15	56245311	56245328	18	+	G	A	A	NA	lower	56245320	EWSR1::FLI1	ENCODE-motif	EWSR1::FLI1_known_ref1	EWSR1::FLI1_1	ggggtgcagGgaggaaga	0.680846	0.624705
rs12440142	NO	15	56245314	56245328	15	-	G	A	A	NA	lower	56245320	UA5	FactorBook	UA5	UA5	gtgcagGgaggaaga	0.865134	0.742335
rs12440142	NO	15	56245315	56245326	12	-	G	A	A	NA	higher	56245320	SMAD1	HOCOMOCO	SMAD1_si	SMAD1_HUMAN	tgcagGgaggaa	0.745812	0.905194
rs12440142	NO	15	56245318	56245326	9	+	G	A	A	NA	lower	56245320	STAT3	ENCODE-motif	STAT_disc6	STAT_disc6	agGgaggaa	0.979407	0.89538
rs12440142	NO	15	56245318	56245327	10	+	G	A	A	NA	lower	56245320	ZNF263	ENCODE-motif	ZNF263_disc1	ZNF263_disc1	agGgaggaag	0.92424	0.812889
rs12440142	NO	15	56245318	56245332	15	-	G	A	A	NA	lower	56245320	ZNF263	FactorBook	ZNF263	ZNF263	agGgaggaagaacac	0.928253	0.788268
rs4238424	YES	15	69697756	69697772	17	+	T	C	T	open	lower	69697757	TEAD1	ENCODE-motif	TEAD1_known_ref4	TEAD1_4	cTatgccatgcattcgg	0.803629	0.856714
rs4238424	YES	15	69697756	69697772	17	+	T	C	T	open	lower	69697757	TEAD3	ENCODE-motif	TEAD3_known_ref1	TEAD3_1	cTatgccatgcattcgg	0.801557	0.86537
rs919054	YES	15	69698187	69698203	17	+	G	A	G	open	higher	69698198	ZBTB4	HOCOMOCO	ZBTB4_si	ZBTB4_HUMAN	tcaaaacagcaGgtggt	0.781716	0.699472
rs919054	YES	15	69698188	69698201	14	+	G	A	G	open	lower	69698198	SPI1	ENCODE-motif	SPI1_known4	SPI1_known4	caaaacagcaGgtg	0.703312	0.79834
rs919054	YES	15	69698188	69698201	14	+	G	A	G	open	lower	69698198	SPIC	ENCODE-motif	SPIC_known_ref2	SPIC_2	caaaacagcaGgtg	0.710316	0.81855
rs919054	YES	15	69698190	69698201	12	+	G	A	G	open	higher	69698198	MYF	ENCODE-motif	MYF_known_ref1	MYF_1	aaacagcaGgtg	0.93781	0.785979
rs919054	YES	15	69698190	69698200	11	+	G	A	G	open	higher	69698198	UA9	FactorBook	UA9	UA9	aaacagcaGgt	0.926984	0.843113
rs919054	YES	15	69698190	69698204	15	-	G	A	G	open	higher	69698198	ZIC3	ENCODE-motif	ZIC3_known_ref3	ZIC3_3	aaacagcaGgtggtt	0.830448	0.701839
rs919054	YES	15	69698190	69698204	15	-	G	A	G	open	higher	69698198	ZIC3	ENCODE-motif	ZIC3_known_ref4	ZIC3_4	aaacagcaGgtggtt	0.819528	0.705865
rs919054	YES	15	69698190	69698204	15	-	G	A	G	open	higher	69698198	ZIC4	ENCODE-motif	ZIC4_known_ref1	ZIC4_1	aaacagcaGgtggtt	0.875198	0.729197
rs919054	YES	15	69698191	69698206	16	-	G	A	G	open	lower	69698198	NKX2-1	ENCODE-motif	NKX2-1_known_ref3	NKX2-1_3	aacagcaGgtggttcc	0.70784	0.867763
rs919054	YES	15	69698191	69698206	16	-	G	A	G	open	lower	69698198	NKX2-5	ENCODE-motif	NKX2-5_known_ref5	NKX2-5_5	aacagcaGgtggttcc	0.724812	0.874329
rs919054	YES	15	69698191	69698206	16	-	G	A	G	open	lower	69698198	NKX2-6	ENCODE-motif	NKX2-6_known_ref1	NKX2-6_1	aacagcaGgtggttcc	0.757463	0.901944
rs919054	YES	15	69698191	69698205	15	+	G	A	G	open	higher	69698198	SMC3	ENCODE-motif	SMC3_disc1	SMC3_disc1	aacagcaGgtggttc	0.837326	0.707694
rs919054	YES	15	69698191	69698206	16	+	G	A	G	open	higher	69698198	TCF3	ENCODE-motif	TCF3_known_ref2	TCF3_2	aacagcaGgtggttcc	0.954815	0.838831
rs919054	YES	15	69698191	69698202	12	+	G	A	G	open	higher	69698198	Unknown-ESC-element	HOMER	Unknown-ESC-element(?)/mES-Nanog-ChIP-Seq(GSE11724)/Homer	Unknown-ESC-element	aacagcaGgtgg	0.921646	0.814707
rs919054	YES	15	69698191	69698204	14	-	G	A	G	open	higher	69698198	ZIC1	ENCODE-motif	ZIC1_known_ref3	ZIC1_3	aacagcaGgtggtt	0.823169	0.710489
rs919054	YES	15	69698192	69698200	9	-	G	A	G	open	higher	69698198	CTCF	ENCODE-motif	CTCF_disc10	CTCF_disc10	acagcaGgt	0.983874	0.847265
rs919054	YES	15	69698192	69698202	11	+	G	A	G	open	higher	69698198	TCF12	FactorBook	TCF12	TCF12	acagcaGgtgg	0.968291	0.832963
rs919054	YES	15	69698192	69698206	15	+	G	A	G	open	higher	69698198	TCF3	ENCODE-motif	TCF3_known_ref1	TCF3_1	acagcaGgtggttcc	0.968482	0.818605
rs919054	YES	15	69698193	69698204	12	+	G	A	G	open	higher	69698198	LMO2	ENCODE-motif	LMO2_known_ref1	LMO2_1	cagcaGgtggtt	0.982948	0.909491
rs919054	YES	15	69698193	69698204	12	+	G	A	G	open	higher	69698198	MYOD1	ENCODE-motif	MYOD1_known_ref1	MYOD1_1	cagcaGgtggtt	0.958785	0.874798
rs919054	YES	15	69698193	69698200	8	-	G	A	G	open	higher	69698198	TCF12	ENCODE-motif	TCF12_known1	TCF12_known1	cagcaGgt	0.969964	0.820497
rs919054	YES	15	69698193	69698202	10	+	G	A	G	open	higher	69698198	TWIST1	HOCOMOCO	TWST1_f1	TWST1_HUMAN	cagcaGgtgg	0.938857	0.874062
rs919054	YES	15	69698194	69698203	10	-	G	A	G	open	higher	69698198	FIGLA	ENCODE-motif	FIGLA_known_ref1	FIGLA_1	agcaGgtggt	0.989452	0.86644
rs919054	YES	15	69698194	69698203	10	-	G	A	G	open	higher	69698198	MESP1	ENCODE-motif	MESP1_known_ref1	MESP1_1	agcaGgtggt	0.986453	0.867774
rs919054	YES	15	69698194	69698201	8	+	G	A	G	open	higher	69698198	MYOG	ENCODE-motif	MYOG_known_ref1	MYOG_1	agcaGgtg	0.9897	0.863523
rs919054	YES	15	69698194	69698203	10	-	G	A	G	open	higher	69698198	NEUROD1	HOMER	NeuroD1(bHLH)/Islet-NeuroD1-ChIP-Seq(GSE30298)/Homer	NeuroD1	agcaGgtggt	0.927501	0.788179
rs919054	YES	15	69698194	69698205	12	+	G	A	G	open	lower	69698198	NKX2-2	HOCOMOCO	NKX22_si	NKX22_HUMAN	agcaGgtggttc	0.753065	0.925628
rs919054	YES	15	69698194	69698218	25	+	G	A	G	open	higher	69698198	TAL1	HOCOMOCO	TAL1_f2	TAL1_HUMAN	agcaGgtggttcctctcttgataga	0.83669	0.776236
rs919054	YES	15	69698194	69698205	12	-	G	A	G	open	higher	69698198	TAL1	ENCODE-motif	TAL1_known5	TAL1_known5	agcaGgtggttc	0.912602	0.845446
rs919054	YES	15	69698194	69698203	10	-	G	A	G	open	higher	69698198	TAL1	ENCODE-motif	TAL1_known4	TAL1_known4	agcaGgtggt	0.983817	0.832758
rs919054	YES	15	69698194	69698202	9	+	G	A	G	open	higher	69698198	TCF12	HOCOMOCO	HTF4_f1	HTF4_HUMAN	agcaGgtgg	0.999525	0.83276
rs919054	YES	15	69698194	69698204	11	+	G	A	G	open	higher	69698198	TCF3	ENCODE-motif	TCF3_known_ref3	TCF3_3	agcaGgtggtt	0.967959	0.799212
rs919054	YES	15	69698194	69698201	8	-	G	A	G	open	higher	69698198	TCF3	ENCODE-motif	TCF3_known_ref5	TCF3_5	agcaGgtg	0.988587	0.827674
rs919054	YES	15	69698195	69698202	8	-	G	A	G	open	higher	69698198	TCF12	ENCODE-motif	TCF12_disc1	TCF12_disc1	gcaGgtgg	0.984319	0.79701
rs4776472	NO	15	69714523	69714540	18	+	G	A	G	NA	lower	69714534	THRA	ENCODE-motif	THRA_known_ref1	THRA_1	gtgacctcagtGgaagac	0.693122	0.752514
rs4776472	NO	15	69714530	69714541	12	+	G	A	G	NA	higher	69714534	Tbox:Smad	HOMER	Tbox:Smad(T-box,MAD)/ESCd5-Smad2_3-ChIP-Seq(GSE29422)/Homer	Tbox:Smad	cagtGgaagaca	0.951292	0.788446
rs12594380	NO	15	69721849	69721857	9	-	A	G	A	NA	higher	69721856	TCF12	ENCODE-motif	TCF12_disc6	TCF12_disc6	gccaggcAt	0.931569	0.787314
rs12594380	NO	15	69721849	69721868	20	-	A	G	A	NA	higher	69721856	ZNF143	ENCODE-motif	ZNF143_known1	ZNF143_known1	gccaggcAtggtggcgggcg	0.85615	0.756082
rs12594380	NO	15	69721849	69721870	22	+	A	G	A	NA	higher	69721856	ZNF143	HOCOMOCO	ZN143_si	ZN143_HUMAN	gccaggcAtggtggcgggcgtc	0.852372	0.760566
rs391525	NO	16	85910819	85910834	16	+	A	G	A	NA	higher	85910833	SOX9	ENCODE-motif	SOX9_known_ref5	SOX9_5	atcaaaattcagccAg	0.719988	0.650152
rs391525	NO	16	85910827	85910834	8	-	A	G	A	NA	lower	85910833	NR3C1	ENCODE-motif	NR3C1_disc5	NR3C1_disc5	tcagccAg	0.765206	0.937897
rs391525	NO	16	85910832	85910841	10	+	A	G	A	NA	lower	85910833	ZNF263	ENCODE-motif	ZNF263_disc1	ZNF263_disc1	cAggaggaaa	0.823762	0.897037
rs746263	NO	18	50308191	50308207	17	-	T	A	A	NA	higher	50308207	TOPORS	ENCODE-motif	TOPORS_known_ref1	TOPORS_1	tcctccagttgcagggT	0.670687	0.734632
rs746263	NO	18	50308196	50308211	16	+	T	A	A	NA	lower	50308207	CACD	ENCODE-motif	CACD_known_ref1	CACD_1	cagttgcagggTgtgt	0.857005	0.779841
rs746263	NO	18	50308198	50308212	15	-	T	A	A	NA	lower	50308207	ZSCAN4	ENCODE-motif	ZSCAN4_known_ref3	ZSCAN4_3	gttgcagggTgtgtt	0.906154	0.807924
rs746263	NO	18	50308201	50308214	14	+	T	A	A	NA	higher	50308207	EP300	ENCODE-motif	EP300_known1	EP300_known1	gcagggTgtgttgc	0.857606	0.98883
rs746263	NO	18	50308202	50308213	12	+	T	A	A	NA	lower	50308207	KLF1	HOMER	EKLF(Zf)/Erythrocyte-Klf1-ChIP-Seq(GSE20478)/Homer	EKLF	cagggTgtgttg	0.924159	0.830397
rs746263	NO	18	50308202	50308214	13	+	T	A	A	NA	lower	50308207	ZNF628	ENCODE-motif	ZNF628_known_ref1	ZNF628_1	cagggTgtgttgc	0.80433	0.736899
rs9949024	NO	18	50312859	50312875	17	+	A	G	A	NA	higher	50312870	RHOXF1	ENCODE-motif	RHOXF1_known_ref1	RHOXF1_1	acttcgctgtaAttgct	0.98184	0.907092
rs9949024	NO	18	50312859	50312875	17	+	A	G	A	NA	higher	50312870	RHOXF1	ENCODE-motif	RHOXF1_known_ref2	RHOXF1_2	acttcgctgtaAttgct	0.979477	0.898557
rs9949024	NO	18	50312860	50312876	17	-	A	G	A	NA	higher	50312870	SOX8	ENCODE-motif	SOX8_known_ref9	SOX8_9	cttcgctgtaAttgcta	0.730176	0.657335
rs9949024	NO	18	50312860	50312876	17	-	A	G	A	NA	higher	50312870	SOX8	ENCODE-motif	SOX8_known_ref5	SOX8_5	cttcgctgtaAttgcta	0.764078	0.687376
rs9949024	NO	18	50312860	50312876	17	-	A	G	A	NA	higher	50312870	SOX9	ENCODE-motif	SOX9_known_ref8	SOX9_8	cttcgctgtaAttgcta	0.766699	0.689477
rs9949024	NO	18	50312861	50312875	15	-	A	G	A	NA	higher	50312870	SOX10	ENCODE-motif	SOX10_known_ref5	SOX10_5	ttcgctgtaAttgct	0.778656	0.706865
rs9949024	NO	18	50312861	50312875	15	-	A	G	A	NA	higher	50312870	SOX10	ENCODE-motif	SOX10_known_ref9	SOX10_9	ttcgctgtaAttgct	0.779893	0.709907
rs9949024	NO	18	50312862	50312878	17	-	A	G	A	NA	higher	50312870	HMX1	ENCODE-motif	HMX1_known_ref1	HMX1_1	tcgctgtaAttgctaac	0.886931	0.728277
rs9949024	NO	18	50312864	50312879	16	-	A	G	A	NA	higher	50312870	BARHL2	ENCODE-motif	BARHL2_known_ref1	BARHL2_1	gctgtaAttgctaact	0.878052	0.74285
rs9949024	NO	18	50312864	50312879	16	-	A	G	A	NA	higher	50312870	HOXB6	ENCODE-motif	HOXB6_known_ref1	HOXB6_1	gctgtaAttgctaact	0.897837	0.716791
rs9949024	NO	18	50312865	50312875	11	+	A	G	A	NA	higher	50312870	BARHL2	FactorBook	BARHL2	BARHL2	ctgtaAttgct	0.914026	0.717829
rs9949024	NO	18	50312865	50312875	11	-	A	G	A	NA	higher	50312870	HMX1	ENCODE-motif	HMX1_known_ref2	HMX1_2	ctgtaAttgct	0.948916	0.727341
rs9949024	NO	18	50312865	50312875	11	-	A	G	A	NA	higher	50312870	HMX3	ENCODE-motif	HMX3_known_ref3	HMX3_3	ctgtaAttgct	0.978671	0.660064
rs9949024	NO	18	50312865	50312872	8	+	A	G	A	NA	higher	50312870	HOXA5	ENCODE-motif	HOXA5_known_ref2	HOXA5_2	ctgtaAtt	0.980864	0.827264
rs9949024	NO	18	50312866	50312880	15	-	A	G	A	NA	lower	50312870	PRDM9	HOMER	PRDM9(Zf)/Testis-DMC1-ChIP-Seq(GSE35498)/Homer	PRDM9	tgtaAttgctaacta	0.707332	0.899088
rs9949024	NO	18	50312867	50312881	15	-	A	G	A	NA	higher	50312870	HESX1	ENCODE-motif	HESX1_known_ref2	HESX1_2	gtaAttgctaactaa	0.870358	0.782746
rs9949024	NO	18	50312867	50312874	8	-	A	G	A	NA	higher	50312870	ISX	ENCODE-motif	ISX_known_ref3	ISX_3	gtaAttgc	0.987605	0.770365
rs9949024	NO	18	50312867	50312874	8	-	A	G	A	NA	higher	50312870	MSX2	ENCODE-motif	MSX2_known_ref4	MSX2_4	gtaAttgc	0.992429	0.782909
rs9949024	NO	18	50312867	50312875	9	+	A	G	A	NA	higher	50312870	NOBOX	HOCOMOCO	NOBOX_si	NOBOX_HUMAN	gtaAttgct	0.989695	0.79473
rs9949024	NO	18	50312868	50312884	17	-	A	G	A	NA	higher	50312870	BARX1	ENCODE-motif	BARX1_known_ref2	BARX1_2	taAttgctaactaaccg	0.906309	0.765848
rs9949024	NO	18	50312868	50312881	14	-	A	G	A	NA	higher	50312870	GBX2	ENCODE-motif	GBX2_known_ref3	GBX2_3	taAttgctaactaa	0.833145	0.722564
rs9949024	NO	18	50312868	50312885	18	+	A	G	A	NA	lower	50312870	HERPUD1	ENCODE-motif	HERPUD1_known_ref1	HERPUD1_1	taAttgctaactaaccga	0.731163	0.837788
rs9949024	NO	18	50312868	50312880	13	+	A	G	A	NA	higher	50312870	LHX9	ENCODE-motif	LHX9_known_ref3	LHX9_3	taAttgctaacta	0.876791	0.776573
rs9949024	NO	18	50312868	50312885	18	-	A	G	A	NA	higher	50312870	MSX1	ENCODE-motif	MSX1_known_ref3	MSX1_3	taAttgctaactaaccga	0.840615	0.714671
rs9949024	NO	18	50312868	50312885	18	-	A	G	A	NA	higher	50312870	MSX2	ENCODE-motif	MSX2_known_ref3	MSX2_3	taAttgctaactaaccga	0.8063	0.696261
rs9949024	NO	18	50312868	50312885	18	-	A	G	A	NA	higher	50312870	MSX2	ENCODE-motif	MSX2_known_ref5	MSX2_5	taAttgctaactaaccga	0.843562	0.7211
rs9949024	NO	18	50312868	50312875	8	+	A	G	A	NA	higher	50312870	NOBOX	ENCODE-motif	NOBOX_known_ref1	NOBOX_1	taAttgct	0.994633	0.763602
rs9949024	NO	18	50312869	50312883	15	+	A	G	A	NA	lower	50312870	RFX2	ENCODE-motif	RFX2_known_ref2	RFX2_2	aAttgctaactaacc	0.747827	0.822199
rs9949024	NO	18	50312869	50312883	15	+	A	G	A	NA	lower	50312870	RFX2	ENCODE-motif	RFX2_known_ref4	RFX2_4	aAttgctaactaacc	0.745655	0.844893
rs9949024	NO	18	50312869	50312883	15	+	A	G	A	NA	lower	50312870	RFX3	ENCODE-motif	RFX3_known_ref3	RFX3_3	aAttgctaactaacc	0.770946	0.852103
rs9949024	NO	18	50312869	50312883	15	+	A	G	A	NA	lower	50312870	RFX4	ENCODE-motif	RFX5_known7	RFX5_known7	aAttgctaactaacc	0.737749	0.83472
rs1373184	NO	18	50315515	50315529	15	+	G	A	G	NA	lower	50315522	NR2F6	ENCODE-motif	NR2F6_known_ref4	NR2F6_4	gagctcaGtaagtaa	0.683718	0.749541
rs1373184	NO	18	50315518	50315531	14	+	G	A	G	NA	lower	50315522	POU4F1	ENCODE-motif	POU4F1_known_ref1	POU4F1_1	ctcaGtaagtaatt	0.74919	0.881638
rs1373184	NO	18	50315518	50315533	16	+	G	A	G	NA	lower	50315522	POU4F2	ENCODE-motif	POU4F2_known_ref1	POU4F2_1	ctcaGtaagtaattgg	0.710208	0.834952
rs1373184	NO	18	50315518	50315533	16	+	G	A	G	NA	lower	50315522	POU4F2	ENCODE-motif	POU4F2_known_ref2	POU4F2_2	ctcaGtaagtaattgg	0.675499	0.775065
rs1373184	NO	18	50315518	50315533	16	+	G	A	G	NA	lower	50315522	POU4F3	ENCODE-motif	POU4F3_known_ref2	POU4F3_2	ctcaGtaagtaattgg	0.738359	0.867419
rs1373184	NO	18	50315519	50315527	9	+	G	A	G	NA	lower	50315522	HBP1	HOCOMOCO	HBP1_f1	HBP1_HUMAN	tcaGtaagt	0.789111	0.967109
rs1373184	NO	18	50315520	50315529	10	-	G	A	G	NA	higher	50315522	ETV7	ENCODE-motif	ETV7_known_ref1	ETV7_1	caGtaagtaa	0.8783	0.756599
rs3862689	NO	18	50320877	50320888	12	-	C	G	C	NA	lower	50320884	SIX1	HOMER	Six1(Homeobox)/Myoblast-Six1-ChIP-Chip(GSE20150)/Homer	Six1	gaaatctCattt	0.789259	0.961682
rs3862689	NO	18	50320879	50320887	9	+	C	G	C	NA	lower	50320884	FOXP3	HOCOMOCO	FOXP3_f1	FOXP3_HUMAN	aatctCatt	0.829422	0.980308
rs7504604	NO	18	50320985	50321000	16	-	A	G	A	NA	higher	50320994	SRF	ENCODE-motif	SRF_known10	SRF_known10	ctaacgtatAtggtta	0.808787	0.721799
rs7504604	NO	18	50320987	50320998	12	-	A	G	A	NA	higher	50320994	SRF	ENCODE-motif	SRF_known9	SRF_known9	aacgtatAtggt	0.839799	0.745399
rs7504604	NO	18	50320987	50321004	18	-	A	G	A	NA	lower	50320994	UA11	FactorBook	UA11	UA11	aacgtatAtggttaagtg	0.667496	0.764295
rs7504604	NO	18	50320988	50321002	15	-	A	G	A	NA	lower	50320994	RUNX	ENCODE-motif	RUNX_known_ref2	RUNX_2	acgtatAtggttaag	0.792081	0.964961
rs7504604	NO	18	50320988	50321002	15	+	A	G	A	NA	lower	50320994	RUNX	ENCODE-motif	RUNX_known_ref1	RUNX_1	acgtatAtggttaag	0.810946	0.986475
rs7504604	NO	18	50320990	50321000	11	+	A	G	A	NA	lower	50320994	RUNX1	ENCODE-motif	RUNX1_known_ref9	RUNX1_9	gtatAtggtta	0.802119	0.965527
rs7504604	NO	18	50320991	50321001	11	+	A	G	A	NA	lower	50320994	CBFB	HOCOMOCO	PEBB_f1	PEBB_HUMAN	tatAtggttaa	0.861368	0.975822
rs7504604	NO	18	50320991	50321000	10	+	A	G	A	NA	lower	50320994	RUNX1	HOCOMOCO	RUNX1_f1	RUNX1_HUMAN	tatAtggtta	0.856384	0.996476
rs7504604	NO	18	50320991	50321000	10	-	A	G	A	NA	lower	50320994	RUNX1	HOMER	RUNX1(Runt)/Jurkat-RUNX1-ChIP-Seq(GSE29180)/Homer	RUNX1	tatAtggtta	0.813313	0.981896
rs7504604	NO	18	50320991	50320998	8	-	A	G	A	NA	lower	50320994	RUNX2	ENCODE-motif	RUNX2_known_ref3	RUNX2_3	tatAtggt	0.806516	0.992956
rs7504604	NO	18	50320991	50321000	10	+	A	G	A	NA	lower	50320994	RUNX-AML	HOMER	RUNX-AML(Runt)/CD4+-PolII-ChIP-Seq(Barski et al.)/Homer	RUNX-AML	tatAtggtta	0.809153	0.974302
rs7504604	NO	18	50320992	50321001	10	-	A	G	A	NA	lower	50320994	RUNX	HOMER	RUNX(Runt)/HPC7-Runx1-ChIP-Seq(GSE22178)/Homer	RUNX	atAtggttaa	0.822244	0.980165
rs7504604	NO	18	50320992	50321002	11	+	A	G	A	NA	lower	50320994	RUNX2	HOCOMOCO	RUNX2_f1	RUNX2_HUMAN	atAtggttaag	0.817168	0.98849
rs7504604	NO	18	50320993	50321000	8	-	A	G	A	NA	lower	50320994	RUNX1	FactorBook	RUNX1	RUNX1	tAtggtta	0.80709	0.993252
rs7504604	NO	18	50320993	50321000	8	+	A	G	A	NA	lower	50320994	RUNX2	ENCODE-motif	RUNX2_known_ref2	RUNX2_2	tAtggtta	0.808595	0.990088
rs78800940	NO	18	59900458	59900473	16	-	G	A	G	NA	higher	59900467	SPDEF	ENCODE-motif	SPDEF_known_ref1	SPDEF_1	accaagccgGatttgc	0.948543	0.767425
rs78800940	NO	18	59900462	59900472	11	+	G	A	G	NA	higher	59900467	SPDEF	ENCODE-motif	SPDEF_known_ref5	SPDEF_5	agccgGatttg	0.942287	0.795749
rs78800940	NO	18	59900462	59900471	10	-	G	A	G	NA	higher	59900467	SPDEF	HOMER	SPDEF(ETS)/VCaP-SPDEF-ChIP-Seq(SRA014231)/Homer	SPDEF	agccgGattt	0.95856	0.76292
rs78800940	NO	18	59900462	59900472	11	+	G	A	G	NA	higher	59900467	SPDEF	ENCODE-motif	SPDEF_known_ref2	SPDEF_2	agccgGatttg	0.938956	0.804309
rs78800940	NO	18	59900463	59900476	14	-	G	A	G	NA	higher	59900467	ERG	ENCODE-motif	ERG_known_ref4	ERG_4	gccgGatttgcgat	0.846665	0.745146
rs78800940	NO	18	59900463	59900476	14	-	G	A	G	NA	higher	59900467	ERG	ENCODE-motif	ERG_known_ref2	ERG_2	gccgGatttgcgat	0.853308	0.741264
rs78800940	NO	18	59900463	59900476	14	-	G	A	G	NA	higher	59900467	FLI1	ENCODE-motif	FLI1_known_ref2	FLI1_2	gccgGatttgcgat	0.843716	0.734079
rs78800940	NO	18	59900463	59900476	14	-	G	A	G	NA	higher	59900467	FLI1	ENCODE-motif	FLI1_known_ref4	FLI1_4	gccgGatttgcgat	0.838798	0.74249
rs8083367	NO	18	59911877	59911888	12	-	G	T	G	NA	lower	59911887	GFI1B	ENCODE-motif	GFI1B_known_ref1	GFI1B_1	taaagtgattGg	0.807708	0.895467
rs8083367	NO	18	59911879	59911890	12	+	G	T	G	NA	higher	59911887	FOXI1	HOCOMOCO	FOXI1_f1	FOXI1_HUMAN	aagtgattGgca	0.922723	0.795359
rs8083367	NO	18	59911879	59911892	14	+	G	T	G	NA	higher	59911887	PBX3	HOCOMOCO	PBX3_f2	PBX3_HUMAN	aagtgattGgcact	0.962208	0.765586
rs8083367	NO	18	59911880	59911890	11	+	G	T	G	NA	higher	59911887	CEBPZ	HOCOMOCO	CEBPZ_si	CEBPZ_HUMAN	agtgattGgca	0.900039	0.757126
rs8083367	NO	18	59911880	59911889	10	+	G	T	G	NA	higher	59911887	FOS	ENCODE-motif	AP1_disc2	AP1_disc2	agtgattGgc	0.964665	0.793015
rs8083367	NO	18	59911880	59911893	14	+	G	T	G	NA	higher	59911887	NFY	ENCODE-motif	NFY_known2	NFY_known2	agtgattGgcactt	0.86945	0.755022
rs8083367	NO	18	59911881	59911892	12	-	G	T	G	NA	higher	59911887	PBX3	HOMER	Pbx3(Homeobox)/GM12878-PBX3-ChIP-Seq(GSE32465)/Homer	Pbx3	gtgattGgcact	0.905768	0.763088
rs8083367	NO	18	59911881	59911890	10	+	G	T	G	NA	higher	59911887	PBX3	ENCODE-motif	PBX3_disc1	PBX3_disc1	gtgattGgca	0.962481	0.802867
rs8083367	NO	18	59911881	59911895	15	-	G	T	G	NA	lower	59911887	POU2F1	ENCODE-motif	POU2F2_known7	POU2F2_known7	gtgattGgcacttgt	0.845356	0.915397
rs8083367	NO	18	59911881	59911890	10	+	G	T	G	NA	higher	59911887	RFX5	ENCODE-motif	RFX5_disc2	RFX5_disc2	gtgattGgca	0.95058	0.803496
rs8083367	NO	18	59911882	59911891	10	-	G	T	G	NA	higher	59911887	E2F4	ENCODE-motif	E2F_disc4	E2F_disc4	tgattGgcac	0.96187	0.799828
rs8083367	NO	18	59911882	59911894	13	-	G	T	G	NA	higher	59911887	NFY	ENCODE-motif	NFY_known5	NFY_known5	tgattGgcacttg	0.970974	0.812655
rs8083367	NO	18	59911884	59911893	10	+	G	T	G	NA	lower	59911887	TBP	ENCODE-motif	TATA_disc9	TATA_disc9	attGgcactt	0.767217	0.898129
rs8083367	NO	18	59911885	59911898	14	+	G	T	G	NA	lower	59911887	MTF1	ENCODE-motif	MTF1_known_ref3	MTF1_3	ttGgcacttgtctc	0.69713	0.784808
rs8083367	NO	18	59911886	59911897	12	-	G	T	G	NA	higher	59911887	HES5	ENCODE-motif	HES5_known_ref1	HES5_1	tGgcacttgtct	0.861991	0.754837
rs8083367	NO	18	59911886	59911897	12	-	G	T	G	NA	higher	59911887	HES7	ENCODE-motif	HES7_known_ref1	HES7_1	tGgcacttgtct	0.821007	0.721991
rs8083367	NO	18	59911886	59911897	12	-	G	T	G	NA	higher	59911887	MEIS2	ENCODE-motif	MEIS2_known_ref4	MEIS2_4	tGgcacttgtct	0.835374	0.779344
rs8083367	NO	18	59911886	59911897	12	-	G	T	G	NA	higher	59911887	MEIS3	ENCODE-motif	MEIS3_known_ref3	MEIS3_3	tGgcacttgtct	0.841185	0.764173
rs8083367	NO	18	59911886	59911897	12	-	G	T	G	NA	higher	59911887	TGIF2	ENCODE-motif	TGIF2_known_ref2	TGIF2_2	tGgcacttgtct	0.801128	0.701896
rs17699164	NO	18	59918794	59918805	12	-	T	C	T	NA	lower	59918804	HIVEP1	HOCOMOCO	ZEP1_f1	ZEP1_HUMAN	agggattgcaTa	0.726154	0.875287
rs17699164	NO	18	59918799	59918810	12	+	T	C	T	NA	higher	59918804	POU3F3	ENCODE-motif	POU3F3_known_ref3	POU3F3_3	ttgcaTagtttc	0.878706	0.662174
rs17066415	NO	18	59950620	59950632	13	+	A	C	A	NA	higher	59950626	FOXA	ENCODE-motif	FOXA_known3	FOXA_known3	ctttacAaacagg	0.954617	0.756544
rs17066415	NO	18	59950623	59950637	15	+	A	C	A	NA	lower	59950626	SCRT1	ENCODE-motif	SCRT1_known_ref1	SCRT1_1	tacAaacaggtctag	0.797309	0.906111
rs17066415	NO	18	59950623	59950635	13	+	A	C	A	NA	lower	59950626	SCRT2	ENCODE-motif	SCRT2_known_ref1	SCRT2_1	tacAaacaggtct	0.786811	0.903226
rs17066415	NO	18	59950624	59950633	10	-	A	C	A	NA	lower	59950626	RAD21	ENCODE-motif	RAD21_disc4	RAD21_disc4	acAaacaggt	0.839016	0.947688
rs17066415	NO	18	59950624	59950632	9	+	A	C	A	NA	lower	59950626	SMC3	ENCODE-motif	SMC3_disc2	SMC3_disc2	acAaacagg	0.818568	0.954616
rs948768	NO	18	59958399	59958418	20	-	C	G	G	NA	lower	59958414	NFATC1	ENCODE-motif	NFATC1_known_ref1	NFATC1_1	caggtattgtactttCcata	0.832869	0.728554
rs948768	NO	18	59958404	59958419	16	-	C	G	G	NA	higher	59958414	HNF4A	ENCODE-motif	HNF4_known18	HNF4_known18	attgtactttCcatag	0.720662	0.808964
rs948768	NO	18	59958404	59958419	16	-	C	G	G	NA	higher	59958414	HNF4A	ENCODE-motif	HNF4_known16	HNF4_known16	attgtactttCcatag	0.76838	0.840017
rs948768	NO	18	59958404	59958416	13	-	C	G	G	NA	lower	59958414	NFATC1	HOCOMOCO	NFAC1_do	NFAC1_HUMAN	attgtactttCca	0.880221	0.735441
rs948768	NO	18	59958404	59958425	22	-	C	G	G	NA	higher	59958414	POU2F1	ENCODE-motif	POU2F2_known13	POU2F2_known13	attgtactttCcatagctttgc	0.826817	0.914749
rs948768	NO	18	59958405	59958418	14	-	C	G	G	NA	higher	59958414	HNF4	FactorBook	HNF4	HNF4	ttgtactttCcata	0.771548	0.892608
rs948768	NO	18	59958405	59958418	14	-	C	G	G	NA	higher	59958414	HNF4A	ENCODE-motif	HNF4_known9	HNF4_known9	ttgtactttCcata	0.804444	0.897351
rs948768	NO	18	59958405	59958423	19	-	C	G	G	NA	higher	59958414	POU2F1	ENCODE-motif	POU2F2_known1	POU2F2_known1	ttgtactttCcatagcttt	0.785961	0.880537
rs948768	NO	18	59958406	59958421	16	-	C	G	G	NA	higher	59958414	HNF4A	HOMER	HNF4a(NR),DR1/HepG2-HNF4a-ChIP-Seq(GSE25021)/Homer	HNF4a	tgtactttCcatagct	0.762752	0.891922
rs948768	NO	18	59958406	59958417	12	-	C	G	G	NA	higher	59958414	HNF4G	HOCOMOCO	HNF4G_f1	HNF4G_HUMAN	tgtactttCcat	0.749696	0.893785
rs948768	NO	18	59958406	59958418	13	+	C	G	G	NA	higher	59958414	HNF4G	ENCODE-motif	HNF4_disc1	HNF4_disc1	tgtactttCcata	0.765745	0.871394
rs948768	NO	18	59958406	59958421	16	-	C	G	G	NA	higher	59958414	POU2F2	ENCODE-motif	POU2F2_known_ref1	POU2F2_1	tgtactttCcatagct	0.779667	0.878543
rs948768	NO	18	59958406	59958421	16	-	C	G	G	NA	higher	59958414	POU2F3	ENCODE-motif	POU2F3_known_ref1	POU2F3_1	tgtactttCcatagct	0.76854	0.871427
rs948768	NO	18	59958407	59958419	13	+	C	G	G	NA	higher	59958414	POU	ENCODE-motif	POU2F2_known8	POU2F2_known8	gtactttCcatag	0.83392	0.912241
rs948768	NO	18	59958407	59958421	15	-	C	G	G	NA	higher	59958414	POU2F1	ENCODE-motif	POU2F2_known7	POU2F2_known7	gtactttCcatagct	0.882734	0.949404
rs948768	NO	18	59958407	59958419	13	+	C	G	G	NA	higher	59958414	POU2F2	FactorBook	POU2F2	POU2F2	gtactttCcatag	0.849759	0.953165
rs948768	NO	18	59958408	59958419	12	-	C	G	G	NA	lower	59958414	NFATC1	HOCOMOCO	NFAC1_si	NFAC1_HUMAN	tactttCcatag	0.955836	0.769306
rs948768	NO	18	59958409	59958418	10	+	C	G	G	NA	lower	59958414	NFATC1	HOMER	NFAT(RHD)/Jurkat-NFATC1-ChIP-Seq(Jolma et al.)/Homer	NFAT	actttCcata	0.976544	0.81718
rs948768	NO	18	59958409	59958418	10	-	C	G	G	NA	higher	59958414	POU2F1	ENCODE-motif	POU2F2_known10	POU2F2_known10	actttCcata	0.830722	0.951822
rs948768	NO	18	59958410	59958419	10	-	C	G	G	NA	higher	59958414	NANOG	ENCODE-motif	NANOG_disc1	NANOG_disc1	ctttCcatag	0.869024	0.955821
rs948768	NO	18	59958410	59958418	9	-	C	G	G	NA	higher	59958414	POU2F2	HOCOMOCO	PO2F2_si	PO2F2_HUMAN	ctttCcata	0.79137	0.91708
rs948768	NO	18	59958410	59958417	8	+	C	G	G	NA	higher	59958414	POU2F2	ENCODE-motif	POU2F2_disc1	POU2F2_disc1	ctttCcat	0.822544	0.938478
rs948768	NO	18	59958410	59958418	9	-	C	G	G	NA	higher	59958414	POU2F2	ENCODE-motif	POU2F2_known_ref5	POU2F2_5	ctttCcata	0.81246	0.916135
rs948768	NO	18	59958410	59958419	10	-	C	G	G	NA	higher	59958414	POU2F2	HOMER	Oct2(POU,Homeobox)/Bcell-Oct2-ChIP-Seq(GSE21512)/Homer	37530	ctttCcatag	0.783436	0.892654
rs948768	NO	18	59958410	59958418	9	-	C	G	G	NA	higher	59958414	POU3F4	ENCODE-motif	POU3F4_known_ref2	POU3F4_2	ctttCcata	0.839385	0.89987
rs948768	NO	18	59958410	59958419	10	+	C	G	G	NA	higher	59958414	POU5F1	HOMER	Oct4(POU,Homeobox)/mES-Oct4-ChIP-Seq(GSE11431)/Homer	38261	ctttCcatag	0.822081	0.91919
rs7231647	NO	18	59961682	59961699	18	+	G	A	A	NA	higher	59961694	FOXJ2	ENCODE-motif	FOXJ2_known_ref1	FOXJ2_1	gttgatataaacGttctg	0.806997	0.957136
rs7231647	NO	18	59961682	59961694	13	+	G	A	A	NA	higher	59961694	FOXJ3	ENCODE-motif	FOXJ3_known_ref4	FOXJ3_4	gttgatataaacG	0.693298	0.792457
rs7231647	NO	18	59961683	59961697	15	-	G	A	A	NA	higher	59961694	FOXC1	HOCOMOCO	FOXC1_f1	FOXC1_HUMAN	ttgatataaacGttc	0.733417	0.868652
rs7231647	NO	18	59961683	59961698	16	+	G	A	A	NA	higher	59961694	FOXF2	ENCODE-motif	FOXF2_known_ref1	FOXF2_1	ttgatataaacGttct	0.772184	0.919906
rs7231647	NO	18	59961683	59961699	17	+	G	A	A	NA	higher	59961694	FOXK1	ENCODE-motif	FOXK1_known_ref1	FOXK1_1	ttgatataaacGttctg	0.723046	0.86333
rs7231647	NO	18	59961683	59961699	17	+	G	A	A	NA	higher	59961694	FOXL1	ENCODE-motif	FOXL1_known_ref3	FOXL1_3	ttgatataaacGttctg	0.740403	0.880974
rs7231647	NO	18	59961683	59961698	16	+	G	A	A	NA	higher	59961694	FOXL1	ENCODE-motif	FOXL1_known_ref1	FOXL1_1	ttgatataaacGttct	0.872746	0.987396
rs7231647	NO	18	59961684	59961694	11	-	G	A	A	NA	higher	59961694	FOXF2	HOCOMOCO	FOXF2_f1	FOXF2_HUMAN	tgatataaacG	0.742651	0.892061
rs7231647	NO	18	59961685	59961696	12	+	G	A	A	NA	higher	59961694	FOXC2	ENCODE-motif	FOXC2_known_ref3	FOXC2_3	gatataaacGtt	0.739895	0.916838
rs7231647	NO	18	59961685	59961695	11	-	G	A	A	NA	higher	59961694	FOXF1	HOCOMOCO	FOXF1_f1	FOXF1_HUMAN	gatataaacGt	0.775652	0.929818
rs7231647	NO	18	59961685	59961697	13	-	G	A	A	NA	higher	59961694	FOXF1	ENCODE-motif	FOXF1_known_ref1	FOXF1_1	gatataaacGttc	0.825059	0.984917
rs7231647	NO	18	59961685	59961697	13	-	G	A	A	NA	higher	59961694	FOXI1	ENCODE-motif	FOXI1_known_ref1	FOXI1_1	gatataaacGttc	0.791848	0.963268
rs7231647	NO	18	59961685	59961694	10	-	G	A	A	NA	higher	59961694	FOXJ2	HOCOMOCO	FOXJ2_f1	FOXJ2_HUMAN	gatataaacG	0.796474	0.953
rs7231647	NO	18	59961686	59961697	12	-	G	A	A	NA	higher	59961694	FOXD3	ENCODE-motif	FOXD3_known_ref1	FOXD3_1	atataaacGttc	0.78095	0.914755
rs7231647	NO	18	59961686	59961697	12	-	G	A	A	NA	higher	59961694	FOXD3	ENCODE-motif	FOXD3_known_ref2	FOXD3_2	atataaacGttc	0.784697	0.896667
rs7231647	NO	18	59961686	59961697	12	-	G	A	A	NA	higher	59961694	FOXI1	ENCODE-motif	FOXI1_known_ref2	FOXI1_2	atataaacGttc	0.805811	0.980291
rs7231647	NO	18	59961686	59961697	12	-	G	A	A	NA	higher	59961694	FOXQ1	HOCOMOCO	FOXQ1_f1	FOXQ1_HUMAN	atataaacGttc	0.814186	0.935867
rs7231647	NO	18	59961686	59961697	12	-	G	A	A	NA	higher	59961694	FOXQ1	ENCODE-motif	FOXQ1_known_ref1	FOXQ1_1	atataaacGttc	0.890539	0.97923
rs7231647	NO	18	59961687	59961696	10	+	G	A	A	NA	lower	59961694	BARHL2	ENCODE-motif	BARHL2_known_ref5	BARHL2_5	tataaacGtt	0.994853	0.882448
rs7231647	NO	18	59961687	59961696	10	+	G	A	A	NA	higher	59961694	FOXO1	ENCODE-motif	FOXO1_known_ref1	FOXO1_1	tataaacGtt	0.779309	0.982649
rs7231647	NO	18	59961687	59961695	9	-	G	A	A	NA	higher	59961694	FOXP2	HOCOMOCO	FOXP2_si	FOXP2_HUMAN	tataaacGt	0.762144	0.956213
rs7231647	NO	18	59961687	59961697	11	-	G	A	A	NA	higher	59961694	FOXQ1	ENCODE-motif	FOXQ1_known_ref2	FOXQ1_2	tataaacGttc	0.886657	0.973759
rs7231647	NO	18	59961688	59961694	7	+	G	A	A	NA	higher	59961694	FOXC1	ENCODE-motif	FOXC1_known_ref7	FOXC1_7	ataaacG	0.777766	1
rs7231647	NO	18	59961688	59961695	8	+	G	A	A	NA	higher	59961694	FOXJ3	ENCODE-motif	FOXJ3_known_ref7	FOXJ3_7	ataaacGt	0.779853	0.971091
rs7231647	NO	18	59961688	59961695	8	+	G	A	A	NA	higher	59961694	FOXO1	ENCODE-motif	FOXO1_known_ref3	FOXO1_3	ataaacGt	0.76948	0.956896
rs7231647	NO	18	59961688	59961698	11	+	G	A	A	NA	higher	59961694	FOXO4	ENCODE-motif	FOXO4_known_ref1	FOXO4_1	ataaacGttct	0.782417	0.985455
rs79395638	NO	18	63040918	63040937	20	-	C	G	G	NA	lower	63040931	SP3	HOCOMOCO	SP3_f1	SP3_HUMAN	aaagctcccctccCccactg	0.922405	0.805179
rs79395638	NO	18	63040918	63040939	22	-	C	G	G	NA	lower	63040931	EGR1	FactorBook	EGR1	EGR1	aaagctcccctccCccactgca	0.861968	0.75503
rs79395638	NO	18	63040920	63040938	19	-	C	G	G	NA	lower	63040931	SP1	HOCOMOCO	SP1_f2	SP1_HUMAN	agctcccctccCccactgc	0.930401	0.837772
rs79395638	NO	18	63040922	63040934	13	-	C	G	G	NA	lower	63040931	SP1	ENCODE-motif	SP1_known2	SP1_known2	ctcccctccCcca	0.926708	0.826692
rs79395638	NO	18	63040922	63040934	13	-	C	G	G	NA	lower	63040931	SP1	ENCODE-motif	SP1_known5	SP1_known5	ctcccctccCcca	0.963676	0.830665
rs79395638	NO	18	63040922	63040936	15	+	C	G	G	NA	lower	63040931	ZNF281	ENCODE-motif	ZNF281_known_ref1	ZNF281_1	ctcccctccCccact	0.943261	0.805824
rs79395638	NO	18	63040923	63040936	14	-	C	G	G	NA	lower	63040931	HF1H3B	ENCODE-motif	HF1H3B_known_ref1	HF1H3B_1	tcccctccCccact	0.92339	0.829752
rs79395638	NO	18	63040923	63040933	11	+	C	G	G	NA	lower	63040931	KLF16	ENCODE-motif	KLF16_known_ref1	KLF16_1	tcccctccCcc	0.933975	0.805343
rs79395638	NO	18	63040923	63040932	10	-	C	G	G	NA	lower	63040931	KLF4	HOCOMOCO	KLF4_f2	KLF4_HUMAN	tcccctccCc	0.957034	0.80927
rs79395638	NO	18	63040923	63040932	10	-	C	G	G	NA	lower	63040931	SP1	ENCODE-motif	SP1_known4	SP1_known4	tcccctccCc	0.953494	0.831874
rs79395638	NO	18	63040923	63040933	11	+	C	G	G	NA	lower	63040931	SP1	ENCODE-motif	SP1_known8	SP1_known8	tcccctccCcc	0.964425	0.848983
rs79395638	NO	18	63040923	63040933	11	-	C	G	G	NA	lower	63040931	SP1	HOCOMOCO	SP1_f1	SP1_HUMAN	tcccctccCcc	0.964056	0.870718
rs79395638	NO	18	63040923	63040933	11	+	C	G	G	NA	lower	63040931	SP3	ENCODE-motif	SP1_known9	SP1_known9	tcccctccCcc	0.925591	0.818251
rs79395638	NO	18	63040923	63040935	13	-	C	G	G	NA	lower	63040931	WT1	HOCOMOCO	WT1_f1	WT1_HUMAN	tcccctccCccac	0.929793	0.794966
rs79395638	NO	18	63040924	63040933	10	+	C	G	G	NA	lower	63040931	CCNT2	ENCODE-motif	CCNT2_disc2	CCNT2_disc2	cccctccCcc	0.990936	0.83714
rs79395638	NO	18	63040924	63040931	8	-	C	G	G	NA	lower	63040931	MAZ	HOMER	Maz(Zf)/HepG2-Maz-ChIP-Seq(GSE31477)/Homer	Maz	cccctccC	0.980951	0.805003
rs79395638	NO	18	63040924	63040933	10	+	C	G	G	NA	lower	63040931	SP1	ENCODE-motif	SP1_known6	SP1_known6	cccctccCcc	0.979713	0.849749
rs79395638	NO	18	63040924	63040938	15	-	C	G	G	NA	lower	63040931	ZNF148	HOCOMOCO	ZN148_si	ZN148_HUMAN	cccctccCccactgc	0.985283	0.827841
rs79395638	NO	18	63040925	63040933	9	-	C	G	G	NA	lower	63040931	CACBP	ENCODE-motif	CACBP_known_ref1	CACBP_1	ccctccCcc	0.94297	0.83199
rs79395638	NO	18	63040925	63040935	11	-	C	G	G	NA	lower	63040931	EGR	ENCODE-motif	EGR1_known3	EGR1_known3	ccctccCccac	0.942123	0.806285
rs79395638	NO	18	63040925	63040938	14	+	C	G	G	NA	lower	63040931	EGR	ENCODE-motif	EGR1_known4	EGR1_known4	ccctccCccactgc	0.884027	0.766778
rs79395638	NO	18	63040925	63040938	14	+	C	G	G	NA	lower	63040931	EGR1	ENCODE-motif	EGR1_known7	EGR1_known7	ccctccCccactgc	0.893641	0.753148
rs79395638	NO	18	63040925	63040932	8	-	C	G	G	NA	lower	63040931	MAZ	ENCODE-motif	MAZ_known_ref1	MAZ_1	ccctccCc	1	0.82587
rs79395638	NO	18	63040926	63040941	16	-	C	G	G	NA	lower	63040931	CACD	ENCODE-motif	CACD_known_ref1	CACD_1	cctccCccactgcaag	0.846355	0.718802
rs79395638	NO	18	63040926	63040936	11	-	C	G	G	NA	lower	63040931	EGR2	HOCOMOCO	EGR2_si	EGR2_HUMAN	cctccCccact	0.925908	0.767862
rs79395638	NO	18	63040926	63040935	10	+	C	G	G	NA	lower	63040931	ZNF740	ENCODE-motif	ZNF740_known_ref3	ZNF740_3	cctccCccac	0.870533	0.72883
rs17677569	NO	18	63131367	63131384	18	+	G	C	G	NA	lower	63131377	E2F2	ENCODE-motif	E2F2_known_ref2	E2F2_2	gaaaagcgagGcaataga	0.66303	0.74442
rs17677569	NO	18	63131367	63131384	18	+	G	C	G	NA	lower	63131377	E2F3	ENCODE-motif	E2F_known24	E2F_known24	gaaaagcgagGcaataga	0.698456	0.786471
rs17677569	NO	18	63131373	63131394	22	+	G	C	G	NA	lower	63131377	SP1	ENCODE-motif	SP1_disc1	SP1_disc1	cgagGcaatagacgtacataaa	0.779033	0.947061
rs17677569	NO	18	63131374	63131383	10	+	G	C	G	NA	lower	63131377	IRF3	ENCODE-motif	IRF_disc1	IRF_disc1	gagGcaatag	0.808319	0.974442
rs17677569	NO	18	63131375	63131383	9	+	G	C	G	NA	lower	63131377	CEBPB	ENCODE-motif	CEBPB_disc2	CEBPB_disc2	agGcaatag	0.767242	0.902929
rs17677569	NO	18	63131375	63131385	11	-	G	C	G	NA	lower	63131377	CEBPZ	HOCOMOCO	CEBPZ_si	CEBPZ_HUMAN	agGcaatagac	0.752894	0.895807
rs17677569	NO	18	63131375	63131385	11	-	G	C	G	NA	lower	63131377	SP2	ENCODE-motif	SP2_disc1	SP2_disc1	agGcaatagac	0.81769	0.970972
rs72941359	NO	18	63142211	63142230	20	-	G	T	G	NA	higher	63142228	TBX1	ENCODE-motif	TBX1_known_ref4	TBX1_4	ctcagacctggaggaggGta	0.726741	0.680242
rs72941359	NO	18	63142213	63142231	19	+	G	T	G	NA	lower	63142228	THRB	ENCODE-motif	THRB_known_ref2	THRB_2	cagacctggaggaggGtat	0.709797	0.760338
rs72941359	NO	18	63142220	63142230	11	+	G	T	G	NA	higher	63142228	ZNF281	FactorBook	ZNF281	ZNF281	ggaggaggGta	0.869076	0.792566
rs113690975	NO	19	3990027	3990041	15	+	G	A	A	NA	higher	3990034	RUNX1	ENCODE-motif	RUNX1_known_ref5	RUNX1_5	ggctaagGtaggaga	0.751004	0.834759
rs113690975	NO	19	3990027	3990042	16	+	G	A	A	NA	higher	3990034	RUNX1	ENCODE-motif	RUNX1_known_ref2	RUNX1_2	ggctaagGtaggagaa	0.694483	0.778305
rs113690975	NO	19	3990027	3990037	11	+	G	A	A	NA	higher	3990034	RUNX1	ENCODE-motif	RUNX1_known_ref6	RUNX1_6	ggctaagGtag	0.729798	0.843876
rs113690975	NO	19	3990028	3990041	14	+	G	A	A	NA	higher	3990034	GATA1	ENCODE-motif	GATA_known4	GATA_known4	gctaagGtaggaga	0.759515	0.977946
rs113690975	NO	19	3990032	3990040	9	+	G	A	A	NA	higher	3990034	TAL1	ENCODE-motif	TAL1_disc2	TAL1_disc2	agGtaggag	0.826884	0.961897
rs73534156	NO	19	4058646	4058655	10	+	T	C	C	NA	higher	4058654	REL	ENCODE-motif	REL_known_ref1	REL_1	tgggccttTc	0.837794	0.95646
rs73534156	NO	19	4058646	4058655	10	+	T	C	C	NA	higher	4058654	REL	ENCODE-motif	REL_known_ref2	REL_2	tgggccttTc	0.831308	0.954719
rs73534156	NO	19	4058652	4058664	13	+	T	C	C	NA	lower	4058654	PRDM4	ENCODE-motif	PRDM4_known_ref1	PRDM4_1	ttTcatggcctcc	0.848553	0.765233
rs191258216	NO	19	4065405	4065420	16	+	G	A	G	NA	lower	4065417	EGR1	ENCODE-motif	EGR1_known12	EGR1_known12	cctcgcccgcgcGggg	0.835475	0.908022
rs191258216	NO	19	4065406	4065419	14	+	G	A	G	NA	lower	4065417	EGR1	ENCODE-motif	EGR1_known9	EGR1_known9	ctcgcccgcgcGgg	0.843683	0.896826
rs191258216	NO	19	4065406	4065420	15	+	G	A	G	NA	lower	4065417	EGR3	ENCODE-motif	EGR3_known_ref3	EGR3_3	ctcgcccgcgcGggg	0.837226	0.89952
rs191258216	NO	19	4065406	4065420	15	-	G	A	G	NA	lower	4065417	NRF1	ENCODE-motif	NRF1_disc1	NRF1_disc1	ctcgcccgcgcGggg	0.815422	0.87516
rs191258216	NO	19	4065406	4065420	15	+	G	A	G	NA	lower	4065417	NRF1	FactorBook	NRF1	NRF1	ctcgcccgcgcGggg	0.802667	0.85417
rs191258216	NO	19	4065407	4065418	12	-	G	A	G	NA	lower	4065417	EGR1	ENCODE-motif	EGR1_known1	EGR1_known1	tcgcccgcgcGg	0.816396	0.885732
rs191258216	NO	19	4065407	4065418	12	-	G	A	G	NA	lower	4065417	EGR2	ENCODE-motif	EGR1_known2	EGR1_known2	tcgcccgcgcGg	0.798425	0.851097
rs191258216	NO	19	4065408	4065417	10	-	G	A	G	NA	higher	4065417	HDAC2	ENCODE-motif	HDAC2_disc4	HDAC2_disc4	cgcccgcgcG	0.945978	0.844487
rs191258216	NO	19	4065409	4065422	14	+	G	A	G	NA	higher	4065417	ZIC1	ENCODE-motif	ZIC1_known_ref2	ZIC1_2	gcccgcgcGggggg	0.837658	0.737769
rs191258216	NO	19	4065409	4065423	15	-	G	A	G	NA	higher	4065417	ZIC3	ENCODE-motif	ZIC3_known_ref2	ZIC3_2	gcccgcgcGgggggc	0.823045	0.723608
rs191258216	NO	19	4065411	4065424	14	-	G	A	G	NA	higher	4065417	GLIS2	ENCODE-motif	GLIS2_known_ref2	GLIS2_2	ccgcgcGgggggct	0.922037	0.851762
rs191258216	NO	19	4065412	4065422	11	+	G	A	G	NA	higher	4065417	CHD2	ENCODE-motif	CHD2_disc3	CHD2_disc3	cgcgcGggggg	0.976802	0.822054
rs191258216	NO	19	4065412	4065421	10	-	G	A	G	NA	lower	4065417	NRF1	ENCODE-motif	NRF1_known1	NRF1_known1	cgcgcGgggg	0.773382	0.895784
rs191258216	NO	19	4065412	4065422	11	+	G	A	G	NA	higher	4065417	ZBTB33	ENCODE-motif	ZBTB33_disc2	ZBTB33_disc2	cgcgcGggggg	0.986414	0.714323
rs191258216	NO	19	4065413	4065422	10	-	G	A	G	NA	higher	4065417	EGR1	ENCODE-motif	EGR1_disc1	EGR1_disc1	gcgcGggggg	0.871856	0.751366
rs191258216	NO	19	4065413	4065424	12	+	G	A	G	NA	lower	4065417	INSM1	HOCOMOCO	INSM1_f1	INSM1_HUMAN	gcgcGgggggct	0.739573	0.848583
rs191258216	NO	19	4065413	4065423	11	+	G	A	G	NA	higher	4065417	SRF	ENCODE-motif	SRF_disc2	SRF_disc2	gcgcGgggggc	0.978235	0.813912
rs191258216	NO	19	4065413	4065424	12	-	G	A	G	NA	higher	4065417	ZNF219	ENCODE-motif	ZNF219_known_ref1	ZNF219_1	gcgcGgggggct	0.878562	0.802265
rs191258216	NO	19	4065415	4065424	10	+	G	A	G	NA	higher	4065417	GLIS3	HOCOMOCO	GLIS3_f1	GLIS3_HUMAN	gcGgggggct	0.919164	0.816852
rs191258216	NO	19	4065416	4065425	10	-	G	A	G	NA	lower	4065417	CTCFL	ENCODE-motif	CTCFL_disc1	CTCFL_disc1	cGgggggctc	0.795785	0.926092
rs191258216	NO	19	4065417	4065426	10	+	G	A	G	NA	lower	4065417	ZBTB7A	ENCODE-motif	ZBTB7A_disc1	ZBTB7A_disc1	Ggggggctcc	0.782278	0.879082
rs188955288	NO	19	4067306	4067322	17	-	C	T	T	NA	lower	4067316	MTF1	HOCOMOCO	MTF1_f1	MTF1_HUMAN	gctgtgccccCgacgcc	0.872182	0.735663
rs188955288	NO	19	4067308	4067321	14	+	C	T	T	NA	lower	4067316	MTF1	ENCODE-motif	MTF1_known_ref3	MTF1_3	tgtgccccCgacgc	0.78621	0.683738
rs188955288	NO	19	4067308	4067331	24	-	C	T	T	NA	lower	4067316	SP4	HOCOMOCO	SP4_f1	SP4_HUMAN	tgtgccccCgacgcccggggcgtg	0.766056	0.645582
rs188955288	NO	19	4067312	4067323	12	-	C	T	T	NA	lower	4067316	EGR3	ENCODE-motif	EGR3_known_ref1	EGR3_1	ccccCgacgccc	0.847753	0.730529
rs188955288	NO	19	4067312	4067323	12	-	C	T	T	NA	lower	4067316	EGR4	ENCODE-motif	EGR4_known_ref1	EGR4_1	ccccCgacgccc	0.869319	0.744474
rs188955288	NO	19	4067314	4067325	12	+	C	T	T	NA	higher	4067316	ATF4	ENCODE-motif	ATF4_known_ref1	ATF4_1	ccCgacgcccgg	0.721161	0.906874
rs239996	NO	19	4089976	4089993	18	-	G	A	G	NA	lower	4089982	HIC1	ENCODE-motif	HIC1_known_ref4	HIC1_4	gccggaGcgcactggcac	0.703702	0.796708
rs76081019	NO	19	46648462	46648477	16	+	A	G	A	NA	lower	46648467	NFKB	ENCODE-motif	NFKB_known6	NFKB_known6	gcccaAgcaaatcccc	0.816359	0.937464
rs76081019	NO	19	46648463	46648477	15	-	A	G	A	NA	lower	46648467	NFKB1	FactorBook	NFKB1	NFKB1	cccaAgcaaatcccc	0.782832	0.901192
rs76081019	NO	19	46648465	46648478	14	-	A	G	A	NA	lower	46648467	NFKB	ENCODE-motif	NFKB_known4	NFKB_known4	caAgcaaatcccca	0.823052	0.931715
rs76081019	NO	19	46648466	46648477	12	+	A	G	A	NA	lower	46648467	HIVEP1	HOCOMOCO	ZEP1_f1	ZEP1_HUMAN	aAgcaaatcccc	0.770246	0.919379
rs76081019	NO	19	46648466	46648477	12	-	A	G	A	NA	lower	46648467	NFKB	ENCODE-motif	NFKB_known5	NFKB_known5	aAgcaaatcccc	0.811725	0.924638
rs76081019	NO	19	46648466	46648476	11	+	A	G	A	NA	lower	46648467	NFKB1	HOCOMOCO	NFKB1_f1	NFKB1_HUMAN	aAgcaaatccc	0.76507	0.907277
rs76081019	NO	19	46648466	46648478	13	-	A	G	A	NA	lower	46648467	NFKB1	ENCODE-motif	NFKB_known10	NFKB_known10	aAgcaaatcccca	0.699572	0.800313
rs76081019	NO	19	46648466	46648476	11	-	A	G	A	NA	lower	46648467	RELA	HOCOMOCO	TF65_f2	TF65_HUMAN	aAgcaaatccc	0.793316	0.920492
rs76081019	NO	19	46648467	46648476	10	-	A	G	A	NA	lower	46648467	NFKB	ENCODE-motif	NFKB_known7	NFKB_known7	Agcaaatccc	0.826657	0.954575
rs76081019	NO	19	46648467	46648476	10	-	A	G	A	NA	lower	46648467	NFKB	ENCODE-motif	NFKB_known3	NFKB_known3	Agcaaatccc	0.822417	0.951983
rs76081019	NO	19	46648467	46648476	10	-	A	G	A	NA	lower	46648467	RELA	ENCODE-motif	NFKB_known2	NFKB_known2	Agcaaatccc	0.76216	0.907517
rs76081019	NO	19	46648467	46648476	10	-	A	G	A	NA	lower	46648467	RELA	ENCODE-motif	NFKB_known9	NFKB_known9	Agcaaatccc	0.74191	0.887755
rs313839	NO	19	46718285	46718306	22	-	C	G	C	NA	higher	46718300	EGR1	FactorBook	EGR1	EGR1	aagctgccccacccaCcccttt	0.860944	0.72938
rs313839	NO	19	46718287	46718301	15	-	C	G	C	NA	lower	46718300	TFCP2	ENCODE-motif	TFCP2_known_ref3	TFCP2_3	gctgccccacccaCc	0.797951	0.918233
rs313839	NO	19	46718290	46718303	14	-	C	G	C	NA	higher	46718300	HF1H3B	ENCODE-motif	HF1H3B_known_ref1	HF1H3B_1	gccccacccaCccc	0.864225	0.770587
rs313839	NO	19	46718290	46718300	11	+	C	G	C	NA	higher	46718300	KLF16	ENCODE-motif	KLF16_known_ref1	KLF16_1	gccccacccaC	0.911767	0.835855
rs313839	NO	19	46718290	46718304	15	-	C	G	C	NA	higher	46718300	SP1	ENCODE-motif	SP1_disc3	SP1_disc3	gccccacccaCccct	0.862382	0.768677
rs313839	NO	19	46718290	46718304	15	-	C	G	C	NA	higher	46718300	SPZ1	ENCODE-motif	SPZ1_known_ref1	SPZ1_1	gccccacccaCccct	0.964246	0.754774
rs313839	NO	19	46718290	46718300	11	+	C	G	C	NA	lower	46718300	TFCP2	ENCODE-motif	TFCP2_known_ref1	TFCP2_1	gccccacccaC	0.81439	0.98851
rs313839	NO	19	46718290	46718302	13	-	C	G	C	NA	higher	46718300	WT1	HOCOMOCO	WT1_f1	WT1_HUMAN	gccccacccaCcc	0.935096	0.816309
rs313839	NO	19	46718290	46718300	11	-	C	G	C	NA	higher	46718300	ZNF281	FactorBook	ZNF281	ZNF281	gccccacccaC	0.878115	0.79727
rs313839	NO	19	46718291	46718306	16	+	C	G	C	NA	higher	46718300	EGR4	ENCODE-motif	EGR4_known_ref2	EGR4_2	ccccacccaCcccttt	0.854025	0.743033
rs313839	NO	19	46718291	46718301	11	-	C	G	C	NA	higher	46718300	EGR4	HOCOMOCO	EGR4_f1	EGR4_HUMAN	ccccacccaCc	0.910185	0.770367
rs313839	NO	19	46718292	46718300	9	-	C	G	C	NA	higher	46718300	CACBP	ENCODE-motif	CACBP_known_ref1	CACBP_1	cccacccaC	0.948143	0.8747
rs313839	NO	19	46718292	46718303	12	-	C	G	C	NA	higher	46718300	EGR2	HOMER	Egr2(Zf)/Thymocytes-Egr2-ChIP-Seq(GSE34254)/Homer	Egr2	cccacccaCccc	0.9629	0.796836
rs313839	NO	19	46718292	46718308	17	-	C	G	C	NA	higher	46718300	ZBTB4	HOCOMOCO	ZBTB4_si	ZBTB4_HUMAN	cccacccaCccctttga	0.749236	0.666992
rs313839	NO	19	46718292	46718303	12	-	C	G	C	NA	higher	46718300	ZNF219	HOCOMOCO	ZN219_f1	ZN219_HUMAN	cccacccaCccc	0.910883	0.812561
rs313839	NO	19	46718293	46718303	11	-	C	G	C	NA	higher	46718300	EGR2	HOCOMOCO	EGR2_si	EGR2_HUMAN	ccacccaCccc	0.961322	0.803276
rs313839	NO	19	46718293	46718304	12	-	C	G	C	NA	higher	46718300	EGR4	ENCODE-motif	EGR4_known_ref1	EGR4_1	ccacccaCccct	0.856767	0.731922
rs313839	NO	19	46718294	46718303	10	-	C	G	C	NA	higher	46718300	EGR1	HOMER	Egr1(Zf)/K562-Egr1-ChIP-Seq(GSE32465)/Homer	Egr1	cacccaCccc	0.956066	0.792775
rs313839	NO	19	46718296	46718305	10	-	C	G	C	NA	higher	46718300	SP2	ENCODE-motif	SP2_disc3	SP2_disc3	cccaCccctt	0.89011	0.780219
rs131806	NO	22	50525522	50525536	15	-	C	G	C	NA	lower	50525536	ZNF589	ENCODE-motif	ZNF589_known_ref1	ZNF589_1	cctccagctccctgC	0.723666	0.807969
rs131806	NO	22	50525524	50525538	15	+	C	G	C	NA	lower	50525536	REST	ENCODE-motif	REST_disc1	REST_disc1	tccagctccctgCgc	0.721787	0.794671
rs131806	NO	22	50525531	50525540	10	-	C	G	C	NA	higher	50525536	NRF1	ENCODE-motif	NRF1_disc3	NRF1_disc3	ccctgCgctc	0.94968	0.684905
rs131806	NO	22	50525532	50525545	14	+	C	G	C	NA	higher	50525536	MTF1	ENCODE-motif	MTF1_known_ref1	MTF1_1	cctgCgctctgccc	0.907792	0.773686
rs131805	NO	22	50525718	50525734	17	-	T	C	T	NA	lower	50525724	MAZ	HOCOMOCO	MAZ_f1	MAZ_HUMAN	ggatccTtccgctcccg	0.672308	0.827805
rs131805	NO	22	50525721	50525735	15	-	T	C	T	NA	higher	50525724	ETV6	ENCODE-motif	ETV6_known_ref1	ETV6_1	tccTtccgctcccgc	0.856606	0.755407
rs131805	NO	22	50525721	50525730	10	-	T	C	T	NA	higher	50525724	NFE2L2	ENCODE-motif	NFE2L2_known_ref1	NFE2L2_1	tccTtccgct	0.931661	0.778243
rs131805	NO	22	50525722	50525735	14	-	T	C	T	NA	lower	50525724	POLR3A	ENCODE-motif	BDP1_disc3	BDP1_disc3	ccTtccgctcccgc	0.718968	0.966717
rs131805	NO	22	50525723	50525730	8	-	T	C	T	NA	higher	50525724	SPI1	ENCODE-motif	SPI1_known1	SPI1_known1	cTtccgct	0.963802	0.760879
rs131804	NO	22	50526425	50526438	14	+	G	A	G	NA	higher	50526433	ZFX	ENCODE-motif	ZFX_known_ref1	ZFX_1	gcgccctgGgcctg	0.97415	0.825883
rs131804	NO	22	50526428	50526446	19	-	G	A	G	NA	higher	50526433	ZFX	HOCOMOCO	ZFX_f1	ZFX_HUMAN	ccctgGgcctgagtccccg	0.978353	0.874339
rs470118	NO	22	50539298	50539309	12	-	T	C	T	NA	higher	50539309	GFY	HOMER	GFY(?)/Promoter/Homer	GFY	gggccctgcagT	0.841864	0.776537
rs470118	NO	22	50539301	50539315	15	-	T	C	T	NA	higher	50539309	CTCF-ext	FactorBook	CTCF-ext	CTCF-ext	ccctgcagTactccc	0.921334	0.828033
rs470118	NO	22	50539309	50539317	9	-	T	C	T	NA	lower	50539309	KLF8	HOCOMOCO	KLF8_f1	KLF8_HUMAN	Tactcccgg	0.797574	0.91345
rs140521	NO	22	50539582	50539599	18	+	C	A	C	NA	lower	50539595	LHX8	ENCODE-motif	LHX8_known_ref2	LHX8_2	ataattaccttacCtgag	0.715763	0.884918
rs140521	NO	22	50539582	50539599	18	+	C	A	C	NA	lower	50539595	PDX1	ENCODE-motif	PDX1_known_ref5	PDX1_5	ataattaccttacCtgag	0.751503	0.860032
rs140521	NO	22	50539588	50539600	13	+	C	A	C	NA	higher	50539595	ZEB1	ENCODE-motif	ZEB1_known1	ZEB1_known1	accttacCtgagc	0.97839	0.809828
