# Supplementary material for: Insight into genetic predisposition to chronic lymphocytic leukemia from integrative epigenomics
Source: Nat Commun. 2019 Aug 9;10:3615. doi: 10.1038/s41467-019-11582-2 (PMC6689100; doi:10.1038/s41467-019-11582-2)
Supplement: Supplementary file 11 — Supplementary Data 9 [file 41467_2019_11582_MOESM11_ESM.xlsx]

## Sheet: Supplementary Data 9
Supplementary Data 9. SNPs in LD0.2 regions overlapping with ATAC-seq peaks and allelic imbalance results
Genomic co-ordinates are listed according to GRCh38
LD0.2 = linkage disequilibrium regions spanning all SNPs with an r2 ≥ 0.2 with sentinel SNP
Wald_CI_95% = 95% Wald confidence interval
SNP = SNP that is in LD at r2≥0.2 with sentinel SNP
SNP	Chromosome	Position	Directly genotyped or imputed (D/I)	Alleles	Reference allele	SNP Class	Sentinel SNP	r2 with sentinel SNP	ATAC-seq peak	ATAC-seq QTL	ATAC-seq QTL analysis P-value	ATAC-seq QTL analysis FDR	H3K27ac QTL	Number of heterozygous patients	A-reads	C-reads	G-reads	T-reads	Allele ratio reference allele	Confidence interval allele ratio reference allele (Wald_CI_95%)	Allelic imbalance	P-value allelic imbalance	FDR allelic imbalance	Abundant allele
rs793901	4	184331958	I	T/G	T	bi-allelic	rs57214277	0.9075	chr4:184331275-184332112	NO	0.00309	0.061	NO	9	0	0	18	75	0.806452	[0.663-0.950]	YES	0.000540442	0.0148167	T
rs12678185	8	102566760	I	A/G	A	bi-allelic	rs2511713	0.2444	chr8:102566622-102566913	YES	7.07e-08	7.62e-06	NO	22	155	0	49	0	0.759804	[0.618-0.902]	YES	0.00137055	0.0287815	A
rs4766663	12	112925169	D	A/G	A	bi-allelic	rs6489882	0.9744	chr12:112924970-112925472	YES	1.23e-13	4e-11	YES	12	41	0	201	0	0.169421	[0.046-0.292]	YES	1.38962e-05	0.00131319	G
rs4766666	12	112926527	I	A/G	A	bi-allelic	rs6489882	0.9744	chr12:112926137-112926860	YES	3.81e-19	2.48e-16	NO	12	33	0	121	0	0.214286	[0.074-0.354]	YES	0.000548766	0.0148167	G
rs61478890	12	112926570	I	A/G	A	bi-allelic	rs6489882	0.9744	chr12:112926137-112926860	YES	3.81e-19	2.48e-16	NO	3	5	0	30	0	0.142857	[0.000-0.299]	YES	0.00132263	0.0287815	G
rs4767033	12	112926577	I	T/A	T	bi-allelic	rs6489882	0.9744	chr12:112926137-112926860	YES	3.81e-19	2.48e-16	NO	6	161	0	0	34	0.174359	[0.048-0.301]	YES	3.08449e-05	0.00194323	A
rs4767034	12	112926666	I	A/G	A	bi-allelic	rs6489882	0.9744	chr12:112926137-112926860	YES	3.81e-19	2.48e-16	NO	21	87	0	314	0	0.216958	[0.086-0.348]	YES	0.000189441	0.00895109	G
rs10850100	12	112926707	I	T/C	T	bi-allelic	rs6489882	0.9787	chr12:112926137-112926860	YES	3.81e-19	2.48e-16	YES	16	0	320	1	62	0.162304	[0.045-0.280]	YES	3.53959e-06	0.000668983	C
rs539846	15	40105735	I	G/T	G	bi-allelic	rs8024033	0.9489	chr15:40104832-40106049	YES	8.66e-07	5.64e-05	NO	39	1	0	1412	448	0.75914	[0.628-0.890]	YES	0.000412601	0.0148167	G
rs2813876	1	23619424	I	T/C	T	bi-allelic	rs34676223	0.2809	chr1:23619279-23620205	NO	0.378	0.793	NO	20	1	80	0	73	0.477124	[0.307-0.648]	NO	0.804129	1	NA
rs75569736	1	23619530	I	A/C	A	bi-allelic	rs34676223	0.3882	chr1:23619279-23620205	NO	0.378	0.793	NO	42	622	569	0	0	0.52225	[0.368-0.676]	NO	0.762481	1	NA
rs72663260	1	23619953	I	C/A	C	bi-allelic	rs34676223	0.3896	chr1:23619279-23620205	NO	0.378	0.793	NO	25	351	390	0	1	0.526316	[0.371-0.682]	NO	0.72904	1	NA
rs6701131	1	23628961	I	G/T	G	bi-allelic	rs34676223	0.5809	chr1:23628724-23629498	NO	0.316	0.793	NO	14	0	0	36	21	0.631579	[0.440-0.823]	NO	0.220861	0.919815	NA
rs888096	2	37376658	I	G/A	G	bi-allelic	rs888096	1	chr2:37376135-37376991	NO	0.0718	0.5	NO	18	132	0	239	1	0.644205	[0.491-0.797]	NO	0.074564	0.521948	NA
rs1533300	2	110858348	I	T/C	T	bi-allelic	rs1002015	0.267	chr2:110858232-110858833	NO	0.131	0.624	NO	35	0	202	0	304	0.600791	[0.446-0.755]	NO	0.207932	0.90356	NA
rs13401811	2	110858527	I	G/A	G	bi-allelic	rs1002015	0.2722	chr2:110858232-110858833	NO	0.131	0.624	NO	20	941	0	1782	3	0.654425	[0.509-0.800]	NO	0.0432073	0.429799	NA
rs1533298	2	110858727	D	C/T	C	bi-allelic	rs1002015	0.2711	chr2:110858232-110858833	NO	0.131	0.624	NO	25	1	90	0	88	0.505618	[0.338-0.674]	NO	0.952669	1	NA
rs10204997	2	110865211	I	T/C	T	bi-allelic	rs1002015	0.3654	chr2:110865110-110865633	NO	0.118	0.609	NO	6	0	9	0	9	0.5	[0.226-0.774]	NO	1	1	NA
rs10165663	2	110874990	I	C/T	C	bi-allelic	rs1002015	0.3028	chr2:110874912-110875615	NO	0.0107	0.162	NO	13	0	29	0	35	0.453125	[0.260-0.646]	NO	0.680827	1	NA
rs7563488	2	110875340	I	A/G	A	bi-allelic	rs1002015	0.3669	chr2:110874912-110875615	NO	0.0107	0.162	NO	44	226	0	467	2	0.326118	[0.180-0.472]	NO	0.0257235	0.286709	NA
rs3789127	2	110947183	I	G/A	G	bi-allelic	rs1002015	0.2784	chr2:110946813-110947539	YES	0.000418	0.0136	NO	34	390	0	228	1	0.368932	[0.218-0.520]	NO	0.0974592	0.57486	NA
rs3789084	2	111037159	I	T/C	T	bi-allelic	rs58055674	0.6306	chr2:111036952-111037634	NO	0.341	0.793	NO	15	0	45	0	48	0.516129	[0.334-0.698]	NO	0.889484	1	NA
rs967895	2	111043825	D	A/G	A	bi-allelic	rs58055674	0.3102	chr2:111042977-111043950	NO	0.824	0.977	NO	13	41	0	41	0	0.5	[0.314-0.686]	NO	1	1	NA
rs1837366	2	111117052	I	C/T	C	bi-allelic	rs6708784	0.9224	chr2:111117027-111117338	NO	0.00909	0.152	NO	13	0	27	0	20	0.574468	[0.370-0.779]	NO	0.537922	1	NA
rs2241845	2	111121523	I	A/G	A	bi-allelic	rs6708784	0.6789	chr2:111120081-111121795	NO	0.16	0.635	NO	39	256	0	277	1	0.4803	[0.323-0.637]	NO	0.79591	1	NA
rs2241844	2	111121787	I	C/T	C	bi-allelic	rs6708784	0.9261	chr2:111120081-111121795	NO	0.16	0.635	NO	33	1	127	0	126	0.501976	[0.339-0.665]	NO	0.97769	1	NA
rs4302219	2	111122707	I	G/T	G	bi-allelic	rs6708784	0.9147	chr2:111121949-111122791	NO	0.0453	0.421	NO	41	0	0	230	266	0.46371	[0.306-0.621]	NO	0.645532	1	NA
rs4849417	2	111130126	I	T/A	T	bi-allelic	rs6708784	0.671	chr2:111129706-111130299	NO	0.0509	0.451	NO	14	34	0	0	40	0.540541	[0.352-0.729]	NO	0.712336	1	NA
rs3789065	2	111157445	D	C/G	C	bi-allelic	rs6708784	0.9419	chr2:111156900-111158260	NO	0.263	0.758	NO	43	1	479	519	1	0.47996	[0.325-0.635]	NO	0.785072	1	NA
rs3789064	2	111157745	I	T/C	T	bi-allelic	rs6708784	0.9419	chr2:111156900-111158260	NO	0.263	0.758	NO	26	0	67	0	73	0.521429	[0.349-0.694]	NO	0.821165	1	NA
rs4849463	2	111201277	I	C/G	C	bi-allelic	rs6708784	0.3714	chr2:111201094-111201683	NO	0.4	0.798	NO	24	0	142	106	0	0.572581	[0.411-0.734]	NO	0.388898	1	NA
rs10864954	2	111209370	D	C/T	C	bi-allelic	rs6708784	0.2228	chr2:111208794-111209589	NO	0.0819	0.523	NO	3	0	6	0	5	0.545455	[0.218-0.873]	NO	0.988661	1	NA
rs12105811	2	201151522	D	G/A	G	bi-allelic	rs7558911	0.2366	chr2:201151412-201151998	NO	0.428	0.798	NO	19	66	0	45	1	0.405405	[0.231-0.579]	NO	0.312661	1	NA
rs73045341	2	201151827	I	G/T	G	bi-allelic	rs7558911	0.2366	chr2:201151412-201151998	NO	0.428	0.798	NO	15	0	0	45	35	0.5625	[0.378-0.747]	NO	0.544002	1	NA
rs2268791	2	201157804	I	G/C	G	bi-allelic	rs7558911	0.8461	chr2:201157673-201158677	YES	0.00164	0.0382	NO	36	1	155	180	0	0.537313	[0.377-0.697]	NO	0.646762	1	NA
rs2041765	2	201158437	I	G/A	G	bi-allelic	rs7558911	0.8461	chr2:201157673-201158677	YES	0.00164	0.0382	NO	47	587	1	696	0	0.542479	[0.389-0.696]	NO	0.577837	1	NA
rs76410935	2	201168599	I	T/C	T	bi-allelic	rs7558911	0.8382	chr2:201168349-201169008	NO	0.393	0.798	NO	10	0	19	0	21	0.525	[0.310-0.740]	NO	0.894298	1	NA
rs3900115	2	201185954	I	A/G	A	bi-allelic	rs7558911	0.6961	chr2:201185872-201186366	NO	0.638	0.94	NO	4	7	0	6	0	0.538462	[0.231-0.846]	NO	0.987947	1	NA
rs13004275	2	201236623	I	C/T	C	bi-allelic	rs7558911	0.8289	chr2:201236417-201236762	YES	0.000824	0.0233	NO	44	1	820	0	517	0.613313	[0.463-0.763]	NO	0.144273	0.757433	NA
rs4616463	2	201236756	I	C/T	C	bi-allelic	rs7558911	0.7613	chr2:201236417-201236762	YES	0.000824	0.0233	NO	21	0	49	1	56	0.466667	[0.288-0.645]	NO	0.73873	1	NA
rs3769823	2	201258272	I	A/G	A	bi-allelic	rs7558911	0.2148	chr2:201257347-201258945	NO	0.95	0.977	NO	29	305	0	255	2	0.544643	[0.388-0.701]	NO	0.571236	1	NA
rs3769821	2	201258707	I	C/T	C	bi-allelic	rs7558911	0.266	chr2:201257347-201258945	NO	0.95	0.977	NO	30	1	101	0	144	0.412245	[0.251-0.573]	NO	0.297496	1	NA
rs6738805	2	230218456	I	T/C	T	bi-allelic	rs34004493	0.4496	chr2:230218396-230218791	NO	0.837	0.977	NO	5	0	9	0	12	0.571429	[0.314-0.829]	NO	0.71174	1	NA
rs13397985	2	230226508	D	T/G	T	bi-allelic	rs34004493	0.6023	chr2:230225311-230226671	NO	0.639	0.94	NO	38	0	0	745	694	0.482279	[0.329-0.636]	NO	0.804731	1	NA
rs6734753	2	230226625	I	C/G	C	bi-allelic	rs34004493	0.5378	chr2:230225311-230226671	NO	0.639	0.94	NO	8	0	18	15	0	0.545455	[0.320-0.771]	NO	0.781562	1	NA
rs6705808	2	230226626	I	A/G	A	bi-allelic	rs34004493	0.5378	chr2:230225311-230226671	NO	0.639	0.94	NO	8	18	0	15	0	0.545455	[0.320-0.771]	NO	0.781562	1	NA
rs62191185	2	230257575	I	G/A	G	bi-allelic	rs34004493	0.3526	chr2:230257544-230258170	NO	0.379	0.793	NO	20	31	0	30	0	0.491803	[0.296-0.688]	NO	0.98132	1	NA
rs890581	2	230266672	I	G/A	G	bi-allelic	rs34004493	0.8755	chr2:230266567-230267002	NO	0.0349	0.357	NO	19	44	0	73	0	0.623932	[0.453-0.794]	NO	0.17753	0.882979	NA
rs720977	2	230318606	D	G/A	G	bi-allelic	rs34004493	0.2257	chr2:230318248-230319817	NO	0.333	0.793	NO	35	229	1	323	1	0.585145	[0.430-0.740]	NO	0.285546	1	NA
rs11554054	2	241315452	I	C/G	C	bi-allelic	rs3755397	0.4438	chr2:241314947-241316533	NO	0.639	0.94	NO	33	0	846	726	1	0.538168	[0.385-0.691]	NO	0.61373	1	NA
rs3755397	2	241355498	I	A/G	A	bi-allelic	rs3755397	1	chr2:241355207-241355677	NO	0.804	0.977	NO	17	67	0	47	0	0.587719	[0.414-0.762]	NO	0.348037	1	NA
rs144933590	2	241355535	I	A/G	A	bi-allelic	rs3755397	0.438	chr2:241355207-241355677	NO	0.804	0.977	NO	20	81	0	54	0	0.6	[0.430-0.770]	NO	0.268956	1	NA
rs12637184	3	169769649	I	G/A	G	bi-allelic	rs1317082	0.9946	chr3:169769283-169769694	NO	0.353	0.793	NO	22	104	0	95	0	0.477387	[0.311-0.644]	NO	0.794885	1	NA
rs67795055	3	169812107	I	C/A	C	bi-allelic	rs1317082	0.5621	chr3:169811805-169813182	NO	0.821	0.977	NO	13	87	56	0	1	0.391608	[0.224-0.559]	NO	0.225708	0.919815	NA
rs4352416	3	169836296	I	G/A	G	bi-allelic	rs1317082	0.6142	chr3:169835886-169836825	NO	0.894	0.977	NO	28	392	0	342	0	0.46594	[0.311-0.621]	NO	0.658372	1	NA
rs2421830	3	169836341	I	G/A	G	bi-allelic	rs1317082	0.6142	chr3:169835886-169836825	NO	0.894	0.977	NO	18	64	0	35	0	0.353535	[0.181-0.526]	NO	0.119056	0.6429	NA
rs2421829	3	169836476	I	T/C	T	bi-allelic	rs1317082	0.6142	chr3:169835886-169836825	NO	0.894	0.977	NO	6	0	12	0	7	0.368421	[0.109-0.628]	NO	0.440211	1	NA
rs16854453	3	169841446	I	G/A	G	bi-allelic	rs1317082	0.625	chr3:169841065-169841682	NO	0.93	0.977	NO	24	154	0	172	0	0.527607	[0.367-0.688]	NO	0.733386	1	NA
rs12490581	3	169847242	I	G/A	G	bi-allelic	rs1317082	0.4907	chr3:169846205-169847324	NO	0.0721	0.5	NO	12	24	0	23	0	0.489362	[0.282-0.697]	NO	0.98232	1	NA
rs11709472	3	188359798	I	C/T	C	bi-allelic	rs73192661	0.856	chr3:188358873-188359946	NO	0.804	0.977	NO	35	0	120	0	159	0.430108	[0.269-0.591]	NO	0.401512	1	NA
rs7640386	3	188362255	I	T/C	T	bi-allelic	rs73192661	0.2598	chr3:188361965-188362255	NO	0.0978	0.573	NO	8	0	13	0	12	0.48	[0.234-0.726]	NO	0.98503	1	NA
rs7628982	3	188362632	I	C/G	C	bi-allelic	rs73192661	0.8163	chr3:188362501-188363288	NO	0.376	0.793	NO	37	0	445	411	0	0.51986	[0.365-0.675]	NO	0.788266	1	NA
rs56046601	3	188390854	I	G/C	G	bi-allelic	rs73192661	0.988	chr3:188389779-188391042	NO	0.0611	0.494	NO	37	0	157	143	0	0.476667	[0.315-0.638]	NO	0.774551	1	NA
rs9834115	3	188397354	I	T/C	T	bi-allelic	rs73192661	0.6317	chr3:188397259-188397767	NO	0.42	0.798	NO	24	1	95	0	74	0.43787	[0.270-0.605]	NO	0.481979	1	NA
rs9834159	3	188397444	I	T/A	T	bi-allelic	rs73192661	0.9047	chr3:188397259-188397767	NO	0.42	0.798	NO	19	49	0	0	52	0.514851	[0.335-0.694]	NO	0.895349	1	NA
rs4686483	3	188400437	I	T/A	T	bi-allelic	rs73192661	0.9047	chr3:188400295-188401093	NO	0.732	0.965	NO	38	111	0	0	113	0.504464	[0.340-0.669]	NO	0.957109	1	NA
rs4686484	3	188400784	I	G/A	G	bi-allelic	rs73192661	0.9047	chr3:188400295-188401093	NO	0.732	0.965	NO	52	1875	2	1695	5	0.47479	[0.323-0.627]	NO	0.728913	1	NA
rs6778720	3	188401089	I	G/A	G	bi-allelic	rs73192661	0.9047	chr3:188400295-188401093	NO	0.732	0.965	NO	28	84	0	76	0	0.475	[0.305-0.645]	NO	0.783415	1	NA
rs7683892	4	101791385	I	T/C	T	bi-allelic	rs71597109	0.3726	chr4:101790310-101791530	NO	0.806	0.977	NO	37	0	218	0	207	0.487059	[0.328-0.646]	NO	0.863876	1	NA
rs4414957	4	101802089	I	C/A	C	bi-allelic	rs71597109	0.4018	chr4:101801837-101802353	NO	0.959	0.977	NO	44	384	436	0	1	0.531707	[0.377-0.687]	NO	0.678112	1	NA
rs4698971	4	101851704	D	G/C	G	bi-allelic	rs71597109	0.5205	chr4:101851650-101852004	NO	0.353	0.793	NO	8	0	13	11	0	0.458333	[0.210-0.707]	NO	0.857832	1	NA
rs12503104	4	108141354	I	C/T	C	bi-allelic	rs7690934	0.4809	chr4:108141152-108141722	YES	0.000163	0.00557	NO	23	0	153	1	88	0.634855	[0.477-0.793]	NO	0.107137	0.595555	NA
rs17038688	4	108155666	I	C/A	C	bi-allelic	rs7690934	0.453	chr4:108155437-108155861	YES	0.000924	0.0251	NO	7	9	14	0	0	0.608696	[0.362-0.855]	NO	0.495328	1	NA
rs61399930	4	108168668	I	C/G	C	bi-allelic	rs7690934	0.8193	chr4:108168410-108169154	NO	0.329	0.793	NO	40	0	412	341	0	0.547145	[0.392-0.702]	NO	0.545045	1	NA
rs6858698	4	113762688	I	G/C	G	bi-allelic	rs1476569	0.307	chr4:113760991-113763032	NO	0.181	0.661	NO	17	1	445	489	0	0.523555	[0.369-0.678]	NO	0.752267	1	NA
rs12510921	4	184268125	D	G/T	G	bi-allelic	rs57214277	0.3504	chr4:184267789-184268683	NO	0.00275	0.0575	NO	38	3	0	1095	2263	0.326087	[0.183-0.469]	NO	0.0218544	0.275365	NA
rs793921	4	184284010	I	A/C	A	bi-allelic	rs57214277	0.2022	chr4:184282998-184284087	NO	0.823	0.977	NO	10	17	26	0	1	0.395349	[0.188-0.602]	NO	0.383686	1	NA
rs1217971	4	184288728	I	C/T	C	bi-allelic	rs57214277	0.2445	chr4:184288387-184289232	NO	0.599	0.924	NO	35	2	257	0	209	0.551502	[0.394-0.709]	NO	0.519451	1	NA
rs1217972	4	184288886	I	T/G	T	bi-allelic	rs57214277	0.2445	chr4:184288387-184289232	NO	0.599	0.924	NO	22	0	0	56	66	0.540984	[0.366-0.716]	NO	0.66587	1	NA
rs793892	4	184327994	D	C/T	C	bi-allelic	rs57214277	0.2881	chr4:184327965-184328758	NO	0.36	0.793	NO	31	0	89	0	109	0.449495	[0.284-0.615]	NO	0.559822	1	NA
rs13149699	4	184330218	I	A/G	A	bi-allelic	rs57214277	0.8111	chr4:184329919-184330415	YES	0.00139	0.0335	NO	36	1392	2	1100	1	0.558587	[0.407-0.710]	NO	0.44275	1	NA
rs793899	4	184331665	I	T/C	T	bi-allelic	rs57214277	0.9113	chr4:184331275-184332112	NO	0.00309	0.061	NO	30	0	139	0	303	0.68552	[0.538-0.833]	NO	0.0190867	0.257671	NA
rs793900	4	184331866	I	C/T	C	bi-allelic	rs57214277	0.9113	chr4:184331275-184332112	NO	0.00309	0.061	NO	20	1	101	0	51	0.664474	[0.503-0.826]	NO	0.0596679	0.490315	NA
rs6935510	6	391623	I	C/A	C	bi-allelic	rs9392504	0.3459	chr6:390968-392420	NO	0.921	0.977	NO	34	365	346	0	0	0.486639	[0.331-0.642]	NO	0.85278	1	NA
rs2280118	6	405457	I	T/C	T	bi-allelic	rs9392504	0.2034	chr6:404732-405463	NO	0.212	0.704	NO	3	0	5	0	6	0.545455	[0.218-0.873]	NO	0.988661	1	NA
rs4256472	6	434915	D	G/A	G	bi-allelic	rs9392504	0.4018	chr6:434525-435317	NO	0.405	0.798	NO	50	683	0	813	2	0.543449	[0.390-0.697]	NO	0.568205	1	NA
rs7740707	6	446540	I	A/C	A	bi-allelic	rs9392504	0.2821	chr6:446432-448035	NO	0.238	0.727	NO	13	25	28	0	1	0.471698	[0.270-0.673]	NO	0.839363	1	NA
rs28383592	6	2999844	I	C/T	C	bi-allelic	rs73718779	0.2223	chr6:2999157-3000347	NO	0.744	0.965	NO	4	0	128	3	106	0.547009	[0.383-0.711]	NO	0.579344	1	NA
rs210141	6	33579048	I	T/C	T	bi-allelic	rs210143	0.2808	chr6:33578510-33579090	YES	0.00225	0.0489	NO	14	0	28	0	37	0.569231	[0.378-0.761]	NO	0.523961	1	NA
rs210142	6	33579060	I	T/C	T	bi-allelic	rs210143	1	chr6:33578510-33579090	YES	0.00225	0.0489	NO	13	0	22	0	38	0.633333	[0.444-0.823]	NO	0.207822	0.90356	NA
rs2395599	6	34673638	I	G/C	G	bi-allelic	rs3800461	0.2181	chr6:34673571-34674175	NO	0.201	0.693	NO	23	0	68	65	0	0.488722	[0.315-0.662]	NO	0.912505	1	NA
rs3800456	6	34696430	I	T/G	T	bi-allelic	rs3800461	0.4679	chr6:34696290-34697624	NO	0.61	0.929	NO	24	0	0	73	69	0.485915	[0.314-0.658]	NO	0.884892	1	NA
rs9469858	6	34752434	I	A/G	A	bi-allelic	rs3800461	0.2181	chr6:34752386-34752902	NO	0.113	0.609	NO	10	27	0	12	0	0.692308	[0.492-0.892]	NO	0.100372	0.57486	NA
rs6907244	6	34752634	I	G/A	G	bi-allelic	rs3800461	0.2181	chr6:34752386-34752902	NO	0.113	0.609	NO	28	87	0	139	4	0.615044	[0.455-0.775]	NO	0.173605	0.882979	NA
rs9469860	6	34757038	I	C/T	C	bi-allelic	rs3800461	0.7183	chr6:34756910-34757830	NO	0.53	0.894	NO	15	0	45	0	44	0.505618	[0.323-0.689]	NO	0.980048	1	NA
rs13215181	6	34792104	I	A/G	A	bi-allelic	rs3800461	0.2201	chr6:34791449-34792635	NO	0.0752	0.5	NO	36	396	0	704	0	0.36	[0.212-0.508]	NO	0.0713368	0.518564	NA
rs6934662	6	34792107	I	G/C	G	bi-allelic	rs3800461	0.2181	chr6:34791449-34792635	NO	0.0752	0.5	NO	36	0	638	355	0	0.357503	[0.209-0.506]	NO	0.0669411	0.506075	NA
rs6457791	6	34792177	I	A/G	A	bi-allelic	rs3800461	0.2162	chr6:34791449-34792635	NO	0.0752	0.5	NO	36	145	0	175	0	0.453125	[0.293-0.613]	NO	0.567945	1	NA
rs7769961	6	34792385	I	G/C	G	bi-allelic	rs3800461	0.2181	chr6:34791449-34792635	NO	0.0752	0.5	NO	24	0	69	74	0	0.517483	[0.346-0.689]	NO	0.854628	1	NA
rs7769820	6	34792451	I	C/T	C	bi-allelic	rs3800461	0.2181	chr6:34791449-34792635	NO	0.0752	0.5	NO	32	1	158	0	152	0.509677	[0.348-0.671]	NO	0.90087	1	NA
rs7752060	6	34792548	I	T/C	T	bi-allelic	rs3800461	0.2152	chr6:34791449-34792635	NO	0.0752	0.5	NO	14	2	30	1	29	0.491525	[0.294-0.689]	NO	0.981443	1	NA
rs11757370	6	34792959	I	T/C	T	bi-allelic	rs3800461	0.2181	chr6:34792947-34793222	NO	0.134	0.624	NO	5	0	10	0	7	0.411765	[0.137-0.687]	NO	0.674034	1	NA
rs11755420	6	34793179	I	C/G	C	bi-allelic	rs3800461	0.2181	chr6:34792947-34793222	NO	0.134	0.624	NO	18	0	37	44	0	0.45679	[0.272-0.642]	NO	0.683059	1	NA
rs2236256	6	154157305	I	C/A	C	bi-allelic	rs4869818	0.9254	chr6:154157093-154157530	NO	0.215	0.706	NO	42	260	335	0	0	0.563025	[0.408-0.718]	NO	0.426269	1	NA
rs2236257	6	154157432	I	G/C	G	bi-allelic	rs4869818	0.2257	chr6:154157093-154157530	NO	0.215	0.706	NO	13	0	58	76	0	0.567164	[0.396-0.739]	NO	0.463193	1	NA
rs9397697	6	154229719	I	G/A	G	bi-allelic	rs4869818	0.2466	chr6:154229615-154230179	NO	0.811	0.977	NO	18	45	0	52	0	0.536082	[0.356-0.716]	NO	0.722676	1	NA
rs7761411	6	154262245	I	T/C	T	bi-allelic	rs4869818	0.2133	chr6:154261835-154262448	NO	0.0192	0.236	NO	21	0	33	0	69	0.676471	[0.509-0.844]	NO	0.0563745	0.490315	NA
rs2511711	8	102564553	I	C/T	C	bi-allelic	rs2511713	0.995	chr8:102564502-102565136	YES	4.17e-11	9.04e-09	YES	5	0	5	0	8	0.384615	[0.085-0.685]	NO	0.621569	1	NA
rs2511712	8	102564909	I	T/G	T	bi-allelic	rs2511713	0.995	chr8:102564502-102565136	YES	4.17e-11	9.04e-09	YES	27	0	0	325	184	0.361493	[0.210-0.513]	NO	0.0819385	0.531661	NA
rs2511714	8	102566646	I	T/G	T	bi-allelic	rs2511713	0.5437	chr8:102566622-102566913	YES	7.07e-08	7.62e-06	NO	8	0	0	14	13	0.481481	[0.241-0.722]	NO	0.984686	1	NA
rs2511737	8	102568299	D	A/C	A	bi-allelic	rs2511713	0.99	chr8:102567915-102568461	YES	3.24e-08	4.22e-06	NO	22	65	61	0	0	0.515873	[0.342-0.690]	NO	0.874798	1	NA
rs4734642	8	102568369	I	T/C	T	bi-allelic	rs2511713	0.2434	chr8:102567915-102568461	YES	3.24e-08	4.22e-06	NO	12	0	22	0	36	0.62069	[0.429-0.813]	NO	0.262079	1	NA
rs2466021	8	127170942	I	C/G	C	bi-allelic	rs2466029	0.606	chr8:127170660-127171272	NO	0.713	0.963	NO	17	0	43	39	1	0.52439	[0.339-0.710]	NO	0.830214	1	NA
rs2445610	8	127184843	I	A/G	A	bi-allelic	rs2466029	0.7657	chr8:127184544-127185167	YES	1.8e-05	0.000839	YES	32	202	1	369	2	0.353765	[0.204-0.504]	NO	0.0644948	0.506075	NA
rs1020700	8	127187807	D	A/T	A	bi-allelic	rs2466029	0.6849	chr8:127187237-127188172	NO	0.354	0.793	YES	15	35	0	0	32	0.522388	[0.330-0.714]	NO	0.862526	1	NA
rs2456455	8	127196837	I	T/C	T	bi-allelic	rs2466029	0.8623	chr8:127196652-127197435	NO	0.379	0.793	NO	19	0	39	0	31	0.442857	[0.253-0.632]	NO	0.596693	1	NA
rs2466031	8	127197364	I	A/G	A	bi-allelic	rs2466029	0.8623	chr8:127196652-127197435	NO	0.379	0.793	NO	10	13	0	15	0	0.464286	[0.227-0.701]	NO	0.869919	1	NA
rs6475619	9	22207256	D	A/T	A	bi-allelic	rs1679013	0.6704	chr9:22206770-22207319	YES	0.000547	0.0162	NO	10	14	0	0	14	0.5	[0.262-0.738]	NO	1	1	NA
rs655497	9	22446829	I	A/G	A	bi-allelic	rs1679013	0.2225	chr9:22446571-22448160	NO	0.721	0.965	NO	11	30	0	28	1	0.517241	[0.320-0.715]	NO	0.914803	1	NA
rs558612	9	22447656	I	T/A	T	bi-allelic	rs1679013	0.221	chr9:22446571-22448160	NO	0.721	0.965	NO	12	35	0	0	30	0.461538	[0.269-0.654]	NO	0.741477	1	NA
rs1800682	10	88990206	I	A/G	A	bi-allelic	rs6586163	0.851	chr10:88989852-88992114	NO	0.305	0.793	NO	16	42	0	41	0	0.506024	[0.321-0.691]	NO	0.980266	1	NA
rs12775501	10	88991152	I	C/T	C	bi-allelic	rs6586163	0.5582	chr10:88989852-88992114	NO	0.305	0.793	NO	30	0	83	0	99	0.456044	[0.289-0.623]	NO	0.61659	1	NA
rs3740286	10	88991583	I	A/G	A	bi-allelic	rs6586163	0.5629	chr10:88989852-88992114	NO	0.305	0.793	NO	21	38	1	62	0	0.38	[0.205-0.555]	NO	0.204891	0.90356	NA
rs4064	10	88991623	I	G/C	G	bi-allelic	rs6586163	0.5399	chr10:88989852-88992114	NO	0.305	0.793	NO	32	0	90	114	0	0.558824	[0.394-0.724]	NO	0.494914	1	NA
rs1324551	10	88991759	I	C/T	C	bi-allelic	rs6586163	0.996	chr10:88989852-88992114	NO	0.305	0.793	NO	44	0	211	0	422	0.333333	[0.186-0.481]	NO	0.0334663	0.351397	NA
rs2651823	11	2300420	I	A/G	A	bi-allelic	rs2651823	1	chr11:2300269-2300933	NO	0.00416	0.0774	NO	7	31	0	79	6	0.281818	[0.122-0.442]	NO	0.0151743	0.220611	NA
rs11022157	11	2301599	I	C/A	C	bi-allelic	rs2651823	0.7034	chr11:2301133-2301625	NO	0.0214	0.244	NO	3	7	12	0	0	0.631579	[0.372-0.891]	NO	0.440211	1	NA
rs12276847	11	2301792	I	C/T	C	bi-allelic	rs2651823	0.7034	chr11:2301747-2302751	NO	0.248	0.746	NO	7	0	22	0	35	0.385965	[0.193-0.579]	NO	0.293749	1	NA
rs734094	11	2301990	I	G/A	G	bi-allelic	rs2651823	0.4975	chr11:2301747-2302751	NO	0.248	0.746	NO	5	11	0	28	0	0.717949	[0.523-0.913]	NO	0.0592554	0.490315	NA
rs2234290	11	2302389	I	G/T	G	bi-allelic	rs2651823	0.339	chr11:2301747-2302751	NO	0.248	0.746	NO	7	1	0	20	23	0.465116	[0.254-0.676]	NO	0.815729	1	NA
rs937614	11	2305690	I	C/G	C	bi-allelic	rs2651823	0.3817	chr11:2305194-2305831	NO	0.0877	0.539	NO	4	0	14	12	0	0.538462	[0.296-0.781]	NO	0.864229	1	NA
rs35923643	11	123484683	I	A/G	A	bi-allelic	rs35923643	1	chr11:123484451-123485091	NO	0.00383	0.0734	YES	35	214	1	321	1	0.4	[0.246-0.554]	NO	0.210353	0.90356	NA
rs12789243	11	123504215	I	T/C	T	bi-allelic	rs35923643	0.7412	chr11:123504136-123504673	YES	9.76e-06	0.000489	NO	7	0	10	0	12	0.545455	[0.290-0.801]	NO	0.850573	1	NA
rs7956880	12	112907362	D	A/C	A	bi-allelic	rs6489882	0.2007	chr12:112906741-112908108	YES	2.88e-07	2.34e-05	NO	16	60	81	0	0	0.425532	[0.255-0.596]	NO	0.410768	1	NA
rs4767032	12	112925272	I	T/G	T	bi-allelic	rs6489882	0.9787	chr12:112924970-112925472	YES	1.23e-13	4e-11	YES	10	0	0	22	13	0.371429	[0.156-0.587]	NO	0.311361	1	NA
rs4766665	12	112925304	I	T/C	T	bi-allelic	rs6489882	0.9787	chr12:112924970-112925472	YES	1.23e-13	4e-11	YES	6	0	14	0	6	0.3	[0.058-0.542]	NO	0.191251	0.90356	NA
rs4988618	12	112925373	I	G/A	G	bi-allelic	rs6489882	0.9787	chr12:112924970-112925472	YES	1.23e-13	4e-11	YES	7	13	0	10	0	0.434783	[0.184-0.685]	NO	0.726978	1	NA
rs6489870	12	112926167	I	G/A	G	bi-allelic	rs6489882	0.9744	chr12:112926137-112926860	YES	3.81e-19	2.48e-16	YES	7	13	0	8	0	0.380952	[0.128-0.634]	NO	0.469326	1	NA
rs1156361	12	112938178	I	T/C	T	bi-allelic	rs6489882	0.983	chr12:112937865-112938948	YES	0.00113	0.0293	YES	20	0	46	0	38	0.452381	[0.268-0.636]	NO	0.646144	1	NA
rs6489879	12	112940017	I	G/A	G	bi-allelic	rs6489882	1	chr12:112939739-112940499	YES	2.09e-09	3.41e-07	YES	10	14	0	13	0	0.481481	[0.241-0.722]	NO	0.984686	1	NA
rs4238033	12	112940276	I	T/A	T	bi-allelic	rs6489882	1	chr12:112939739-112940499	YES	2.09e-09	3.41e-07	YES	6	7	0	0	8	0.533333	[0.242-0.825]	NO	0.987321	1	NA
rs1298962	12	112981045	I	G/C	G	bi-allelic	rs6489882	0.7821	chr12:112980825-112981105	NO	0.325	0.793	NO	21	1	51	60	0	0.540541	[0.364-0.717]	NO	0.676459	1	NA
rs1293762	12	112993031	I	T/G	T	bi-allelic	rs6489882	0.4326	chr12:112992696-112993334	NO	0.0214	0.244	NO	35	0	0	200	253	0.558499	[0.401-0.716]	NO	0.466103	1	NA
rs2525858	12	113030906	I	A/G	A	bi-allelic	rs6489882	0.411	chr12:113030766-113031316	NO	0.676	0.949	NO	25	61	0	55	0	0.525862	[0.350-0.702]	NO	0.793849	1	NA
rs2525857	12	113030916	I	G/A	G	bi-allelic	rs6489882	0.4181	chr12:113030766-113031316	NO	0.676	0.949	NO	28	78	0	82	0	0.5125	[0.343-0.682]	NO	0.894074	1	NA
rs2525856	12	113030964	I	T/C	T	bi-allelic	rs6489882	0.411	chr12:113030766-113031316	NO	0.676	0.949	NO	29	0	86	0	116	0.574257	[0.410-0.739]	NO	0.388548	1	NA
rs2525855	12	113031004	I	C/G	C	bi-allelic	rs6489882	0.396	chr12:113030766-113031316	NO	0.676	0.949	NO	5	0	8	9	0	0.470588	[0.192-0.750]	NO	0.986764	1	NA
rs11634257	15	40096291	I	T/A	T	bi-allelic	rs8024033	0.3721	chr15:40096002-40096652	NO	0.0734	0.5	NO	12	25	0	0	30	0.545455	[0.346-0.745]	NO	0.709328	1	NA
rs12148376	15	40104893	I	G/A	G	bi-allelic	rs8024033	0.2953	chr15:40104832-40106049	YES	8.66e-07	5.64e-05	NO	21	62	0	64	0	0.507937	[0.334-0.682]	NO	0.944193	1	NA
rs34245505	15	40104990	I	C/G	C	bi-allelic	rs8024033	0.2351	chr15:40104832-40106049	YES	8.66e-07	5.64e-05	NO	20	3	329	268	1	0.551089	[0.395-0.707]	NO	0.517126	1	NA
rs62018159	15	40105220	I	G/A	G	bi-allelic	rs8024033	0.2267	chr15:40104832-40106049	YES	8.66e-07	5.64e-05	NO	15	92	0	44	0	0.323529	[0.162-0.485]	NO	0.0457304	0.432153	NA
rs537455	15	40115623	D	A/C	A	bi-allelic	rs8024033	0.3156	chr15:40115469-40116293	NO	0.0428	0.404	NO	37	163	169	0	0	0.490964	[0.330-0.652]	NO	0.90556	1	NA
rs12594245	15	56207182	I	A/G	A	bi-allelic	rs142215530	0.7171	chr15:56206912-56207485	YES	8.2e-08	7.62e-06	NO	10	47	0	23	0	0.671429	[0.492-0.851]	NO	0.086797	0.531661	NA
rs12591150	15	56207284	I	G/T	G	bi-allelic	rs142215530	0.7171	chr15:56206912-56207485	YES	8.2e-08	7.62e-06	NO	21	1	1	326	130	0.714912	[0.572-0.858]	NO	0.00595122	0.112478	NA
rs12591151	15	56207285	I	G/A	G	bi-allelic	rs142215530	0.7171	chr15:56206912-56207485	YES	8.2e-08	7.62e-06	NO	20	126	0	306	0	0.708333	[0.564-0.853]	NO	0.00801364	0.137689	NA
rs12591236	15	56207788	I	C/T	C	bi-allelic	rs142215530	0.7171	chr15:56207655-56208105	NO	0.258	0.754	NO	15	0	57	0	68	0.456	[0.282-0.630]	NO	0.640087	1	NA
rs72738662	15	56207866	I	C/T	C	bi-allelic	rs142215530	0.7171	chr15:56207655-56208105	NO	0.258	0.754	NO	20	0	116	0	136	0.460317	[0.297-0.623]	NO	0.636598	1	NA
rs12595557	15	56229700	I	A/G	A	bi-allelic	rs142215530	0.7099	chr15:56228997-56229858	YES	0.00134	0.0335	NO	4	6	0	6	0	0.5	[0.182-0.818]	NO	1	1	NA
rs12440142	15	56245320	I	G/A	G	bi-allelic	rs142215530	0.3571	chr15:56244953-56245490	NO	0.0425	0.404	NO	29	247	0	206	1	0.454746	[0.297-0.612]	NO	0.57097	1	NA
rs72742686	15	56491352	I	G/A	G	bi-allelic	rs142215530	0.9573	chr15:56491110-56491496	NO	0.491	0.848	NO	13	57	0	53	1	0.481818	[0.304-0.659]	NO	0.862167	1	NA
rs4238424	15	69697757	D	T/C	T	bi-allelic	rs11637565	0.2843	chr15:69697175-69698430	YES	5.06e-07	3.66e-05	YES	5	0	12	0	10	0.454545	[0.199-0.710]	NO	0.850573	1	NA
rs919054	15	69698198	D	G/A	G	bi-allelic	rs11637565	0.9545	chr15:69697175-69698430	YES	5.06e-07	3.66e-05	YES	30	80	0	146	0	0.646018	[0.488-0.804]	NO	0.0820631	0.531661	NA
rs4776472	15	69714534	D	G/A	G	bi-allelic	rs11637565	0.2071	chr15:69714127-69714616	NO	0.55	0.907	NO	13	34	0	21	0	0.381818	[0.187-0.576]	NO	0.280334	1	NA
rs12594380	15	69721856	I	A/G	A	bi-allelic	rs11637565	0.2846	chr15:69721390-69722043	NO	0.0652	0.499	NO	7	33	0	25	0	0.568966	[0.373-0.765]	NO	0.54111	1	NA
rs391525	16	85910833	D	A/G	A	bi-allelic	rs391855	0.6192	chr16:85910104-85911139	NO	0.216	0.706	NO	22	69	0	60	0	0.534884	[0.361-0.708]	NO	0.711682	1	NA
rs746263	18	50308207	I	T/A	T	bi-allelic	rs1036935	0.7283	chr18:50307488-50308511	NO	0.136	0.624	YES	6	13	0	0	10	0.434783	[0.184-0.685]	NO	0.726978	1	NA
rs9949024	18	50312870	I	A/G	A	bi-allelic	rs1036935	0.9942	chr18:50312695-50313570	NO	0.802	0.977	YES	20	445	0	615	0	0.419811	[0.267-0.572]	NO	0.303582	1	NA
rs1373184	18	50315522	I	G/A	G	bi-allelic	rs1036935	1	chr18:50315124-50315832	NO	0.431	0.799	NO	15	56	0	41	0	0.42268	[0.244-0.601]	NO	0.425623	1	NA
rs3862689	18	50320884	I	C/G	C	bi-allelic	rs1036935	0.9476	chr18:50320764-50321128	NO	0.167	0.635	NO	3	0	3	9	0	0.25	[0.000-0.525]	NO	0.196471	0.90356	NA
rs7504604	18	50320994	I	A/G	A	bi-allelic	rs1036935	0.9534	chr18:50320764-50321128	NO	0.167	0.635	NO	8	11	0	26	0	0.297297	[0.096-0.498]	NO	0.0872037	0.531661	NA
rs78800940	18	59900467	I	G/A	G	bi-allelic	rs4368253	0.2266	chr18:59899353-59901161	NO	0.587	0.92	NO	19	50	0	70	0	0.583333	[0.410-0.756]	NO	0.369015	1	NA
rs8083367	18	59911887	D	G/T	G	bi-allelic	rs4368253	0.2648	chr18:59911718-59912109	NO	0.959	0.977	NO	13	0	0	110	49	0.691824	[0.535-0.849]	NO	0.0257887	0.286709	NA
rs17699164	18	59918804	I	T/C	T	bi-allelic	rs4368253	0.2445	chr18:59918288-59918986	NO	0.898	0.977	NO	5	0	14	0	8	0.363636	[0.117-0.610]	NO	0.381597	1	NA
rs17066415	18	59950626	I	A/C	A	bi-allelic	rs4368253	0.366	chr18:59950452-59950941	NO	0.617	0.931	NO	6	9	12	0	0	0.428571	[0.171-0.686]	NO	0.71174	1	NA
rs948768	18	59958414	I	C/G	C	bi-allelic	rs4368253	0.6813	chr18:59957981-59958525	NO	0.647	0.94	NO	32	0	123	295	0	0.294258	[0.149-0.439]	NO	0.00902397	0.142128	NA
rs7231647	18	59961694	D	G/A	G	bi-allelic	rs4368253	0.6754	chr18:59961072-59961774	NO	0.758	0.975	NO	32	166	0	203	1	0.550136	[0.391-0.709]	NO	0.536931	1	NA
rs17677569	18	63131377	I	G/C	G	bi-allelic	rs77551289	0.2228	chr18:63130981-63132189	NO	0.397	0.798	NO	10	1	56	52	0	0.481481	[0.304-0.659]	NO	0.860361	1	NA
rs4987830	18	63139143	I	A/G	A	bi-allelic	rs77551289	0.2195	chr18:63137927-63139456	NO	0.864	0.977	NO	13	110	0	72	0	0.604396	[0.440-0.768]	NO	0.228737	0.919815	NA
rs72941359	18	63142228	I	G/T	G	bi-allelic	rs77551289	0.2195	chr18:63141659-63142400	NO	0.281	0.76	NO	11	0	0	80	67	0.544218	[0.374-0.715]	NO	0.627207	1	NA
rs113690975	19	3990034	I	G/A	G	bi-allelic	rs7254272	0.3163	chr19:3989990-3990558	NO	0.232	0.725	NO	10	23	0	27	0	0.54	[0.336-0.744]	NO	0.760359	1	NA
rs191258216	19	4065417	I	G/A	G	bi-allelic	rs7254272	0.5551	chr19:4065417-4066241	NO	0.368	0.793	NO	3	7	0	5	0	0.416667	[0.103-0.730]	NO	0.790667	1	NA
rs188955288	19	4067316	I	C/T	C	bi-allelic	rs7254272	0.8672	chr19:4066721-4067726	NO	0.313	0.793	NO	9	0	80	3	118	0.40404	[0.241-0.567]	NO	0.264644	1	NA
rs239996	19	4089982	I	G/A	G	bi-allelic	rs7254272	0.2906	chr19:4088849-4089994	NO	0.948	0.977	NO	5	12	0	7	0	0.368421	[0.109-0.628]	NO	0.440211	1	NA
rs313839	19	46718300	I	C/G	C	bi-allelic	rs874460	0.6841	chr19:46717945-46718769	NO	0.284	0.764	NO	23	2	179	179	0	0.5	[0.340-0.660]	NO	0.99063	1	NA
rs131806	22	50525536	I	C/G	C	bi-allelic	rs140522	0.6035	chr22:50525178-50526639	NO	0.475	0.83	NO	41	0	470	479	2	0.495258	[0.340-0.650]	NO	0.934748	1	NA
rs131805	22	50525724	I	T/C	T	bi-allelic	rs140522	0.5684	chr22:50525178-50526639	NO	0.475	0.83	NO	34	0	873	0	1107	0.559091	[0.407-0.711]	NO	0.4403	1	NA
rs131804	22	50526433	I	G/A	G	bi-allelic	rs140522	0.6195	chr22:50525178-50526639	NO	0.475	0.83	NO	38	301	0	286	0	0.487223	[0.330-0.644]	NO	0.860674	1	NA
rs470118	22	50539309	I	T/C	T	bi-allelic	rs140522	0.3144	chr22:50539196-50540072	NO	0.0191	0.236	YES	24	0	95	0	118	0.553991	[0.389-0.719]	NO	0.529	1	NA
rs140521	22	50539595	I	C/A	C	bi-allelic	rs140522	0.3328	chr22:50539196-50540072	NO	0.0191	0.236	YES	28	131	136	0	0	0.509363	[0.347-0.672]	NO	0.907153	1	NA
rs12136157	1	228515535	I	T/C	T	bi-allelic	rs41271473	0.3361	chr1:228515273-228515773	NO	0.872	0.977	NO	4	0	5	0	4	NA	NA	NA	NA	NA	NA
rs55724370	1	228646883	I	G/C	G	bi-allelic	rs41271473	0.3411	chr1:228646570-228647470	NO	0.202	0.693	NO	0	NA	NA	NA	NA	NA	NA	NA	NA	NA	NA
rs11584348	1	228765610	I	T/C	T	bi-allelic	rs41271473	0.547	chr1:228765544-228765990	NO	0.713	0.963	NO	1	0	4	0	1	NA	NA	NA	NA	NA	NA
rs72751952	1	228765968	I	G/T	G	bi-allelic	rs41271473	0.547	chr1:228765544-228765990	NO	0.713	0.963	NO	1	0	0	1	1	NA	NA	NA	NA	NA	NA
rs3747653	2	111208963	I	T/C	T	bi-allelic	rs6708784	0.2287	chr2:111208794-111209589	NO	0.0819	0.523	NO	2	0	2	0	2	NA	NA	NA	NA	NA	NA
rs7604223	2	201060009	I	T/A	T	bi-allelic	rs7558911	0.2309	chr2:201059887-201060452	NO	0.245	0.746	NO	2	2	0	0	2	NA	NA	NA	NA	NA	NA
rs10931936	2	201279205	I	T/C	T	bi-allelic	rs7558911	0.2617	chr2:201279087-201280013	NO	0.822	0.977	NO	2	0	2	0	3	NA	NA	NA	NA	NA	NA
rs12493969	3	169847288	I	T/C	T	bi-allelic	rs1317082	0.6178	chr3:169846205-169847324	NO	0.0721	0.5	NO	0	0	0	0	0	NA	NA	NA	NA	NA	NA
rs34749007	4	101833350	I	G/A	G	bi-allelic	rs71597109	0.9858	chr4:101833110-101833913	NO	0.264	0.758	NO	2	2	0	4	0	NA	NA	NA	NA	NA	NA
rs11933157	4	101871191	I	T/C	T	bi-allelic	rs71597109	0.5244	chr4:101870778-101871411	NO	0.613	0.929	NO	0	0	0	0	0	NA	NA	NA	NA	NA	NA
rs2850375	4	101972813	I	A/G	A	bi-allelic	rs71597109	0.3031	chr4:101972756-101973187	NO	0.825	0.977	NO	4	4	0	5	0	NA	NA	NA	NA	NA	NA
rs62322696	4	101973132	I	G/A	G	bi-allelic	rs71597109	0.2509	chr4:101972756-101973187	NO	0.825	0.977	NO	0	0	0	0	0	NA	NA	NA	NA	NA	NA
rs62322738	4	102007877	I	C/T	C	bi-allelic	rs71597109	0.2506	chr4:102007819-102008385	NO	0.372	0.793	NO	0	0	0	0	0	NA	NA	NA	NA	NA	NA
rs7676998	4	108088540	D	C/T	C	bi-allelic	rs7690934	0.9286	chr4:108087206-108088544	NO	0.406	0.798	NO	4	0	4	0	5	NA	NA	NA	NA	NA	NA
rs11242862	6	405452	I	T/A	T	bi-allelic	rs9392504	0.2034	chr6:404732-405463	NO	0.212	0.704	NO	2	4	0	0	5	NA	NA	NA	NA	NA	NA
rs9391997	6	409119	I	A/G	A	bi-allelic	rs9392504	0.8612	chr6:408627-409148	NO	0.332	0.793	NO	3	3	0	5	0	NA	NA	NA	NA	NA	NA
rs60555184	6	2972095	I	G/T	G	bi-allelic	rs73718779	0.7062	chr6:2970785-2972270	NO	0.449	0.814	NO	0	0	0	0	0	NA	NA	NA	NA	NA	NA
rs11754773	6	34609480	I	A/G	A	bi-allelic	rs3800461	0.7721	chr6:34609424-34610074	NO	0.0195	0.236	NO	1	1	0	1	0	NA	NA	NA	NA	NA	NA
rs2744975	6	34609974	I	C/T	C	bi-allelic	rs3800461	0.459	chr6:34609424-34610074	NO	0.0195	0.236	NO	2	0	2	0	2	NA	NA	NA	NA	NA	NA
rs2814978	6	34609999	I	T/A	T	bi-allelic	rs3800461	0.2162	chr6:34609424-34610074	NO	0.0195	0.236	NO	1	1	0	0	1	NA	NA	NA	NA	NA	NA
rs112540634	6	34656128	I	C/T	C	bi-allelic	rs3800461	0.789	chr6:34656105-34657148	NO	0.0359	0.357	NO	0	0	0	0	0	NA	NA	NA	NA	NA	NA
rs6906606	6	34752540	I	A/G	A	bi-allelic	rs3800461	0.2181	chr6:34752386-34752902	NO	0.113	0.609	NO	0	0	0	0	0	NA	NA	NA	NA	NA	NA
rs34199419	6	34752545	I	A/G	A	bi-allelic	rs3800461	0.2126	chr6:34752386-34752902	NO	0.113	0.609	NO	0	0	0	0	0	NA	NA	NA	NA	NA	NA
rs6929470	6	34752547	I	T/C	T	bi-allelic	rs3800461	0.2126	chr6:34752386-34752902	NO	0.113	0.609	NO	0	NA	NA	NA	NA	NA	NA	NA	NA	NA	NA
rs73419607	6	34811288	I	A/G	A	bi-allelic	rs3800461	0.6827	chr6:34811102-34811819	NO	0.387	0.798	NO	0	0	0	0	0	NA	NA	NA	NA	NA	NA
rs9479769	6	154162011	D	T/G	T	bi-allelic	rs4869818	0.568	chr6:154161698-154162123	NO	0.281	0.76	NO	0	0	0	0	0	NA	NA	NA	NA	NA	NA
rs72997447	11	113894531	I	G/A	G	bi-allelic	rs61904987	0.4947	chr11:113894437-113894810	NO	0.406	0.798	NO	0	0	0	0	0	NA	NA	NA	NA	NA	NA
rs1456888	11	113976818	I	C/T	C	bi-allelic	rs61904987	0.3	chr11:113976735-113978237	NO	0.372	0.793	NO	2	0	3	0	8	NA	NA	NA	NA	NA	NA
rs56376240	11	113978180	I	G/A	G	bi-allelic	rs61904987	0.3	chr11:113976735-113978237	NO	0.372	0.793	NO	2	3	0	3	0	NA	NA	NA	NA	NA	NA
rs4766667	12	112926828	I	G/A	G	bi-allelic	rs6489882	0.9787	chr12:112926137-112926860	YES	3.81e-19	2.48e-16	YES	0	0	0	0	0	NA	NA	NA	NA	NA	NA
rs1293761	12	112993135	I	C/T	C	bi-allelic	rs6489882	0.6131	chr12:112992696-112993334	NO	0.0214	0.244	NO	1	0	1	0	1	NA	NA	NA	NA	NA	NA
rs76680454	15	56229327	I	A/G	A	bi-allelic	rs142215530	0.7171	chr15:56228997-56229858	YES	0.00134	0.0335	NO	1	1	0	1	0	NA	NA	NA	NA	NA	NA
rs78333654	15	56229344	I	C/T	C	bi-allelic	rs142215530	0.7171	chr15:56228997-56229858	YES	0.00134	0.0335	NO	1	0	1	0	1	NA	NA	NA	NA	NA	NA
rs79395638	18	63040931	I	C/G	C	bi-allelic	rs4987852	0.302	chr18:63040780-63041521	NO	0.106	0.589	NO	2	0	4	2	0	NA	NA	NA	NA	NA	NA
rs73534156	19	4058654	I	T/C	T	bi-allelic	rs7254272	0.8698	chr19:4058023-4058666	NO	0.0553	0.475	NO	0	NA	NA	NA	NA	NA	NA	NA	NA	NA	NA
rs76081019	19	46648467	I	A/G	A	bi-allelic	rs874460	0.2557	chr19:46648047-46648802	NO	0.761	0.975	NO	1	1	0	1	0	NA	NA	NA	NA	NA	NA
rs10556369	8	102568158-102568159	I	TT/-	NA	indel	rs2511713	0.6842	chr8:102567915-102568461	YES	3.24e-08	4.22e-06	NO	NA	NA	NA	NA	NA	NA	NA	NA	NA	NA	NA
rs3038120	12	112938738-112938739	I	-/CAAAGGG	NA	indel	rs6489882	0.9872	chr12:112937865-112938948	YES	0.00113	0.0293	YES	NA	NA	NA	NA	NA	NA	NA	NA	NA	NA	NA
rs58666899	12	112926561-112926562	I	-/G	NA	indel	rs6489882	0.9787	chr12:112926137-112926860	YES	3.81e-19	2.48e-16	NO	NA	NA	NA	NA	NA	NA	NA	NA	NA	NA	NA
rs144009594	16	85902783-85902784	I	-/GGTGGCTGCA	NA	indel	rs391855	0.6893	chr16:85902526-85903081	YES	1.95e-06	0.000116	NO	NA	NA	NA	NA	NA	NA	NA	NA	NA	NA	NA
rs151158957	2	110846788-110846789	I	-/C	NA	indel	rs1002015	0.2239	chr2:110846589-110847552	NO	0.0368	0.357	NO	NA	NA	NA	NA	NA	NA	NA	NA	NA	NA	NA
rs35915239	2	241271778	I	A/-	NA	indel	rs3755397	0.4351	chr2:241271657-241273198	NO	0.358	0.793	NO	NA	NA	NA	NA	NA	NA	NA	NA	NA	NA	NA
rs139015452	2	111050019-111050020	I	-/ACTG	NA	indel	rs58055674	0.6292	chr2:111049778-111050587	NO	0.34	0.793	NO	NA	NA	NA	NA	NA	NA	NA	NA	NA	NA	NA
rs10708974	2	111120097	I	T/-	NA	indel	rs6708784	0.7596	chr2:111120081-111121795	NO	0.16	0.635	NO	NA	NA	NA	NA	NA	NA	NA	NA	NA	NA	NA
rs60693488	2	111209084	I	T/-	NA	indel	rs6708784	0.2258	chr2:111208794-111209589	NO	0.0819	0.523	NO	NA	NA	NA	NA	NA	NA	NA	NA	NA	NA	NA
rs148759476	2	201168681-201168682	I	-/TC	NA	indel	rs7558911	0.8382	chr2:201168349-201169008	NO	0.393	0.798	NO	NA	NA	NA	NA	NA	NA	NA	NA	NA	NA	NA
rs35304534	2	201127117	I	A/-	NA	indel	rs7558911	0.2602	chr2:201126766-201127230	NO	0.15	0.63	NO	NA	NA	NA	NA	NA	NA	NA	NA	NA	NA	NA
rs59308963	2	201258757-201258764	I	ATTCTGTC/-	NA	indel	rs7558911	0.2567	chr2:201257347-201258945	NO	0.95	0.977	NO	NA	NA	NA	NA	NA	NA	NA	NA	NA	NA	NA
rs199580924	3	169846655-169846658	I	AAAG/-	NA	indel	rs1317082	0.6213	chr3:169846205-169847324	NO	0.0721	0.5	NO	NA	NA	NA	NA	NA	NA	NA	NA	NA	NA	NA
rs35593817	3	169865457	I	G/-	NA	indel	rs1317082	0.4289	chr3:169865119-169865930	NO	0.398	0.798	NO	NA	NA	NA	NA	NA	NA	NA	NA	NA	NA	NA
rs5854355	3	169836484-169836487	I	AGAG/-	NA	indel	rs1317082	0.6142	chr3:169835886-169836825	NO	0.894	0.977	NO	NA	NA	NA	NA	NA	NA	NA	NA	NA	NA	NA
rs34210876	4	101856386-101856389	I	AAAG/-	NA	indel	rs71597109	0.5478	chr4:101856008-101856608	NO	0.116	0.609	NO	NA	NA	NA	NA	NA	NA	NA	NA	NA	NA	NA
rs3216621	6	33580313-33580314	I	-/G	NA	indel	rs210143	0.995	chr6:33579759-33580616	NO	0.0198	0.236	NO	NA	NA	NA	NA	NA	NA	NA	NA	NA	NA	NA
rs111498384	6	34791726-34791729	I	TGAG/-	NA	indel	rs3800461	0.7308	chr6:34791449-34792635	NO	0.0752	0.5	NO	NA	NA	NA	NA	NA	NA	NA	NA	NA	NA	NA
rs146489349	11	113817635-113817636	I	-/A	NA	indel	rs61904987	0.6557	chr11:113817158-113817660	NO	0.0833	0.526	NO	NA	NA	NA	NA	NA	NA	NA	NA	NA	NA	NA
rs34276375	11	113876320	I	T/-	NA	indel	rs61904987	0.3988	chr11:113875011-113876505	NO	0.934	0.977	NO	NA	NA	NA	NA	NA	NA	NA	NA	NA	NA	NA
rs57021847	15	69714585-69714589	I	GCTTC/-	NA	indel	rs11637565	0.247	chr15:69714127-69714616	NO	0.55	0.907	NO	NA	NA	NA	NA	NA	NA	NA	NA	NA	NA	NA
rs5812152	15	40108921-40108922	I	-/C	NA	indel	rs8024033	0.4576	chr15:40108616-40109615	NO	0.0759	0.5	NO	NA	NA	NA	NA	NA	NA	NA	NA	NA	NA	NA
rs33965719	18	50308355-50308356	I	-/T	NA	indel	rs1036935	0.7283	chr18:50307488-50308511	NO	0.136	0.624	YES	NA	NA	NA	NA	NA	NA	NA	NA	NA	NA	NA
rs71198257	22	50508100-50508101	I	-/C	NA	indel	rs140522	0.2539	chr22:50507381-50508787	NO	0.461	0.821	NO	NA	NA	NA	NA	NA	NA	NA	NA	NA	NA	NA
rs2436888	8	102564796	I	C/A/G	NA	multi-allelic	rs2511713	0.995	chr8:102564502-102565136	YES	4.17e-11	9.04e-09	YES	NA	NA	NA	NA	NA	NA	NA	NA	NA	NA	NA
rs1679013	9	22206988	I	C/A/T	NA	multi-allelic	rs1679013	1	chr9:22206770-22207319	YES	0.000547	0.0162	NO	NA	NA	NA	NA	NA	NA	NA	NA	NA	NA	NA
rs10850099	12	112926699	I	A/G/T	NA	multi-allelic	rs6489882	0.9787	chr12:112926137-112926860	YES	3.81e-19	2.48e-16	YES	NA	NA	NA	NA	NA	NA	NA	NA	NA	NA	NA
rs1859329	12	112938647	I	C/A/G/T	NA	multi-allelic	rs6489882	0.9914	chr12:112937865-112938948	YES	0.00113	0.0293	YES	NA	NA	NA	NA	NA	NA	NA	NA	NA	NA	NA
rs1859330	12	112938583	I	G/A/C/T	NA	multi-allelic	rs6489882	0.9705	chr12:112937865-112938948	YES	0.00113	0.0293	YES	NA	NA	NA	NA	NA	NA	NA	NA	NA	NA	NA
rs1859331	12	112938526	I	C/A/G/T	NA	multi-allelic	rs6489882	0.9705	chr12:112937865-112938948	YES	0.00113	0.0293	YES	NA	NA	NA	NA	NA	NA	NA	NA	NA	NA	NA
rs3815178	12	112938515	I	C/A/G/T	NA	multi-allelic	rs6489882	0.9914	chr12:112937865-112938948	YES	0.00113	0.0293	YES	NA	NA	NA	NA	NA	NA	NA	NA	NA	NA	NA
rs4766664	12	112925192	I	T/A/G	NA	multi-allelic	rs6489882	0.9744	chr12:112924970-112925472	YES	1.23e-13	4e-11	YES	NA	NA	NA	NA	NA	NA	NA	NA	NA	NA	NA
rs12591980	15	56207128	I	T/C/G	NA	multi-allelic	rs142215530	0.7171	chr15:56206912-56207485	YES	8.2e-08	7.62e-06	NO	NA	NA	NA	NA	NA	NA	NA	NA	NA	NA	NA
rs12924316	16	85902657	I	C/G/T	NA	multi-allelic	rs391855	0.2779	chr16:85902526-85903081	YES	1.95e-06	0.000116	NO	NA	NA	NA	NA	NA	NA	NA	NA	NA	NA	NA
rs17465210	2	110858410	I	C/G/T	NA	multi-allelic	rs1002015	0.4081	chr2:110858232-110858833	NO	0.131	0.624	NO	NA	NA	NA	NA	NA	NA	NA	NA	NA	NA	NA
rs13030042	2	201273662	I	T/C/G	NA	multi-allelic	rs7558911	0.375	chr2:201273394-201273731	NO	0.677	0.949	NO	NA	NA	NA	NA	NA	NA	NA	NA	NA	NA	NA
rs2270282	2	200811718	I	G/A/C	NA	multi-allelic	rs7558911	0.2544	chr2:200811072-200812790	NO	0.0558	0.475	NO	NA	NA	NA	NA	NA	NA	NA	NA	NA	NA	NA
rs2293607	3	169764547	I	T/A/C	NA	multi-allelic	rs1317082	0.9946	chr3:169764212-169765421	NO	0.234	0.725	NO	NA	NA	NA	NA	NA	NA	NA	NA	NA	NA	NA
rs3821383	3	169772158	I	A/C/G/T	NA	multi-allelic	rs1317082	0.8764	chr3:169771693-169772371	NO	0.169	0.635	NO	NA	NA	NA	NA	NA	NA	NA	NA	NA	NA	NA
rs2703735	4	184250891	I	C/G/T	NA	multi-allelic	rs57214277	0.2024	chr4:184250677-184251356	NO	0.404	0.798	NO	NA	NA	NA	NA	NA	NA	NA	NA	NA	NA	NA
rs6849089	4	107932228	I	C/G/T	NA	multi-allelic	rs7690934	0.3897	chr4:107930862-107932442	NO	0.676	0.949	NO	NA	NA	NA	NA	NA	NA	NA	NA	NA	NA	NA
rs57825497	6	2972094	I	T/C/G	NA	multi-allelic	rs73718779	0.7062	chr6:2970785-2972270	NO	0.449	0.814	NO	NA	NA	NA	NA	NA	NA	NA	NA	NA	NA	NA
rs11663953	18	50375101	I	C/A/G/T	NA	multi-allelic	rs1036935	0.3821	chr18:50374607-50375387	NO	0.0749	0.5	NO	NA	NA	NA	NA	NA	NA	NA	NA	NA	NA	NA
rs11875317	18	59941550	I	C/A/G	NA	multi-allelic	rs4368253	0.4437	chr18:59941296-59941760	NO	0.308	0.793	NO	NA	NA	NA	NA	NA	NA	NA	NA	NA	NA	NA
rs75399791	18	59907244	I	T/A/C	NA	multi-allelic	rs4368253	0.2611	chr18:59907214-59907666	NO	0.949	0.977	NO	NA	NA	NA	NA	NA	NA	NA	NA	NA	NA	NA
rs76020589	18	59928012	I	T/A/G	NA	multi-allelic	rs4368253	0.2802	chr18:59927175-59928064	NO	0.776	0.977	NO	NA	NA	NA	NA	NA	NA	NA	NA	NA	NA	NA
