# Supplementary material for: Insight into genetic predisposition to chronic lymphocytic leukemia from integrative epigenomics
Source: Nat Commun. 2019 Aug 9;10:3615. doi: 10.1038/s41467-019-11582-2 (PMC6689100; doi:10.1038/s41467-019-11582-2)
Supplement: Supplementary file 12 — Supplementary Data 10 [file 41467_2019_11582_MOESM12_ESM.xlsx]

## Sheet: Supplementary Data 10
Supplementary Data 10. Capture Hi-C interactions between LD-defined CLL risk loci and promoters of target genes.
Genomic co-ordinates are listed according to GRCh38
LD0.2 = linkage disequilibrium regions spanning all SNPs with an r2 ≥ 0.2 with sentinel SNP
CHiC= Capture Hi-C
NA = non-assigned
Sentinel SNP	Chromosome	Position	LD0.2 upstream boundary	LD0.2 downstream boundary	TAD upstream boundary	TAD downstream boundary	CHiC CLL target gene(s)	CHiC Naïve B CLL target gene(s)	CHiC Total B CLL target gene(s)	CHiC-eQTL common target gene(s)
rs34676223	1	23617245	23614562	23676484	23473507	24023510	MDS2,ID3,ASAP3,E2F2	MDS2,ASAP3,ID3,E2F2	E2F2,ID3,ASAP3,MDS2	NA
rs41271473	1	228744549	228515535	228782738	227462299	229564253	TMEM78,RP5-1061H20.5	TMEM78,RP5-1061H20.5,C1orf96	C1orf96,TMEM78,RP5-1061H20.5	NA
rs888096	2	37376658	37365485	37449528	37122857	38772858	ATL2,FAM82A1,CDC42EP3,AC006369.2	CDC42EP3,EIF2AK2,PRKD3,U6.677,FAM82A1,C2orf56,CYP1B1	AC006369.2,PRKD3,FAM82A1,CDC42EP3,CYP1B1	NA
rs1002015	2	110859042	110829439	110982644	110792423	111742423	AC108463.1,AC096670.3	AC096670.3	AC108463.1	NA
rs58055674	2	111074216	110963990	111099196	110792423	111742423	NA	AC108463.1	NA	NA
rs6708784	2	111169802	111104726	111272164	110792423	111742423	AC108463.1	AC108463.1,AC096670.3	AC108463.1	NA
rs7558911	2	201159226	200807647	201340018	199885277	202185277	CASP10,U6.1284,C2orf47,TRAK2,U6.273,CLK1,AC005037.3,CFLAR,ALS2CR11,CFLAR-AS1	TRAK2,STRADB,C2orf47,U6.1284,CFLAR-AS1,CLK1,U6.273,CFLAR,CASP8,AC005037.3,BZW1,CASP10	CASP10,CFLAR-AS1,CASP8,CFLAR,U6.273,C2orf47,AC005037.3,U6.1284,TRAK2,CLK1,BZW1	CASP8,CFLAR
rs34004493	2	230289297	230218456	230366636	229735284	230835285	SP140,U6.65,CAB39	SP140,U6.65,CAB39,AC009950.2	SP140,CAB39,U6.65,U6.221	SP140
rs3755397	2	241355498	241213243	241531061	240810583	241907849	AC114730.3	SEPT2,AC005104.3,AC133528.2	AC005104.3,AC133528.2,MTERFD2,SEPT2	SEPT2
rs9880772	3	27736288	27715527	27790487	27708509	28358509	NA	AZI2,CMC1	AZI2,CMC1	NA
rs1317082	3	169779797	169674535	169881779	168882212	170382212	PRKCI,GPR160,SEC62,SKIL,RNU7-32P,SEC62-AS1,U4.27	RNU7-32P,LRRC31,U4.27,SAMD7,GPR160,SEC62-AS1,MYNN,SKIL,LRRC34,SEC62	SEC62,RNU7-32P,SAMD7,GPR160,SEC62-AS1,SKIL,LRRC31,LRRC34,U4.27,MYNN	MYNN
rs73192661	3	188411006	188353162	188420085	187182212	189232211	BCL6	BCL6	LPP,BCL6	LPP
rs71597109	4	101819845	101789531	102163446	100078843	102428843	AP001816.1,MIR1255A,EMCN,RP11-588P8.1	AP001816.1,MIR1255A	AP001816.1,MIR1255A	NA
rs7690934	4	108104709	107932228	108189037	106328843	108628844	RPL34,HADH,RP11-558N14.1,PAPSS1	RPL34,PAPSS1,CYP2U1	HADH,RP11-286E11.2,RPL34,CYP2U1,PAPSS1	NA
rs1476569	4	113777540	113762688	113944291	113278844	114128844	NA	NA	NA	NA
rs57214277	4	184333619	184244319	184341587	184228847	184578846	IRF2,SNORD79.1,PAPSS1	IRF2,SNORD79.1	IRF2,SNORD79.1	NA
rs7705526	5	1285859	1277462	1296371	899885	1699885	NA	NA	NA	NA
rs9392504	6	412802	382559	450902	250000	550000	DUSP22	DUSP22	DUSP22	NA
rs73718779	6	2969044	2937392	3010513	2749766	3099766	SERPINB1	SERPINB1,NQO2,SERPINB9,WRNIP1	WRNIP1,SERPINB1,NQO2,SERPINB9	NA
rs210143	6	33579153	33353889	33742261	33232223	35232223	BAK1,GGNBP1,C6orf125	C6orf125,CUTA,B3GALT4,PHF1,KIFC1,NCRNA00336,BAK1,SYNGAP1,IP6K3,GGNBP1	IP6K3,BAK1,B3GALT4,GGNBP1,NCRNA00336,C6orf125,SYNGAP1,KIFC1	NA
rs3800461	6	34648545	34497438	35133421	33732223	35232223	GRM4	GRM4,BX255972.1	GRM4	NA
rs4869818	6	154150090	154144513	154265343	154128865	154378866	IPCEF1	NA	NA	IPCEF1
rs2267708	7	124752458	124727525	125251578	123959946	127309946	GRM8	NA	NA	NA
rs2511713	8	102565637	102563008	102580838	102237772	102837772	NA	U6atac.14,UBR5	NA	UBR5
rs2466029	8	127188726	127141482	127200349	126787755	129787754	U4.57,MIR1207,MYC	MIR1207,MYC	MIR1207,MYC,U1.72	NA
rs1679013	9	22206988	22206988	22447656	22050001	26650002	DMRTA1	DMRTA1	DMRTA1	DMRTA1
rs6586163	10	88992261	88981858	89024998	88890243	89240243	CH25H	CH25H	CH25H	NA
rs2651823	11	2300420	2285453	2306926	850000	3428770	NA	SLC22A18,TRPM5	TRPM5	NA
rs61904987	11	113646481	113585570	113991735	112179277	114279278	PTS,RP11-839D17.3,AP002884.1,NNMT,USP28,RP11-667M19.2	HTR3B,USP28,HTR3A,NNMT,U6.292,AP000908.1,RP11-839D17.3	AP000908.1,PTS,ZBTB16,RP11-839D17.3,HTR3B,U6.292,USP28,NNMT,HTR3A	NA
rs35923643	11	123484683	123470881	123525966	123079292	123579292	NA	NA	NA	NA
rs6489882	12	112943571	112903793	113042705	112862195	113462195	CCDC42B,RP11-545P7.4,OAS1,DDX54,TPCN1	DTX1,OAS1,DDX54,CCDC42B,PLBD2,RP11-545P7.4	TPCN1,CCDC42B,OAS1,RP11-545P7.4,DDX54	OAS1
rs8024033	15	40111456	40095527	40181094	39757799	40457801	BMF,ANKRD63,SRP14,FSIP1	FSIP1,SRP14,BUB1B,EIF2AK4,PAK6,ANKRD63,BMF	PAK6,BUB1B,SRP14,ANKRD63,BMF,PLCB2,FSIP1	BMF
rs142215530	15	56485493	56048149	56968251	55507802	57557802	snoU13.361	,TCF12,U6.1303	,TCF12,snoU13.361	NA
rs11637565	15	69728186	69671700	69756772	69457661	70557661	MIR629,U6.112,TLE3	U6.112,MIR629,TLE3	MIR629,TLE3,U6.112	TLE3
rs391855	16	85895015	85863265	85927853	85766394	86066394	NA	IRF8	NA	IRF8
rs1036935	18	50317164	50293810	50434183	49923630	50773630	NA	CCDC11	CCDC11	NA
rs4368253	18	59955055	59877728	59962240	59432768	62132767	ZCCHC2,PMAIP1,PIGN	PMAIP1	PMAIP1	NA
rs77551289	18	63121512	63115978	63150646	62132767	63482767	snoU13.340,BCL2,PMAIP1,CCDC11,VPS4B,PIGN	BCL2	BCL2,snoU13.340	VPS4B
rs4987852	18	63126688	63040931	63126688	62132767	63482767	snoU13.340,BCL2,VPS4B,PIGN	BCL2	BCL2	NA
rs7254272	19	4069121	3975489	4120925	3500002	4250003	CREB3L3	SNORD37,CREB3L3,MAP2K2,MIR637,EEF2	SNORD37,MAP2K2,CREB3L3	NA
rs874460	19	46673495	46648467	46795258	46596743	47246743	AP2S1	AP2S1,PRKD2	AP2S1	PRKD2
rs140522	22	50532837	50496653	50565942	49756352	50761572	PIM3	PLXNB2	NA	NA
