# Supplementary material for: Insight into genetic predisposition to chronic lymphocytic leukemia from integrative epigenomics
Source: Nat Commun. 2019 Aug 9;10:3615. doi: 10.1038/s41467-019-11582-2 (PMC6689100; doi:10.1038/s41467-019-11582-2)
Supplement: Supplementary file 13 — Supplementary Data 11 [file 41467_2019_11582_MOESM13_ESM.xlsx]

## Sheet: Supplementary Data 11
Supplementary Data 11. Potential functional variants
Genomic co-ordinates are listed according to GRCh38
LCLs = lymphoblastoid cell lines
Sentinel SNP	eQTLs (↑/↓ expression at risk allele)	Region harbouring candidate risk variants	Accessibility QTLs			Potential functional SNPs						Allelic imbalance (chromatin accessibility)					TF analysis
			QTL	FDR	Risk allele higher/lower accessibility	SNP	Position	P-value in relation to CLL	LD with sentinel SNP (r2)	Alleles	Risk Allele	Imbalance	FDR	Abundant Allele	Allele ratio (abundant allele)	Risk allele more open/closed	Any TF bound in LCL	Altered motifs
rs1002015	NA	chr2:110946813-110947539	YES	0.0136182	higher	rs3789127	chr2:110947183	8.28591e-15	0.2784	G/A	A	NO	0.57486	NA	NA	NA	NO	BCL11A, GFY, PU.1-IRF, PU1, SPI1
rs7558911	CASP8(↑/↓) CFLAR(↑) PPIL3(↑)	chr2:201157673-201158677	YES	0.0382298	higher	rs2268791	chr2:201157804	0.000351763	0.8461	G/C	G	NO	1	NA	NA	NA	NA	NA
						rs2041765	chr2:201158437	0.00034734	0.8461	G/A	G	NO	1	NA	NA	NA	NA	NA
		chr2:201236417-201236762	YES	0.0233126	higher	rs13004275	chr2:201236623	1.24714e-06	0.8289	C/T	C	NO	0.757433	NA	NA	NA	YES	EGR1, EGR3, EGR4, ELF1, UA5
						rs4616463	chr2:201236756	5.35605e-07	0.7613	C/T	C	NO	1	NA	NA	NA	NA	NA
rs7690934	LEF1(↑)	chr4:108141152-108141722	YES	0.00556853	lower	rs12503104	chr4:108141354	1.46691e-05	0.4809	C/T	T	NO	0.595555	NA	NA	NA	NA	NA
		chr4:108155437-108155861	YES	0.0250618	higher	rs17038688	chr4:108155666	0.000587188	0.453	C/A	C	NO	1	NA	NA	NA	NA	NA
		chr4:108160990-108161458	YES	0.0488858	higher	NA	NA	NA	NA	NA	NA	NA	NA	NA	NA	NA	NA	NA
rs57214277	NA	chr4:184329919-184330415	YES	0.0335402	lower	rs13149699	chr4:184330218	9.51575e-05	0.8111	A/G	G	NO	1	NA	NA	NA	YES	GATA2, SPI1, SPIB, SPIC
		chr4:184331275-184332112	NO	0.061	NA	rs793899	chr4:184331665	7.56313e-05	0.9113	T/C	C	NO	0.257671	NA	NA	NA	NO	BHLHE41, LMO2, MYOD1, NRF1, TCF3, TCF4, TFE3, ZEB1
						rs793900	chr4:184331866	6.83533e-05	0.9113	C/T	T	NO	0.490315	NA	NA	NA	NO	E2F2, HOXA13, HOXB13, HOXC13, HOXD13, NR2E1, NR4A2
						rs793901	chr4:184331958	0.000121311	0.9075	T/G	G	YES	0.0148167	T	0.81	closed	NA	NA
rs210143	NA	chr6:33578510-33579090	YES	0.0488858	lower	rs210141	chr6:33579048	4.69117e-06	0.2808	T/C	C	NO	1	NA	NA	NA	YES	CACD, ZNF589
						rs210142	chr6:33579060	1.1454e-13	1	T/C	C	NO	0.90356	NA	NA	NA	YES	ETS, EWSR1::FLI1, SPI1, SPZ1
rs2511713	UBR5(↑)	chr8:102564502-102565136	YES	9.04e-09	higher	rs2511711	chr8:102564553	2.46731e-06	0.995	C/T	T	NO	1	NA	NA	NA	NA	NA
						rs2436888	chr8:102564796	2.16122e-06	0.995	C/A/G	G	NA	NA	NA	NA	NA	NA	NA
						rs2511712	chr8:102564909	2.32384e-06	0.995	T/G	G	NO	0.531661	NA	NA	NA	YES	HOXA2, HOXB4, MITF, PDX1, PTEN, SREBF1
		chr8:102566622-102566913	YES	7.62e-06	higher	rs2511714	chr8:102566646	1.77375e-05	0.5437	T/G	G	NO	1	NA	NA	NA	NA	NA
						rs12678185	chr8:102566760	0.00582478	0.2444	A/G	A	YES	0.0287815	A	0.76	open	YES	CACBP, HDAC2, HMGN3, NFKB1, NFKB2, RBPJ:Ebox, RUNX1, TBX21, ZNF410
		chr8:102567915-102568461	YES	4.22e-06	higher	rs10556369	chr8:102568159	NA	0.6842	TT/-	NA	NA	NA	NA	NA	NA	NA	NA
						rs2511737	chr8:102568299	2.74655e-06	0.99	A/C	C	NO	1	NA	NA	NA	NA	NA
						rs4734642	chr8:102568369	0.0047368	0.2434	T/C	T	NO	1	NA	NA	NA	NA	NA
rs2466029	NA	chr8:127184544-127185167	YES	0.000839024	higher	rs2445610	chr8:127184843	7.28571e-09	0.7657	A/G	G	NO	0.506075	NA	NA	NA	YES	Brachyury(T-box), EHF, ELF3, ERG, ETS2, EWS:ERG-fusion, EWS:FLI1-fusion, SPDEF, ZBTB33
rs1679013	DMRTA1(↑)	chr9:22206770-22207319	YES	0.0161976	lower	rs1679013	chr9:22206988	2.07616e-07	1	C/A/T	C	NA	NA	NA	NA	NA	NA	NA
						rs6475619	chr9:22207256	0.000267465	0.6704	A/T	T	NO	1	NA	NA	NA	NA	NA
rs35923643	GRAMD1B(↑)	chr11:123478862-123479819	YES	0.00531245	higher	NA	NA	NA	NA	NA	NA	NA	NA	NA	NA	NA	NA	NA
		chr11:123480249-123480912	YES	0.0048743	higher	NA	NA	NA	NA	NA	NA	NA	NA	NA	NA	NA	NA	NA
		chr11:123481480-123482068	YES	0.000151315	higher	NA	NA	NA	NA	NA	NA	NA	NA	NA	NA	NA	NA	NA
		chr11:123493795-123494917	YES	0.00529371	higher	NA	NA	NA	NA	NA	NA	NA	NA	NA	NA	NA	NA	NA
		chr11:123504136-123504673	YES	0.000488619	higher	rs12789243	chr11:123504215	3.81343e-37	0.7412	T/C	C	NO	1	NA	NA	NA	NA	NA
rs6489882	OAS1(↑) OAS3(↓)	chr12:112906741-112908108	YES	2.34e-05	lower	rs7956880	chr12:112907362	0.046855	0.2007	A/C	A	NO	1	NA	NA	NA	NA	NA
		chr12:112924970-112925472	YES	4e-11	lower	rs4766663	chr12:112925169	0.000201228	0.9744	A/G	A	YES	0.00131319	G	0.83	closed	YES	HNF4
						rs4766664	chr12:112925192	0.000221813	0.9744	T/A/G	T	NA	NA	NA	NA	NA	NA	NA
						rs4767032	chr12:112925272	0.000283559	0.9787	T/G	T	NO	1	NA	NA	NA	YES	AP2, E2F1, E2F7, MGA, NR1I3, PAX, PLAG1, RARG, RXRA, TFAP2A, TFAP2B, TFAP2C
						rs4766665	chr12:112925304	0.000283521	0.9787	T/C	T	NO	0.90356	NA	NA	NA	NA	NA
						rs4988618	chr12:112925373	0.000268411	0.9787	G/A	G	NO	1	NA	NA	NA	YES	MYB, RUNX, RUNX1, RUNX-AML
		chr12:112926137-112926860	YES	2.48e-16	lower	rs6489870	chr12:112926167	0.000232419	0.9744	G/A	G	NO	1	NA	NA	NA	NA	NA
						rs4766666	chr12:112926527	0.000138326	0.9744	A/G	A	YES	0.0148167	G	0.79	closed	NO	A-Box, CDX1, CDX2, HOXA10, HOXA13, HOXA9, HOXB13, HOXB9, HOXC10, HOXC11, HOXC12, HOXC13, HOXD10, HOXD13, HOXD9, TBP
						rs58666899	chr12:112926561	NA	0.9787	-/G	NA	NA	NA	NA	NA	NA	NA	NA
						rs61478890	chr12:112926570	0.185839	0.9744	A/G	A	YES	0.0287815	G	0.86	closed	NO	EGR1, ELF2, ETS1, ETV6, MAF, NFAT5, SPI1, SPIB, SPIC, SRF, UA5, ZSCAN26
						rs4767033	chr12:112926577	0.185839	0.9744	T/A	T	YES	0.00194323	A	0.83	closed	NO	FOXA, MEF2A, MEF2C, MEF2D, MYEF2, SRF, ZSCAN26
						rs4767034	chr12:112926666	0.000222224	0.9744	A/G	A	YES	0.00895109	G	0.78	closed	NO	bZIP:IRF, E2F2, IRF6, SIX5, SOX10, SOX8
						rs10850099	chr12:112926699	0.000150155	0.9787	A/G/T	A	NA	NA	NA	NA	NA	NA	NA
						rs10850100	chr12:112926707	0.000167809	0.9787	T/C	T	YES	0.000668983	C	0.84	closed	NO	NFE2L1::MAFG, NFE2L2, ZBTB49, ZSCAN4
						rs4766667	chr12:112926828	0.000232721	0.9787	G/A	G	NA	NA	NA	NA	NA	NA	NA
		chr12:112937865-112938948	YES	0.0293292	lower	rs1156361	chr12:112938178	0.000137768	0.983	T/C	T	NO	1	NA	NA	NA	NA	NA
						rs3815178	chr12:112938515	0.000125434	0.9914	C/A/G/T	C	NA	NA	NA	NA	NA	NA	NA
						rs1859331	chr12:112938526	0.000200948	0.9705	C/A/G/T	C	NA	NA	NA	NA	NA	NA	NA
						rs1859330	chr12:112938583	0.000176923	0.9705	G/A/C/T	G	NA	NA	NA	NA	NA	NA	NA
						rs1859329	chr12:112938647	7.72548e-05	0.9914	C/A/G/T	C	NA	NA	NA	NA	NA	NA	NA
						rs3038120	chr12:112938738	NA	0.9872	-/CAAAGGG	NA	NA	NA	NA	NA	NA	NA	NA
		chr12:112939739-112940499	YES	3.41e-07	lower	rs6489879	chr12:112940017	7.07095e-05	1	G/A	G	NO	1	NA	NA	NA	NA	NA
						rs4238033	chr12:112940276	7.23849e-05	1	T/A	T	NO	1	NA	NA	NA	NA	NA
		chr12:112988211-112988645	YES	0.00553829	lower	NA	NA	NA	NA	NA	NA	NA	NA	NA	NA	NA	NA	NA
rs8024033	BMF(↓)	chr15:40104832-40106049	YES	5.64e-05	lower	rs12148376	chr15:40104893	0.000109492	0.2953	G/A	A	NO	1	NA	NA	NA	NA	NA
						rs34245505	chr15:40104990	6.63266e-06	0.2351	C/G	C	NO	1	NA	NA	NA	NA	NA
						rs62018159	chr15:40105220	9.58126e-09	0.2267	G/A	G	NO	0.432153	NA	NA	NA	YES	CTCF, CTCFL, RAD21, RXRA, SMC3, STAT4, TFAP2
						rs539846	chr15:40105735	1.66897e-19	0.9489	G/T	T	YES	0.0148167	G	0.76	closed	YES	BCL3, HIVEP1, HIVEP2, MAZ, NFATC1, NFKB, NFKB1, NFKB2, NFkB-p65-Rel, PRDM1, REL, RELA, SP3
rs142215530	NA	chr15:56206912-56207485	YES	7.62e-06	lower	rs12591980	chr15:56207128	3.71193e-07	0.7171	T/C/G	C	NA	NA	NA	NA	NA	NA	NA
						rs12594245	chr15:56207182	1.81606e-11	0.7171	A/G	G	NO	0.531661	NA	NA	NA	YES	Fox:Ebox, FOXA, FOXA1, FOXC1, FOXF1, FOXI1, FOXJ1, FOXL1, GLIS1, GLIS3, HDAC2, SRF, TCF12, ZSCAN4
						rs12591150	chr15:56207284	4.48762e-10	0.7171	G/T	T	NO	0.112478	NA	NA	NA	YES	FOXA1, HMGA2, PATZ1, PAX5, PU1, SPI1, ZNF740
						rs12591151	chr15:56207285	4.85976e-10	0.7171	G/A	A	NO	0.137689	NA	NA	NA	YES	EP300, GLIS3, JUN, MEF2C, PATZ1, PLAG1, SPZ1, ZIC1, ZIC2, ZNF740
		chr15:56228997-56229858	YES	0.0335402	lower	rs76680454	chr15:56229327	1.42578e-11	0.7171	A/G	G	NA	NA	NA	NA	NA	NA	NA
						rs78333654	chr15:56229344	1.2213e-11	0.7171	C/T	T	NA	NA	NA	NA	NA	NA	NA
						rs12595557	chr15:56229700	1.12385e-11	0.7099	A/G	G	NO	1	NA	NA	NA	NO	POU2F1
rs11637565	TLE3(↑)	chr15:69685671-69687020	YES	0.0161976	higher	NA	NA	NA	NA	NA	NA	NA	NA	NA	NA	NA	NA	NA
		chr15:69697175-69698430	YES	3.66e-05	higher	rs4238424	chr15:69697757	5.6139e-10	0.2843	T/C	T	NO	1	NA	NA	NA	NA	NA
						rs919054	chr15:69698198	1.43176e-26	0.9545	G/A	G	NO	0.531661	NA	NA	NA	NO	CTCF, FIGLA, LMO2, MESP1, MYF, MYOD1, MYOG, NEUROD1, NKX2-1, NKX2-2, NKX2-5, NKX2-6, SMC3, SPI1, SPIC, TAL1, TCF12, TCF3, TWIST1, UA9, Unknown-ESC-element, ZBTB4, ZIC1, ZIC3, ZIC4
rs391855	IRF8(↑)	chr16:85902526-85903081	YES	0.000115615	lower	rs12924316	chr16:85902657	1.03944e-09	0.2779	C/G/T	C	NA	NA	NA	NA	NA	NA	NA
						rs144009594	chr16:85902783	NA	0.6893	-/ GGTGGCTGCA	NA	NA	NA	NA	NA	NA	NA	NA
