# Supplementary material for: Insight into genetic predisposition to chronic lymphocytic leukemia from integrative epigenomics
Source: Nat Commun. 2019 Aug 9;10:3615. doi: 10.1038/s41467-019-11582-2 (PMC6689100; doi:10.1038/s41467-019-11582-2)
Supplement: Supplementary file 14 — Supplementary Data 12 [file 41467_2019_11582_MOESM14_ESM.xlsx]

## Sheet: Supplementary Data 12
Supplementary Data 12. Background regions for chromatin state enrichment.
Genomic coordinates are listed according to GRCh38
Chromosome	Start	End
chr1	11008	121743345
chr1	143276002	248946340
chr2	10554	91432301
chr2	91432312	92136255
chr2	94660782	242160331
chr3	18519	90455495
chr3	93786619	198235510
chr4	10642	49657994
chr4	51794225	190122722
chr5	10056	46405309
chr5	50109829	181450084
chr6	63979	61119912
chr6	61471500	170744318
chr7	16864	57994501
chr7	61071760	159335877
chr8	61774	43983339
chr8	45927886	145078402
chr9	10471	43161430
chr9	61553370	138256233
chr10	14744	38861631
chr10	42097571	133787009
chr11	87150	50821348
chr11	54926919	135076557
chr12	45000	34703735
chr12	37463012	133265030
chr13	18445955	114344377
chr14	18223638	106881246
chr15	19794952	101980792
chr16	10291	36051336
chr16	46390669	46390670
chr16	46381083	90226380
chr17	150259	22763673
chr17	26936361	83242553
chr18	10719	15410707
chr18	20932095	20932097
chr18	20932153	20932213
chr18	20932225	20932289
chr18	20932358	80259190
chr19	80844	24443042
chr19	27240947	58607249
chr19	58607412	58607416
chr20	80187	26338899
chr20	30185064	64331749
chr21	10325103	10325123
chr21	12966796	46699722
chr21	8522413	10169868
chr21	10325490	10814560
chr22	16367188	50802392
